# Supplementary material for: Whole-genome discovery of miRNAs and their targets in wheat (Triticum aestivum L.)
Source: BMC Plant Biol. 2014 May 22;14:142. doi: 10.1186/1471-2229-14-142 (PMC4048363; doi:10.1186/1471-2229-14-142)
Supplement: Additional file 1: Table S1 — All of the reported known miRNAs in wheat. [file 1471-2229-14-142-S1.xlsx]

## Sheet: Sheet1
			The information of wheat known miRNAs Some miRNAs identified from different references showed exact same sequences, thus we assigned the “recommended mature miRNA name” in this table. a: the normalized reads of miRNA from 11 small RNA libraries in this study. 0 means this miRNA is not sequenced in our dataset.					1. Yao Y, Guo G, Ni Z, Sunkar R, Du J, Zhu JK, Sun Q: Cloning and characterization of microRNAs from wheat (Triticum aestivum L.). Genome Biol 2007, 8(6):R96. 2. Meng F, Liu H, Wang K, Liu L, Wang S, Zhao Y, Yin J, Li Y: Development-associated microRNAs in grains of wheat (Triticum aestivum L.). BMC Plant Biol 2013, 13:140. 3. Xin M, Wang Y, Yao Y, Xie C, Peng H, Ni Z, Sun Q: Diverse set of micro…
family name	chromosome	reference contigs	recommended mature miRNA name	name provided by the reference	mature sequence (5'-3')	RP10M in my librariesa	precurosor sequence (5'-3')	reference
tae-miR1117	6AL,1BL	6AL|5794998|2296|76647;1BL|3826483|1718|55576	tae-miR1117a	tae-miR1117	TAGTACCGGTTCGTGGCACGAACC	0	GTTTGAAAATGGGACCTTTAGTACCGGTTCGTGGCACGAACCGGGACTAAAGGTCTTCAACCCCATTAGTTCCGGTTCGTGCCACAAACCGCGACTAAAAGGGAGGAGCTTTAGTCGC	Yao et al (2007)
tae-miR1118			tae-miR1118a	tae-miR1118	CACTACATTATGGAATGGAGGGA	0.106475	GAAGCACGTGGATAGAGGAAGCACTACATTATGGAATGGAGGGAGTATGTTGTAGGCAATGATTGTTTGCCTTGAAGATTTTATAGATCCTGCTCTGGTCTTTCTGATTTTGTCTGTTCCTTTTTTTTATGTTTGGTTCG	Yao et al (2007)
tae-miR1119			tae-miR1119a	tae-miR1119	TGGCACGGCGTGATGCTGAGTCAG	0	AGCGTCAGCGTGTGAGGCGCCAGCGCGCGCGGAGGAGGAGCTGGCTGGGTCAGCGTCGACGGCGGCGGCCGTGTGCTCCTACGTGGCACGGCGTGATGCTGAGTCAGCCAGTGGAGTGGTGCTACTTTTTACTAGGTGTGGAGTGGGAGTGCTATGCGCGGGGTCGCGTGACGTGG	Yao et al (2007)
tae-miR1120			tae-miR1120a	tae-miR1120	ACATTCTTATATTATGAGACGGAG	0.21295	GCGGCCGCCCGGGCAGGTACTCCCTCCGTCCCATAATATAAGAACATTTTTGACAGTGTAGTGTCAAAAACATTCTTATATTATGAGACGGAGGGAGTATTTCCCAGCTCCTGAATCAC	Yao et al (2007)
tae-miR1121	2AS	2AS|5241452|10985|337088	tae-miR1121a	tae-miR1121	AGTAGTGATCTAAACGCTCTTA	0	TATATATGTACTCCCTCTGTAAAGAAATATTAGAGTGTTTAGATCACTTAAGTAGTGATCTAAACGCTCTTATATTTCTTTACGGAGGGAGTACTGTA	Yao et al (2007)
tae-miR1122	4BL	4BL|6960919|8412|188644	tae-miR1122a	tae-miR1122	TAGATACATCCGTATCTAGA	0	ATAAGTACTCCCTCTGTTCCTAAATACTCCCTCCGTCCCAAAAATTTTGGCTTAGATTTGTCTAAATACGTATGTATCAAGTCATGTTTTAGTATTAGATACATCCGTATCTAGACTAATCTAAGACAAGAATTTTGGGACGGAGGGAGTATAAGTCTTTTTAGAGATTCCACTACAAACTACATACGGATGTATATAGACATATTTTAGAGTGTAGATTCACTCATTTTACTTCGTATGTAGTCCATAGTGGAATCTCTAAGAAGGCATATATTTAGGAACAGAGGGTGTACCA	Yao et al (2007)
tae-miR1123			tae-miR1123a	tae-miR1123	TCCGTGAGACCTGGTCTCATAGA	0	AAAAAAATTATATGAGACCAGGTCTCATATAAATCAGGTGAGACCCGCCCTGATGAATGACATGTGGAATTCACAAATCACAAAGCATCTAATCTCTCCCCCCCTGATTTCAGGTGGGGGGTGGGGTGGATGCTTTGTGATTTGTGAATGACACGTGTCATCCATCAGGATGGGTCTCACCTGCTAATCCGTGAGACCTGGTCTCATAGAATTTTTTT	Yao et al (2007)
tae-miR1124			tae-miR1124a	tae-miR1124	GCAGGACGTGAAGAGCGAGTCC	0	ATTACATGACTCAAAGGAACGGCCCTGGGAGCTCGATCCTTCTCACATCCCGCCACGCCATTGTCGCGTCCATCCCCACGACGCAGGACGTGAAGAGCGAGTCCAAGGCCGGAAGCTAGACTCGGTACT	Yao et al (2007)
tae-miR1125			tae-miR1125a	tae-miR1125	AACCAACGAGACCAACTGCGGCGG	0	TTTGGCCGTAAATTTAACCAACGAGACCAACTGCGGCGGGAACAAAAATTATATCGCTGAATTATATCAAAAATACGAATTCAGTAGCATAGGTTTTGCTCCCGCCACATTCGGTCTTGTTGGTTAAATTTACCGGTCAAA	Yao et al (2007)
tae-miR1127			tae-miR1127a	tae-miR1127	TCCTTCCGTTCGGAATTAC	0	ACATTAGATGTACTCAACTACTCCTTCCGTTCGGAATTACTCGTCCAAGAAATAAATGTATCTAAATGCATTTTAGTTGTAGATACATCCATTTTTATCATTTTTGTGACAAGTAATTCCGAACGGAGGGAGTATATTCTAATGTGGATC	Yao et al (2007)
tae-miR1128			tae-miR1128a	tae-miR1128	TACTACTCCCTCCGTCCGAAA	0	ATATGAGAGCATGGGTGAGAGGTGCTTAGTTACTACTCCCTCCGTCCGAAAATACTTGTCATCAAAATGAATAAAAAAGGGGATGTATCTAGAACTAAAATACATCTAGATACATCCCCTTCTATCCATTTTGATGACAACTATTTCCGGACGGAGGGAGTAATTGCTTCTTCTGGCTTGGCGTTTATGT	Yao et al (2007)
tae-miR1129	4BL	4BL|7037243|5956|48442	tae-miR1129a	tae-miR1129	CAGCGAGCCAGCGGAGACCGGCAG	0	CGGCCGCCATTCAGCCAGAAGAAGCAGCGAGCCAGCGGAGACCGGCAGCCAACCAAGGGCGTCGTCGCTCCACCATGGAATCAGCTGCTGATATGCTCGAACACGACCTGCAAGCTTCATGTATCTGCAACACCCCTGCTCCTCATCCACGACCCAAGTGACCTGAAAGAGCAAGCTGCTGCAGAGGGCAATCCTCGATATCTAAGAAGACCTCGGGCTTATTAGGGGAAGAGAGCTCGTGCCAGATCCACTCCCAACTGCCTCCGTCCACCATGGACGA	Yao et al (2007)
tae-miR1130			tae-miR1130a	tae-miR1130	CCTCCGTCTCGTAATGTAAGACG	0	AAATGTCTTATACTCCCTCCGTCTCGTAATGTAAGACGTTTTTATAAGCTATGTTAGTCTGTAAAAAAAAGTCTTTGCAAAAACGTCTTACATTATGGGACGGAGTGGTAGTATTTGCAACG	Yao et al (2007)
tae-miR1131	5BS,6BS,2BL	6BS|3001625|408|4924;5BS|2276315|2014|99344;2BL|8089431|5203|212258	tae-miR1131a	tae-miR1131	TAGTACCGGTTCGTGGCTAACC	0	CATTAGTACCGGTTCGTGGCTAACCTTTAGCACCGGTTCGTGCCAGGAACCGGTACTAATGAGGGTGGTGGCAGGATGTTGTCAGTCTGGGCCCCCTCCA	Yao et al (2007)
tae-miR1133	2DS	2DS|5353193|8018|292114	tae-miR1133a	tae-miR1133	CATATACTCCCTCCGTCCGAAA	0	ACTTCTTAGTGATAGTGGTCAATTACATCATATACTCCCTCCGTCCGAAAAAGTTTGTCCCAAGCTTGTTCCTCAAATGGATGTATCTAGCACTAACTTGATGCTACATACATTCATTTGAGGGACACGCTTTTTCGGATGGAGGGAGTAGTAATTTTGATATACACACTGAAGTTGCTA	Yao et al (2007)
tae-miR1134			tae-miR1134a	tae-miR1134	CAACAACAACAAGAAGAAGAAGAT	0	CCACGCGTCCGGCATTCTTCTTCTTCTTGTTGTTGTTGTTGTAATGGATTTGGAGGAGGAGGAGGAGGAGGAGCTGCTGTTGATGCTCCTAGTACAACAAATAAGGAGGCGGCGGAGGAGGAGCAACAACAACAAGAAGAAGAAGATTTGGGCTTGAAGCTGCAGCTGCAACAACATGTA	Yao et al (2007)
tae-miR1135	1AL	1AL|3895185|8142|271618	tae-miR1135a	tae-miR1135	CTGCGACAAGTAATTCCGAACGGA	2.02303	CTACTCCCTCCATTCGGAATTACTTGTCTCGGATATGGATGTATCTAGAACTAAAATACGTCTAGATACATCTATTTCTGCGACAAGTAATTCCGAACGGAGGGAGTAG	Yao et al (2007)
tae-miR1136	6AS,7DL	7DL|2153542|3256|63695;6AS|4414591|5584|81805	tae-miR1136a	tae-miR1136	TTGTCGCAGGTATGGATGTATCTA	0	TACTCCCTCCGTTCCGAATTACTTGTCGCAGGTATGGATGTATCTAGATGTATTTTAGTTCTAAATACATCCATTTCTGCGACGAGTAATTTGAAACGGAGGGAGTA	Yao et al (2007)
tae-miR1137	7AS	7AS|4175995|3896|26348	tae-miR1137a	tae-miR1137	TAGTACAAAGTTGAGTCATC	0	CACGATGACGACGATTACATAGCCTTGTACTCCCTCCGTTCCAAAATGGATGACCCAAGTTTGTACTAAAGTTAGTACAAAGTTGAGTCATCTATTCTGGAACGGAGGGAGTAGTAGTAATACAACGTTGCTAGTGATAAGGAAAATC	Yao et al (2007)
tae-miR1138			tae-miR1138a	tae-miR1138	GCTTAGATGTGACATCCTTAAAA	0	ATCTTGTATAGGTCTGTCTAGGACACATCTAAATGTGACATAACTATGTCACATCTAAGCTGATGTCAACTCTGTTTGTGGTCTATTTTTTTTATCCTAGTTTTTTTATTTCTTATTGCTACATTATATATTTGTAGGAGCTTAGATGTGACATCCTTAAAAACATCTAGATGTGAATTAAACAAACTGATCTT	Yao et al (2007)
tae-miR1139	6BL	6BL|4366932|15096|486804	tae-miR1139a	tae-miR1139	AGAGTAACATACACTAGTAACA	0	GCCACAGTGGAGAGTAACATACACTAGTAACATACACATATCCCTAGAACTATATAACTACCTTCATAGKGGTAGCAACATAAGTGTGGTATCATGCAAAGCTTCATTTATTAGGTTATAGACTCATATTGCATTGGGACATGTGATGTTATAGTAACTAGCTAAGTTACTCAAACTACCTCTCTCCTCGATGTTACTATTGAAGTTACTCCCACT	Yao et al (2007)
tae-miR156			tae-miR156e	tae-miR156a|tae-miR156b	TGACAGAAGAGAGAGAGCAC	716.791	TGACAGAAGAGAGAGAGCACGCTGAAGATCCGGTGCTCCACCTAATTTTGAAGCGGTTACAGATGCGTCCGGACCTTTCATTGGTAGCAGCTCAGCTATGTCATGACTCAGTGCTGGAACAGCATTGGGTAGATGAGATTTATCAAAATGAACTTGTCCATTGATTGATACTTCTCTTATTTCCTTCACTTGCGGGAGCTTGAAGTCAGATGGGCTGTCCCATGGAGAACATGGGAAAGGCCTTGCATGGCTGAGTGGATCTTTATTCCAGACAAAACTTATTTGCCGTCTATCATCAAACACCAATGACGACGGGAGCCTTGCCGGTGTAAAGGAGAATGCGTCTGGCTGTGGTTTCCGGCGCCGAGCATTGTGATCGGACAGCCGCCTCCGGCAGCT…	Zhang et al (2006);Zhang et al (2005)
tae-miR156	6AS	6AS|4392667|19385|730205	tae-miR156e	tae-miR156a|tae-miR156b	TGACAGAAGAGAGAGAGCAC	716.791	TGACAGAAGAGAGAGAGCACGCTGAAGATCCGGTGCTCCACCTAATTTTGAA	Zhang et al (2006);Zhang et al (2005)
tae-miR156			tae-miR156c	tae-miR156	TGACAGAAGAGAGTGAGCACA	1630.03	TCCTCTCTCTCTCTCTCTCTGCGTGTCGACCGTCTGCTGTGTCCGATGGGATCGGTCGGGGGCTGCGGTGGAGGGTTGATGATGGTGCGAATGGCTGACAGAAGAGAGTGAGCACACAGCGGCAGACTACGTCTGGTAAAGAGGACGGATGGATGCGAAGAGAGATATAGACGCAGCTGCTGTTGCGTGCTCACCCTCTCTCTGTCAGCGTTCCGCCATCAATCAATCTATCCATCCATCTCCCCTTGCCGTTCCCATCGCTTCGCAGCTCGACTGCC	Dryanova et al (2008)
tae-miR159			tae-miR159d	tae-miR159a|tae-miR159b	TTTGGATTGAAGGGAGCTCTG	1056.66	GAGCTCCTTTCGGTCCAAAAAGGGGTGTTGCTGTGGGTCGATTGAGCTGCTGGGTCATGGATCCCGTTAGCCTACTCCATGTTCATCATTCAGCTCGAGATCTGAAAGAAACTACTCCAATTTATACTAATAGTATGTGTGTAGATAGGAAAATGATGGAGTACTCGTTGTTGGGATAGGCTTATGGCTTGCATGCCCCAGGAGCTGCATCAACCCTACATGGACCCTCTTTGGATTGAAGGGAGCTCTGCATCT	Yao et al (2007)
tae-miR159			tae-miR159d	tae-miR159a|tae-miR159b	TTTGGATTGAAGGGAGCTCTG	1056.66	GTGGAGCTCCTATCATTCCAATGAAGGGTCTACCGGAAGGGTTTGTGCAGCTGCTCGTTCATGGTTCCCACTATCCTATCTCCATAGAAAACGAGGAGAGAGGCCTGTGGTTTGCATGACCGAGGAGCCGCTTCGATCCCTCGCTGACCGCTGTTTGGATTGAAGGGAGCTCTGCAT	Yao et al (2007)
tae-miR160			tae-miR160a	Ta-miR063-5p|tae-miR160	TGCCTGGCTCCCTGTATGCCA	54.6218	AGAGGTGAAAACAATGGGATATGCCTGGCTCCCTGTATGCCACTCGCGTAGCTGCCAACTCCCCAAACCTTGCGTTGGCTCTACCGCGGATGGCGTGCGAGGAGCCAAGCATGACCGTCTCTCTCTCTCTCTCTCTCTCTCTCTCTCT	Meng et al (2013);Yao et al (2007)
tae-miR160	5BL	5BL|10897250|3507|36776	tae-miR160a	Ta-miR063-5p|tae-miR160	TGCCTGGCTCCCTGTATGCCA	54.6218	CAATGGGATATGCCTGGCTCCCTGTATGCCACTCGCGTAGCTGCCAACTCCCCAAACCTTGCGTTGGCTCTACCGCGGATGGCGTGCGAGGAGCCAAGCATGACCGTCT	Meng et al (2013);Yao et al (2007)
tae-miR164	1AL	1AL|3965069|17433|781057	tae-miR164a	tae-miR164	TGGAGAAGCAGGGCACGTGCA	8173.67	GGTGGAGAAGCAGGGCACGTGCATCCATTTCCAGCTCGGCATTCCCGGCGTCCGGCCGGCCGGCTGCCGCGGCCTTGCCTGGCTGGGTAGTGCGTCGCTCGATCCGGCCGTGCGCCGGCGGCCGGCCCTTGCATGCATGTGCCTTTCTTCTCCACC	Yao et al (2007)
tae-miR166			tae-miR166a	tae-miR166	CCGGACCAGGCTTCATTCCCA	0	CCGGACCAGGCTTCATTCCCATCATTTGCACCCATTCGACAGCAGTTCCGGTCGCCTTGGACAGGAACGCTGTCACGGACGCGTGGGTCGACGATATCCCGGGAATTCCGG	Zhang et al (2006);Zhang et al (2005)
tae-miR167			tae-miR167g	tae-miR167a	TGAAGCTGCCAGCATGATCTA	19906.8	CTGCCCAAGGGAACGAGTGAAGCTGCCAGCATGATCTAGCTCCGAGTGATCAAACAAGAAACGCTGCGGCAGCCTCACTTCTTCCCGCCGTTGGGCACAACTACTTCT	Yao et al (2007)
tae-miR167			tae-miR167h	tae-miR167b	TGAAGCTGACAGCATGATCTA	14.9065	CTGCCCAAGGGAACGAGTGAAGCTGACAGCATGATCTATCTCCGAGTGATCAAACAAGAAACGCTGCGGCAGCCTCACTTCTTCCCGGCG	Dryanova et al (2008)
tae-miR169			tae-miR169	tae-miR169	GGGCAAGTCACCCTGGGCTACC	0	TGGGGGTAAGAGGCCATCTTCGATAGCCAAGGATGATTTGCCTGTGAAACTCCCTTGGCAGCCGAGCTCTCTGCCACAGAGAGCGGCGTCCGGCGGTTCCATGGGCAAGTCACCCTGGGCTACCCGAAGTACCTCTTACCACACCCCAT	Dryanova et al (2008)
tae-miR171	5AL	5AL|2803547|12713|234238	tae-miR171e	Ta-miR042-3p|tae-miR171a	TGATTGAGCCGTGCCAATATC	344.554	GGGTGGAATGGTCACTATGATGTTGGCTCGACTCACTCAGACCACGCCTGCCGGCCGGCCGTAGCCATGCATCTGCATGCGGTGGTGGCTCTGATTGAGCCGTGCCAATATCTCAGTGCTCTTTCATGCATG	Meng et al (2013);Yao et al (2007)
tae-miR171	2DL	2DL|9884245|10920|224427	tae-miR171b	tae-miR171b	TTGAGCCGTGCCAATATCACG	0.425901	TGAGTTAATCCTGCGAGGGGAGTGAACGCGGTATTGGTGCGGTTCAATCAGAGAGCTGGCGCCCCAGGAGGCAAGGGGTTCCTCCCTTCGATTGAGCCGTGCCAATATCACGCGGTTTCTCATGAATCGCATCCTCCT	Dryanova et al (2008)
tae-miR171			tae-miR171c	tae-miR171c	TAATTGAGCCGCGCCCATATC	0	TAATTGAGCCGCGCCCATATCTCGCGTGCGCCGAAGGCGTCGCCCGCCTCGGCAACTTTGGCAGCCTCGGCGAGCTGGTCCACCGTGCCGGCCGCCTCGTCGTTCGCTGTCCCGGCCTTGGCTTTCAGGNCGGGGAAGAACCCGCCCGCCGGAGCGAGATGCCCCTGGAAAGCAGGCAGCTTCGGCGCCGGCGCGCCTGCCATCGGGTGGTGGCGCTTGGGCGGCGGCGGCGCCGACTCGAAAGACGGGTGCGCGCCAAAGAAGGCCGCGTGTGGCTGGGGGTGGTGTTGGTGCTGGTGGAGCAGGAAGCTGGGCGCGTGGCCGAAAGGGGCCCCCTTGGCGTCCTCCATGGCCGGCGCGAACGGCGACAGGCTGGGCCCGAGAGACGCCGCAGGCGGC…	Zhang et al (2006);Zhang et al (2005)
tae-miR172			tae-miR172a	tae-miR172a|tae-miR172b	AGAATCCTGATGATGCTGCAG	0	AGAATCCTGATGATGCTGCAGCGGACGACGGCAGGGCGGCAGGAGGAGGAGCTGCTGCTGCCACCTGCCATGCCCAGCTGGGAACAGCCCCTGCAGGCCT	Zhang et al (2006);Zhang et al (2005)
tae-miR172			tae-miR172a	tae-miR172a|tae-miR172b	AGAATCCTGATGATGCTGCAG	0	AGAATCCTGATGATGCTGCAGCGGATGACGATGACGAAGAGAACAGCGGCAATGGCAGGGTGTGAGGAGGAGCTGCTGTCACCTTCCATGCCCAGCTAGGAGCACCCCCCTCAGGCCT	Zhang et al (2006);Zhang et al (2005)
tae-miR172	6BL,6AL	6BL|4315679|9111|432758;6AL|5787138|7855|315777		tae-miR172c	AGGATCTTGATGATGCTGCAG	0.106475	AGGATCTTGATGATGCTGCAGAGAAGGCTGTAAAAGCATCAGTCAAATGATTAA	Zhang et al (2006);Zhang et al (2005)
tae-miR2001			tae-miR2001a	tae-miR2001	CGCTCGCCGGAGCAGCGTGCA	54.4088	GGCGGCTCCGCTCGCCGGAGCAGCGTGCAACGGAGGGATCCTGCGCGCTGCTCCGTCGAGCATGGCCACC	Wei et al (2009)
tae-miR2002	5DL	5DL|4559949|16569|749366	tae-miR2002a	Ta-miR034-5p|Ta-miR2075|tae-miR2002	TGAGATGAGATTACCCCATAC	6885	AGCGGCCGTTGAGATGAGATTACCCCATACCATATAGCGGCAGCTCGACTCCGCACACGCGTAGGGGGCAATCTCACCTCAACAGCTTCT	Xin et al (2010);Meng et al (2013);Wei et al (2009)
tae-miR2002	5BL	5BL|10802619|18115|552849	tae-miR2002a	Ta-miR034-5p|Ta-miR2075|tae-miR2002	TGAGATGAGATTACCCCATAC	6885	TTTCTCTCTGTAGCGGCCGTTGAGATGAGATTACCCCATACCCTATAGCGGCAGCTCGACTCCGCACACGCGTAGGGGGCAATCTCACCTCAACAGCTGCTCTCAGTGAGCTTT	Xin et al (2010);Meng et al (2013);Wei et al (2009)
tae-miR2002	5BL	5BL|10802619|18115|552849	tae-miR2002a	Ta-miR034-5p|Ta-miR2075|tae-miR2002	TGAGATGAGATTACCCCATAC	6885	TTTCTCTCTGTAGCGGCCGTTGAGATGAGATTACCCCATACCCTATAGCGGCAGCTCGACTCCGCACACGCGTAGGGGGCAATCTCACCTCAACAGCTGCTCTCAGTGAGCTTT	Xin et al (2010);Meng et al (2013);Wei et al (2009)
tae-miR2003	7AL	7AL|4465096|583|4671	tae-miR2003a	tae-miR2003	CGGTTGGGCTGTATGATGGCGA	78179.7	CATTCGGATTCGCCATCATACGTCCAACCGTGCATTTGATATGCATATATATGCATCACGAGCAACGGTTGGGCTGTATGATGGCGATACCGATTG	Wei et al (2009)
tae-miR2004	4AS	4AS|6002606|2449|113921	tae-miR2004a	tae-miR2004	TTTGTTTTTATGTTATTTTGTGAA	2.44893	TTGTTCAGAAATAGGAAAGCAGAATGAAATCCAGTCTTAGTCAAATATTTCATATCTCTTCTTATCCATTTAAACATATGGATTTAGAGTAGAGCATATGGATCAATCTATTTATAATTATAAGAATCGAATGTGTTTGTTTTTATGTTATTTTGTGAAGAA	Wei et al (2009)
tae-miR2005			tae-miR2005a	tae-miR2005	GGGTGTATAGCTCAGTTGG	0	CAGTACTATACCATACAGAGCCGCGCCCTTGTGATATGATAAGAAGAAAAGGGGCCAGGCCGCCCTCTTTTCTTTTCCGCAGGGTGTATAGCTCAGTTGGTAGAGCATTG	Wei et al (2009)
tae-miR2006			tae-miR2006a	tae-miR2006	TACCACGACTGTCATTAAGCA	8753.43	GTGAAGGCGATGCTTAATGACAGTCGTGGTGTCCTAGGTGAAGACGATGCTTTCTAGGATACCACGACTGTCATTAAGCATCATCTTCAC	Wei et al (2009)
tae-miR2007	2BS,5DL,1DL,3AS,7BS,7AS,6AS,5BS,3AL,1AL,2DS,5AL,6DL,3DS,2DL,5BL,4AL,6BL,4DS,7DL,2AS,5AS,1BS,4AS,1DS,7AL,7BL,6DS,6AL,1BL,6BS,2AL,4BL,2BL,4BS,5DS,1AS,4DL,3B	7DL|3348168|8980|103016;7BS|930132|282|1327;7BL|6661624|2314|19750;7AS|4230504|5197|48014;7AL|4531214|21577|280853;6DS|2121654|18302|816342;6DS|2121653|18301|820261;6DS|2121652|18302|814761;6DL|3326959|8045|122953;6BS|3014585|6805|208291;6BL|4316884|1063|25134;6AS|4361022|3253|51062;6AL|5751409|5064|90750;5DS|2762028|805|57866;5DS|2762027|819|58184;5DL|4494703|373|54678;5BS|2237902|8053|290257;5B…	tae-miR2007a	tae-miR2007	CAAGATATTGGGTATTTCTGTC	1.59713	AAGACAGAAATACCCAATATCTTGCTAGAACAAGATATTGGGTATTTCTGTCTT	Wei et al (2009)
tae-miR2008			tae-miR2008a	tae-miR2008	GACTCCGTGGCCCAATGGA	0	GCTGCCACTAATCCGCATGGTCATTCAGTCACTAGTGTCTAATGGAGGAGTGAGTAAGGTTAACGTTTCATTGCATTCGCCAGGACTCCGTGGCCCAATGGATAAGGCGC	Wei et al (2009)
Ta-miR044			Ta-miR044a	Ta-miR044-1-3p|Ta-miR044-2-3p|Ta-miR044-3-5p|Ta-miR2079|tae-miR2009a	TGAGAAGGTAGATCATAATAGC	20629.2	AGTCTTTTGATGAGAAGGTAGATCATAATAGCTGAGCCGAATGAATGTGATACAGTTGCTCAATTGTTATGATCTGCCTCTCATTGAAGACTA	Xin et al (2010);Meng et al (2013);Wei et al (2009)
Ta-miR044	1DS	1DS|1896382|1139|132838	Ta-miR044a	Ta-miR044-1-3p|Ta-miR044-2-3p|Ta-miR044-3-5p|Ta-miR2079|tae-miR2009a	TGAGAAGGTAGATCATAATAGC	20629.2	TAAACAAGTCTTTAGATGAGAAGGTAGATCATAATAGCTGAGCGAAATGAAAGTGATATTGTTGCTCAATTGTTATGATCTGCTTCTCATCTGAAGACTAGTTTA	Xin et al (2010);Meng et al (2013);Wei et al (2009)
Ta-miR044			Ta-miR044a	Ta-miR044-1-3p|Ta-miR044-2-3p|Ta-miR044-3-5p|Ta-miR2079|tae-miR2009a	TGAGAAGGTAGATCATAATAGC	20629.2	TTGTTGCTCAATTGTTATGATCTGCTTCTCATCTGAAGACTAGTTTATTACATATAAGCATGTTTTTGGAAGTTTGAGAGAGAGATCACAAGCAGATCCCGTGTAGAAGAGAACATCATTGATACAACTATAATAATTCTTCCACTTCCAAGAGCCATTGGACCACTGAGAAATATGTTTAGATATAATAGACAAGTCTTTTGATGAGAAGGTAGATCATAATAGCTGAGCCGAAT	Xin et al (2010);Meng et al (2013);Wei et al (2009)
Ta-miR044			Ta-miR044a	Ta-miR044-1-3p|Ta-miR044-2-3p|Ta-miR044-3-5p|Ta-miR2079|tae-miR2009a	TGAGAAGGTAGATCATAATAGC	20629.2	TTGTTGCTCAATTGTTATGATCTGCTTCTCATTTGAAGACTAGTTTATTACATATAAGCAGTCTTTAGATGAGAAGGTAGATCATAATAGCTGAGCGAAAT	Xin et al (2010);Meng et al (2013);Wei et al (2009)
Ta-miR044	4AL,1DS	4AL_7093055;1DS|1889914|1923|184685	Ta-miR044a	Ta-miR044-1-3p|Ta-miR044-2-3p|Ta-miR044-3-5p|Ta-miR2079|tae-miR2009a	TGAGAAGGTAGATCATAATAGC	20629.2	TTGTTGCTCAATTGTTATGATCTGCTTCTCATTTGAAGACTAGTTTATTACATATAAGCATATTTTTGAAAGTTTGAGAGAGAGATCACAAGCAGATCCCGTGCAGAAGGGAACATCATTGCTACAACTACAATAATTCTTCCACTTCAAGAGCCATTGGACCGCTAAACAAGTCTTTAGATGAGAAGGTAGATCATAATAGCTGAGCGAAAT	Xin et al (2010);Meng et al (2013);Wei et al (2009)
tae-miR2009			tae-miR2009a	Ta-miR2002|tae-miR2009b	TTAGATGAGAAGGCAGATCATA	3481.53	GCCGGTCTTTAGATGAGAAGGCAGATCATAATAGCTGAGCGAAATGTAAGTGATACCGTTGCTCAATTGTTATGATCTGCTTCTCATCTGAAGACT	Xin et al (2010);Wei et al (2009)
tae-miR2009			tae-miR2009a	Ta-miR2002|tae-miR2009b	TTAGATGAGAAGGCAGATCATA	3481.53	GGTCTTTAGATGAGAAGGCAGATCATAATAGCTGAGCGAAATGTAAGTGATACCGTTGCTCAATTGTTATGATCTGCTTCTCATCTGAAGACT	Xin et al (2010);Wei et al (2009)
tae-miR2009			tae-miR2009b	tae-miR2009c	TCAGATGAGAAGGCAGATCATA	4796.49	ATATTGTTGCTCAATTGTTATGATCTGCTTCTCATCTGAAGACTAGTTTATTACATATAAGCTATTCTTGGAAGTTTGAGAGAGAGATCACAAGCAGATCTTCTTCCACTTCGAGAAATATGTTTAGATATTATAAANCAGTCTTCAGATGAGAAGGCAGATCATAATAGCTGAGCAGTAATAT	Wei et al (2009)
tae-miR2010			tae-miR2010a	tae-miR2010	TGTGCGCAATAAGATTTTGCTA	26.1929	CATCATATTATGTGCGCAATAAGATTTTGCTATGCTTTCACCGTTGATTCAACCAATTGACATCAATGTTGATAAAGGCATGGAAAAATCTTATTGTATACATGATATGGTG	Wei et al (2009)
tae-miR2011			tae-miR2011a	Ta-miR172-3p|tae-miR2011	TGCAGTGGCATATGCAACTCT	2.23598	GGTTATGGGATAGAGCTGCATTTGCACCTGCACCCTANGAGAGGAAGAAAGGTCGAGGGCTTGGAACTTGGCCATGCATGCGATTGCGATGCATGCAACGTTCTCCTTGACCCTCTCGCTCTTCCTGTAGGTGCAGTGGCATATGCAACTCTATCACAGGCA	Meng et al (2013);Wei et al (2009)
tae-miR2011			tae-miR2011a	Ta-miR172-3p|tae-miR2011	TGCAGTGGCATATGCAACTCT	2.23598	GTTATGGGATAGAGCTGCATTTGCACCTGCACCCTANGAGAGGAAGAAAGGTCGAGGGCTTGGAACTTGGCCATGCATGCGATTGCGATGCATGCAACGTTCTCCTTGACCCTCTCGCTCTTCCTGTAGGTGCAGTGGCATATGCAACTCTATCACAGGC	Meng et al (2013);Wei et al (2009)
Ta-miR2001			Ta-miR2001a	Ta-miR2001|tae-miR2012	TTGGACGAGGATGTGCAACTG	291.529	TACGATCCTAGCTAGAGCTTGGACGAGGATGTGCAACTGACGGTGCGGACCTAGTTCAGCTACGACCGGCAGCTGCACATCCATGCCCAAGCTCTACCTACTGTCGT	Xin et al (2010);Wei et al (2009)
Ta-miR2001			Ta-miR2001a	Ta-miR2001|tae-miR2012	TTGGACGAGGATGTGCAACTG	291.529	TAGCTAGAGCTTGGACGAGGATGTGCAACTGCGGTACGGTAGGACCTTCAGCTACGACCGGCAGCTGCACATCCATGCCCAAGCTCTACCTA	Xin et al (2010);Wei et al (2009)
tae-miR2013			tae-miR2013a	tae-miR2013	TTGAACGACCTCACCATGTCG	0.319426	GCCGGTTGAACGACCTCACCATGTCGACCGCCTCTCCTCAAGAAGTGCCAGGGAGATCTGCTCGTGCCATGATGAGGTCGTTCAACCAGC	Wei et al (2009)
tae-miR2014	6BS	6BS|2930899|9101|316546	tae-miR2014a	tae-miR2014	AGCAAACATATCTGAGCACA	15.1195	GCTGTTTTTGTGCCGTGATGATTGCTTTACTTCTGACACCTCTTGTACGAGAAGCGCCTTGATGCGCTTCGCTGAGCAGATTGCAGCAAACATATCTGAGCACAGTCACACGC	Wei et al (2009)
tae-miR2015			tae-miR2015a	tae-miR2015	TGCATCATCTCGAACTCGTCG	62.9268	GAAGCCCTGCATCATCTCGAACTCGTCGGTGCGATAGCGTGCAGCGTGACATGCTGTTCATCACCAACGAGTTCCAGACGATGCAGGCCTTC	Wei et al (2009)
tae-miR2016			tae-miR2016a	Ta-miR019-5p|tae-miR2016	TGACCCTGAGGCACTCATACCG	109.35	ACCTGAGTTTGACCCTGAGGCACTCATACCGCCAGCTTGTTTAGAATGCTCGGTATGAGTGTTTCAGGGTCAAGCTTCGGT	Meng et al (2013);Wei et al (2009)
tae-miR2016	6AL	6AL|5778028|22074|685300	tae-miR2016a	Ta-miR019-5p|tae-miR2016	TGACCCTGAGGCACTCATACCG	109.35	CACCTGAGTTTGACCCTGAGGCACTCATACCGCCAGCTTGTTTAGAATGCTAGCCGCATGAGTGCCTCATGCAGCGGTATCGCCGGTATGAGTGTTTCAGGGTCAAGCTTCGGTT	Meng et al (2013);Wei et al (2009)
tae-miR2017			tae-miR2017a	tae-miR2017	CTTATGCAACGTCTGAGGAT	0	TTGTCTCATTTCTTATCTGTGTATAAGACCAATGATCCATATTTTTATGTTGTTTTAAAAGTGTCTTATGCAACGTCTGAGGATGAACAA	Wei et al (2009)
tae-miR2018			tae-miR2018a	tae-miR2018	GCCCGTCTAGCTCAGTTGGT	0	GCTCTGCTCGTTGAGCTAGAGGAGCAGTCCGCAAAATGCGCCCGTCTAGCTCAGTTGGTAGAGC	Wei et al (2009)
tae-miR2019			tae-miR2019a	tae-miR2019	CGGGTCGGCGCTGCACGCGGC	0	CGCCGTGGTGGCCGAGGATGCAAGGCGTGGGGGAGCTGGCCAAGGCGTGCACCACCATCATCTGGATCGGGTCGGCGCTGCACGCGGCG	Wei et al (2009)
tae-miR2020	5AL	5AL|2743103|4102|32356	tae-miR2020a	tae-miR2020	ATAGCATCATCCATCCTACCA	4705.03	CATAGCATCATCCATCCTACCATTCAATGGTGGCTGATGCTGCCCAACGGTGGGTAGGTGGCTGGTGCTATG	Wei et al (2009)
tae-miR2021	4AL	4AL_7129310	tae-miR2021a	tae-miR2021	TTTTGTCACATATAATACATA	7.45326	AATATGTGTTATATGTCATGAAAAGTATATTATTAGATTTCTACACGGATGTAGTTTCTAAATATATATTTTTTGTCACATATAATACATATT	Wei et al (2009)
tae-miR2022			tae-miR2022a	tae-miR2022	TGGCCAAGGTCTCTTGAGGCT	1.49065	CCACGGCCGTGGCCAAGGTCTCTTGAGGCTTGGCCTTGAAGACTTTGGCCACGTCCATGG	Wei et al (2009)
tae-miR2023	7DS	7DS|3878759|5927|126351	tae-miR2023a	tae-miR2023a	TTTTGCCGGTTGAACGACCTCA	22.3598	GCCGGCGTTTTTGCCGGTTGAACGACCTCACCATGTCGACCGCCTCTTCCTCGACAAGTGCCAGGGAGATCTGCTCGTGCCATGATGAGGTCGTTCAACCAGCAAAACAACGGCGGT	Wei et al (2009)
tae-miR2023	7DS	7DS|3878759|5927|126351	tae-miR2023b	tae-miR2023b	TTTTGCTGGTTGAACGACCTCA	0.106475	GCCGTTGTTTTGCTGGTTGAACGACCTCATCATGGCACGAGCAGATCTCCCTGGCACTTGTCGAGGAAGAGGCGGTCGACATGGTGAGGTCGTTCAACCGGCAAAAACGCCGGC	Wei et al (2009)
tae-miR2023			tae-miR2023c	tae-miR2023c	TTTTGCCGGTTGATCGACCTCA	0.319426	GCCGGCGTTTTTGCCGGTTGATCGACCTCACCATGCGCCTGCATGCACGGCTCTTCCTCGACAGGTAGTACCACGAGGACCTGCACCTGCTCGTGCCTTGATGAGGTTGTTCAACCAGCAAAACGGCGGCGGC	Wei et al (2009)
tae-miR2024			tae-miR2024a	tae-miR2024a	GCAGTTGCTGTCTCAAGCTT	0.425901	GGCACCAAGCATGAGGCGACAACTGCATTACTTGCAAGGAAGTTACAAAATCTATGGGTCATCATAATCGTGACTTTCTCGCAAGTTGTGCAGTTGCTGTCTCAAGCTTGCTGACTCC	Wei et al (2009)
tae-miR444			tae-miR444b	tae-miR2024b	TGCAGTTGCTGCCTCAAGCTT	26.8317	GGCGGCACCGAGCATGAGGCAACAACTGCATTACTTGCGGGGAAGGCGCAAGTAGGACACCTGCATTACTTGCAAACAAGGCGCACCATACTTGTGGCTTTCTTGCAAGTCATGCAGTTGCTGCCTCAAGCTTGCTGCCTCC	Wei et al (2009)
tae-miR2025			tae-miR2025a	tae-miR2025	GTGTTCTCAGGTCGCCCCCGC	0.958277	TCCTGCGGGGTCGAACTGGGAACACATGGGATACGAACCGCTTGATTGAGGAGCGACTCTTATCAACTCATGTGTTCTCAGGTCGCCCCCGCTGGA	Wei et al (2009)
tae-miR2026			tae-miR2026a	Ta-miR057-1-3p|Ta-miR057-2-5p|tae-miR2026	TGGCCGTTGGTAGAGTAGGAGA	2.1295	CAAAGGCGGCCTCGCTTCTCTTCCACTCTACCAACAGCCACGTCTCCCCCGCGACCATGGCGTGGCCGTTGGTAGAGTAGGAGACGAGCATGGCCACCTGTTCC	Meng et al (2013);Wei et al (2009)
tae-miR2026			tae-miR2026a	Ta-miR057-1-3p|Ta-miR057-2-5p|tae-miR2026	TGGCCGTTGGTAGAGTAGGAGA	2.1295	GACCATGGCGTGGCCGTTGGTAGAGTAGGAGACGAGCATGGCCACCTGTTCCCCGCCCTGATGCCCAGCAATCAAGGCGTGCCAGCGTACAGCCAGAAGGTCTACCCGGGCTGCCAAGCTCCACGCCGTGCTCT	Meng et al (2013);Wei et al (2009)
tae-miR2026			tae-miR2026a	Ta-miR057-1-3p|Ta-miR057-2-5p|tae-miR2026	TGGCCGTTGGTAGAGTAGGAGA	2.1295	GCTTCTCTTCCACTCTACCAACAGCCACGTCTCCCCCGCGACCATGGCGTGGCCGTTGGTAGAGTAGGAGACGAGC	Meng et al (2013);Wei et al (2009)
tae-miR2027	5DS	5DS|2768262|6068|482876;5DS|2764206|10088|698153	tae-miR2027a	tae-miR2027	GTATTAGGTTGGTCAAATTGACGA	2.02303	AGGTTGTCAATTTTATCACCCTAATATAAACTATATAGCACAAAAATTATACCGTTTGAAAATAGAACATATGAAGTTTATATTGGTATATTTTTTGTAATATTTGACTTGTATTAGGTTGGTCAAATTGACGACCT	Wei et al (2009)
tae-miR2028			tae-miR2028a	tae-miR2028	TAGCTGTGCTTTCAGCAAGAA	0.532376	GCACGTAGCTGTGCTTTCAGCAAGAATTTCACCATTGGGAGCCGGTGCCTTTCGAAGCACTTTCACGCTCTAGAACTTATGGGGGAACGTGATGAAGAGTTGGAAGAGTTACGAAATGATATTGTTGACCTAAAGGGATCTTCTTGTTAGCCAGCTCCACAC	Wei et al (2009)
tae-miR397			tae-miR397a	tae-miR2029	TTGAGTGCAGCGTTGATGAAC	1430.6	ATTGAGTGCAGCGTTGATGAACCGTCCGGCCTCCTCCGAGGCCGGAGCGGTTCACCGGCGCTGCACACAAT	Wei et al (2009)
tae-miR2030			tae-miR2030a	tae-miR2030	CAGGGCGGGGAACAGGTGGCC	0	TGCTGGGCATCAGGGCGGGGAACAGGTGGCCATGCTCGTCTCCTACTCTACCAACGGCCACGCCATGGTCGCGGGGGAGACGTGGCTGTTGGTAGAGTGGAAGAGAAGCGAGGCCGCCTTTGATGGTGAGCACCGCGCA	Wei et al (2009)
tae-miR2031	1DL	1DL|2270277|11617|590727	tae-miR2031a	tae-miR2031	ATAAGCACCGGTGCTTAAGAA	0	AGTTTTTCTCTAAGTATCGGTGCTTATTTGTAGAGGGTAGACGCTTAATTAAGCGTCTGTCCTATAGAAATAAGCACCGGTGCTTAAGAAGAACT	Wei et al (2009)
tae-miR2032	7BS	7BS|3075034|16499|417621	tae-miR2032a	Ta-miR2073|tae-miR2032	TGTAGATACTCCCTAAGGCTT	291.423	ACTAATTAAGCCTTAGTGAATATCTACACTAGTAAGTTTTTCTTCATGTTTGAAATGCTTAGCATTGTAGATACTCCCTAAGGCTTGGGTGGT	Xin et al (2010);Wei et al (2009)
tae-miR2032			tae-miR2032a	Ta-miR2073|tae-miR2032	TGTAGATACTCCCTAAGGCTT	291.423	CAAAGCTTTAAGCACTAATTAAGCCTTAGTGAATATCTACACTAGTAAGTTTTTCTTCATGTTTGAAAGTCTTAGCATTGTAGATACTCCCTAAGGCTTGGGTGGTATTGCGTTGTGTG	Xin et al (2010);Wei et al (2009)
tae-miR2033			tae-miR2033a	tae-miR2033a	TATTTCTTTACAGAGGGAGTA	0	TGTGCTCCCTCTATAAAGAAATACCTATCTTATATACCTATCTTATATTTCTTTACAGAGAGAATATAAGATACATATTTCTTTACAGAGGGAGTAGA	Wei et al (2009)
tae-miR2033	6AS	6AS|4346883|21155|674333	tae-miR2033b	tae-miR2033b	TATTTCTTTACAGAAGGAGTA	0	TACTCCCTCCATAAAGAAATATAAGAGCGTATAGTGATCTAAACACTCTTATATTTCTTTACAGAAGGAGTA	Wei et al (2009)
tae-miR319	4DS	4DS|2295974|29352|1870411	tae-miR319e	tae-miR319	TTGGACTGAAGGGAGCTCCCT	0.425901	AGTTTGAGGGAGCTCACTTCAGTCCACTCATGGGAGGTAGCGGGGATTGAACGAGCTGCCGACTCATTCACTCGAGCACACAGTAGATATGAGACTAGTCCAGGGCATACCAGTATGTTACAATATGTACTGTGCGAATGAGCGAATGCAGCGGGAGATTGTTCTCTCTTTCCTCCTCCATGCTTGGACTGAAGGGAGCTCCCTCATCTCT	Dryanova et al (2008)
tae-miR319			tae-miR319b	tae-miR319b|tae-miR319c	TTGGAGTGAAGGGAGCTCCA	0	ATTGGAGTGAAGGGAGCTCCATCTTCCAGGGACCAGTCATGGGCCTGGAAGTAGAGAAGTTGCCATTTGAAAAGGCATGGCCGCCATCGAAGGTACCATTAATGGCCGCGTTCAACCAAGGAAATGAGATCTCAGATTCTTTCAGAACTTCTGCTTGGTTTACTTGATCCATGAAGCCATGGTTTTTTGACTCAAAGTACAGACCAGGTAAATTGCTGAAAGAAACATCTGGAAGCTCTGCCTTATGCTCCCG	Zhang et al (2006);Zhang et al (2005)
tae-miR319	3AL	3AL|4309991|3296|18766	tae-miR319b	tae-miR319b|tae-miR319c	TTGGAGTGAAGGGAGCTCCA	0	TGAAGCAGCTCTTCCAAGAGACCGCTGTTCCTTGGCGACACACACTCCGACTTCACTGACGGAGTTGCTGTCGGAGACTGAAGGTAGGGATCAACCAACTCCGTAGGCTGCATCGCAGGAGCCACGGTATACTTGAGCCAGCTATTCGGATCAGATTCGGTATCTTGGAGTGAAGGGAGCTCCA	Zhang et al (2006);Zhang et al (2005)
Ta-miR001			Ta-miR001a	Ta-miR001-1-5p|Ta-miR001-2-5p|Ta-miR001-3-5p	TGCAGCGCCGGTGAACCGCTC	3.40721	CGTCATTGCGTGCAGCGCCGGTGAACCGCTCCGGCCTCGGGGAGGAGGACGGTTCATCAACGCTATGGCGCCTTGCGT	Meng et al (2013)
Ta-miR001	6DS	6DS|447394|4290|102559	Ta-miR001a	Ta-miR001-1-5p|Ta-miR001-2-5p|Ta-miR001-3-5p	TGCAGCGCCGGTGAACCGCTC	3.40721	CGTCATTGCGTGCAGCGCCGGTGAACCGCTCCGGCCTCGGTGGAGGAGGACGGTTCATCAACGCTATGGCGCCTTTGCGT	Meng et al (2013)
Ta-miR001			Ta-miR001a	Ta-miR001-1-5p|Ta-miR001-2-5p|Ta-miR001-3-5p	TGCAGCGCCGGTGAACCGCTC	3.40721	CGTCATTGTGTGCAGCGCCGGTGAACCGCTCCGGCCTCGGAGGAGGCCCGGACGGTTCATCAACGCTGCACT	Meng et al (2013)
Ta-miR002	5DS	5DS|2768262|6068|482876;5DS|2764206|10088|698153	Ta-miR002a	Ta-miR002-5p	ACCCCTAGGTCGTCAATTTGA	1.38418	GCGTGCGCGTACCCCTAGGTCGTCAATTTGACCAACCTAATACAAGTCAAATATTACAAAAAATATACCAATATAAACTTCATATGTTCTATTTTCAAACGGTATAATTTTTGTGCTATATAGTTTATATTAGGGTGATAAAATTGACAACCTAGGTATACGCACAGGA	Meng et al (2013)
Ta-miR003	1AL,3B	3B|10464394|9493|182321;1AL|3915680|19572|633335	Ta-miR003a	Ta-miR003-1-5p|Ta-miR003-2-5p	ATAAAAGGGGATGTATCTAGA	1.59713	ATCAAAATAAATAAAAGGGGATGTATCTAGATGTATATTAGTTCTAGATACATCTCTTTTTATCCATTTTGATG	Meng et al (2013)
Ta-miR003	3AL,7BL	7BL|6739980|2643|37427;3AL|4442956|6683|47796	Ta-miR003a	Ta-miR003-1-5p|Ta-miR003-2-5p	ATAAAAGGGGATGTATCTAGA	1.59713	ATCAAAATAGATAAAAGGGGATGTATCTAGAACTAAGATATGTCTACATACATCCCGTTTTATTCATTTTGATG	Meng et al (2013)
Ta-miR004	1DS	1DS|903867|5232|313935	Ta-miR004a	Ta-miR004-1-5p|Ta-miR004-2-5p|Ta-miR004-3-5p	TCACAAATATAAGATGTTCT	23.744	CTCCCTCCGTTCACAAATATAAGATGTTCTAACTTTTTTCTGATTCGGATGTATATAGACGCATTTTAGGTGTTTGTTCACTCATTTCAGTCTGTATGTAGTCCATATTGAAATATCCAAAACATCTTATATTTGGGAACGGAGGGAGT	Meng et al (2013)
Ta-miR004			Ta-miR004a	Ta-miR004-1-5p|Ta-miR004-2-5p|Ta-miR004-3-5p	TCACAAATATAAGATGTTCT	23.744	CTCCCTCCTATCACAAATATAAGATGTTCTAGTAACTTTTTTTCTGAACCAGATGTATATAAACATGTTTTAGTGTGTTTGTTCACTCGTTTCACTCTATGTAGTCCATATTGAAATATCCAAAATATCTTATATTTGT	Meng et al (2013)
Ta-miR004	1DL	1DL|2275977|7922|225052	Ta-miR004a	Ta-miR004-1-5p|Ta-miR004-2-5p|Ta-miR004-3-5p	TCACAAATATAAGATGTTCT	23.744	CTTCCTCCGTTCACAAATATAAGATGTTCTATCTTTTTTCTGATTTGGATGTATATAGACGCATTTTGATGTATCTGTTCACTCATTTCAGTACATATGTACGTAGTTCACATTGCAATATCTAAAACATCTTATATTTATGAACAGAGGGAGT	Meng et al (2013)
Ta-miR005	1BS	1BS|502147|2268|103382	Ta-miR005a	Ta-miR005-1-5p|Ta-miR005-2-5p|Ta-miR005-3-5p|Ta-miR005-4-5p	TAATGTAAGACGTTTTTTGAC	5.85613	CTCCGTCCCATAATGTAAGACGTTTTTTGACACTACACTAGTGTCAAAAAACGTCTTTCATTGTGGGACGGAGG	Meng et al (2013)
Ta-miR005	3B	3B|10629914|19054|1029244	Ta-miR005a	Ta-miR005-1-5p|Ta-miR005-2-5p|Ta-miR005-3-5p|Ta-miR005-4-5p	TAATGTAAGACGTTTTTTGAC	5.85613	CTCCGTCCCATAATGTAAGACGTTTTTTGACACTAGCATAGTGTCCAGAAACGTCCTATATTATGGGACGGAGG	Meng et al (2013)
Ta-miR005	3B	3B|10456086|11898|318063	Ta-miR005a	Ta-miR005-1-5p|Ta-miR005-2-5p|Ta-miR005-3-5p|Ta-miR005-4-5p	TAATGTAAGACGTTTTTTGAC	5.85613	CTCCGTCCCATAATGTAAGACGTTTTTTGACTCTATTGTAGTGTCAAAAAACGTCTTACATTACGGGACGGAGG	Meng et al (2013)
Ta-miR005	3B	3B|10456086|11898|318063	Ta-miR005a	Ta-miR005-1-5p|Ta-miR005-2-5p|Ta-miR005-3-5p|Ta-miR005-4-5p	TAATGTAAGACGTTTTTTGAC	5.85613	CTCCGTCCCGTAATGTAAGACGTTTTTTGACACTACAATAGAGTCAAAAAACGTCTTACATTATGGGACGGAGG	Meng et al (2013)
Ta-miR006	4BL	4BL|7032086|4383|21369	Ta-miR006a	Ta-miR006-5p	GAGGCATCATTAGGAATACT	0	TTCTTGGTTAGAGGCATCATTAGGAATACTGACAGATGGGCTTTGTTTCCTTTCTGCCTGTAGCGACCGGCACAGGGACTCGAGTTTGTCCTTTTGATTCTTATATTNGTCTAGTTGCTTCTTCACCACCTC	Meng et al (2013)
Ta-miR007			Ta-miR007a	Ta-miR007-3p	AGAAGATTAGAAGATTAAGCA	2596.82	TCAGTTGGTCTCTCTTAATTTTGTAATCTTCTGGAAATATGCTTACATATAATAAATGATGCGAAGGTAGATCATAGAAACATGAACACAATTCTTAATCTAAAGCAAGATGGTGTAGGCTACTTTTTGTGATTTAACACAAATAGCAGGCACACATGCACCAATACTAAGAAAATTAGCAAAGAAAATGAGTAAAAGAGGCACTTGACTTGTAGATTATAAAAGAGTGATGATCTAGAAGTCAACCCTCTTTTACCTGTAGTTTTGATCTACCTTCTCATCCATAGGATTAGTTATTATATTTAAGCATGTTTTTAGAAGATTAGAAGATTAAGCAAGCTCATTTG	Meng et al (2013)
Ta-miR007			Ta-miR007b	Ta-miR007-5p	CTTAATTTTGTAATCTTCTGG	9.05039	TCAGTTGGTCTCTCTTAATTTTGTAATCTTCTGGAAATATGCTTACATATAATAAATGATGCGAAGGTAGATCATAGAAACATGAACACAATTCTTAATCTAAAGCAAGATGGTGTAGGCTACTTTTTGTGATTTAACACAAATAGCAGGCACACATGCACCAATACTAAGAAAATTAGCAAAGAAAATGAGTAAAAGAGGCACTTGACTTGTAGATTATAAAAGAGTGATGATCTAGAAGTCAACCCTCTTTTACCTGTAGTTTTGATCTACCTTCTCATCCATAGGATTAGTTATTATATTTAAGCATGTTTTTAGAAGATTAGAAGATTAAGCAAGCTCATTTG	Meng et al (2013)
Ta-miR008			Ta-miR008a	Ta-miR008-5p	ATACTTGTCGAAGAAATGGAT	2.76835	CCATCCCGAAATACTTGTCGAAGAAATGGATAAAATTGAATGTACCTATAACTAAAATACGTCTAGATTCATCCCTTTCTCCGACAAGTATTACCGGACCGAGGGA	Meng et al (2013)
Ta-miR009			Ta-miR009a	Ta-miR009-1-5p|Ta-miR009-2-5p	AATAAGTGTCGTGGTTTTAGT	1.06475	TCTGTTTCAAAATAAGTGTCGTGGTTTTAGTTCAAATGTACACTAAAACCACAACACTTAGTTTACAACGGAG	Meng et al (2013)
Ta-miR009	6AL	6AL|5750818|7854|155733	Ta-miR009a	Ta-miR009-1-5p|Ta-miR009-2-5p	AATAAGTGTCGTGGTTTTAGT	1.06475	TCTGTTTCAAAATAAGTGTCGTGGTTTTAGTTCAAATTTAAACTAAAACCACAACACTTAGTTTAGAA	Meng et al (2013)
Ta-miR010	3AS	3AS|6865534|3598|24793	Ta-miR010a	Ta-miR010-3p	AGACACTTACTTTGGGACGGA	24.4893	TACTACTCCCTTTGTCCCAAAATAAGTGTCTCAAGGTTAGTACAACTTTGTAAAGTTAGTATAAAGTTGAGACACTTACTTTGGGACGGAGGGAGTATTA	Meng et al (2013)
Ta-miR011			Ta-miR011a	Ta-miR011-1-3p|Ta-miR011-2-3p|Ta-miR011-3-3p|Ta-miR011-4-3p	AATGAACTTTGCACGCATGTAGA	1.06475	TTGACGAATACTCAACATGCGTGCAATTTTACATGAAGAAATAACATTCCAAAATGCTTCTGTAAAAAATAATTGATGCTCCAAAAAGTCGTTTTTAGAGCAATTTGGAGCATCGATTTTGTTTCTTATAGGAGCATCTTGGGAAAAAAAATCTCAATGAACTTTGCACGCATGTAGAAAATTCGTCA	Meng et al (2013)
Ta-miR011			Ta-miR011a	Ta-miR011-1-3p|Ta-miR011-2-3p|Ta-miR011-3-3p|Ta-miR011-4-3p	AATGAACTTTGCACGCATGTAGA	1.06475	TTGACGAATACTCAACATGCGTGCAATTTTCCATGAAGAAATAACATTCCAAAATGCTTCTGTAAAAAATAATTGATGCTCCAAAAAGTCCTTTTTAGAGCAATTTGGAGCATCGATTTTGTTTCTTATAGGAGCATCTTGGAAAAAAAAATCTCAATGAACTTTGCACGCATGTAGAAAATTCGTCA	Meng et al (2013)
Ta-miR011			Ta-miR011a	Ta-miR011-1-3p|Ta-miR011-2-3p|Ta-miR011-3-3p|Ta-miR011-4-3p	AATGAACTTTGCACGCATGTAGA	1.06475	TTGACGAATACTCAACATGCGTGCAATTTTCCATGAAGAAATAACATTCCAAAATGCTTCTGTAAAATGAAATAGTCGATTTGGAGCATCGATTTTGTTTCTTATAGGAGCATCTTGGAAAAAAAATCTCAATGAACTTTGCACGCATGTAGAAAATTCGTCA	Meng et al (2013)
Ta-miR011			Ta-miR011a	Ta-miR011-1-3p|Ta-miR011-2-3p|Ta-miR011-3-3p|Ta-miR011-4-3p	AATGAACTTTGCACGCATGTAGA	1.06475	TTGACGAATACTCAACATGCGTGCAATTTTCCATGAAGAAATAACATTCCAAAATGCTTCTGTAAAATGAAATAGTCGATTTGGAGCATCGATTTTGTTTCTTATAGGAGCATCTTGGAAAAAAATCTCAATGAACTTTGCACGCATGTAGAAAATNCGTCA	Meng et al (2013)
Ta-miR011			Ta-miR011b	Ta-miR011-1-5p	AACATTGACGAATACTCAACA	5.64318	AAAAAAATCAGAAAAAATCAAACATTGACGAATACTCAACATGCGTGCAATTTTCCATGAAGAAATAACATTCCAAAATGCTTCTGTAAAATGAAATAGTCGATTTGGAGCATCGATTTTGTTTCTTATAGGAGCATCTTGGAAAAAAATCTCAATGAACTTTGCACGCATGTAGAAAATNCGTCAATGTTTG	Meng et al (2013)
Ta-miR012	1BS	1BS|3424686|8832|188483	Ta-miR012a	Ta-miR012-1-3p|Ta-miR012-2-3p|Ta-miR012-3-3p	TGCAGGGTGAGGGTGGGATTC	0	GACGCGCCTACGGAGTTCATGTCCTTCACCAACTGCTTCCATGGCCGGACCATTGGCTCGCTCGCGCTGACCAGCAAGGTGCAGTACAGGGAGCCCTTTGAACCGGTCATGCCCGGCTCAACATTTGCAGAGTATGGCAATTTGGAGGAGGCCAAGAAGGTGATACAGTCGGGGAAGATTGCTGCTGTGTTTGTCGAGCCCGTGCAGGGTGAGGGTGGGATTCACAGTGCTAC	Meng et al (2013)
Ta-miR012	1DS	1DS|1877974|2184|44148	Ta-miR012a	Ta-miR012-1-3p|Ta-miR012-2-3p|Ta-miR012-3-3p	TGCAGGGTGAGGGTGGGATTC	0	GGTGACGCGCCTACGGAGTTCATGTCCTTCACCAACTGCTTCCATGGCCGGACCATTGGCTCGCTCGCGCTGACCAGCAAGGTGCAGTACAGGGAGCCCTTTGAACCCGTCATGCCCGGCTCAACATTTGTCGAGTATGGCAATTTGGAGGAGGCCAAGAAGGTGATACAGTCGGGGAAGATTGCTGCTGTGTTTGTCGAGCCCGTGCAGGGTGAGGGTGGGATTCACAGTGCCAC	Meng et al (2013)
Ta-miR012			Ta-miR012a	Ta-miR012-1-3p|Ta-miR012-2-3p|Ta-miR012-3-3p	TGCAGGGTGAGGGTGGGATTC	0	GGTGATGCGCCTACGGAGTTCATGTCCTTCACCAACTGCTTCCATGGCCGGACCATTGGCTCGCTCGCGCTGACTAGCAAGGTGCAGTACAGGGAGCCCTTTGAACCTGTCATGCCCGGCTCAACATTTGTCGAGTATGGCAATTTGGAGGAGGCCAAGAAGGTGATACAGTCGGGGAAGATTGCTGCTGTGTTTGTCGAGCCCGTGCAGGGTGAGGGTGGGATTCACAGTGCCAC	Meng et al (2013)
Ta-miR013	2BL	2BL|8056320|30689|1979595;2BL|7946759|23263|1798011	Ta-miR013a	Ta-miR013-3p	AGACTTATATTTAGAAACGGA	83.0506	TTGTACTCCCTTCTTTCCTAAATGTAAGTCTTTCTAGAGATTTCAATGCAAACTACATACGGAAATCTCTAGAAAGACTTATATTTAGAAACGGAGGGAGTAGTA	Meng et al (2013)
Ta-miR015	1BL	1BL|3921145|15518|613252	Ta-miR015a	Ta-miR015-3p	ACAGAGTCGAATTAGAGGGTA	3.40721	TTCTTGAGGGCCATTTTAGATACTCTCTAATTCGACTTTATCCTCTGGTTTAGACAGGAATTTTGATAAAATCCTTTCTAAGTGAACGGACAGAGTCGAATTAGAGGGTACCCAAGCACG	Meng et al (2013)
Ta-miR016	7BL	7BL|6742324|21230|358943;7BL|6742323|21229|359909;7BL|6742322|20050|345238	Ta-miR016a	Ta-miR016-1-3p|Ta-miR016-2-3p|Ta-miR016-3-3p	ACACTTATTATGGATCGGAGG	0.106475	CCCTCCGATCCAAATAAGTTTCTCAGTTTTGAACTAAGGTTAGTTCAACCTTGGTTCAAAACTGCGACACTTATTATGGATCGGAGGT	Meng et al (2013)
Ta-miR016	1DL	1DL|2205515|7346|201720	Ta-miR016a	Ta-miR016-1-3p|Ta-miR016-2-3p|Ta-miR016-3-3p	ACACTTATTATGGATCGGAGG	0.106475	TCAGAACCACTTTAATTACTACTCCCTCCGATCCAAAATAAATGTCGCAGTTTTGAACAACCTTAGTTCAACGCAGCGACACTTATTATGGATCGGAGGGAGTATCTGT	Meng et al (2013)
Ta-miR016	6BL	6BL|4326778|6451|122030	Ta-miR016a	Ta-miR016-1-3p|Ta-miR016-2-3p|Ta-miR016-3-3p	ACACTTATTATGGATCGGAGG	0.106475	TGGTGTACTACCTCCGATCCAAAATAAGTGTCGCGTTTTGAATCAGAGTTAGTTAAAAACCGCGACACTTATTATGGATCGGAGGTATTATTATT	Meng et al (2013)
Ta-miR017			Ta-miR017a	Ta-miR017-5p	TAGCCAAGGATGATTTGCCT	20.0173	CCATCTTCGATAGCCAAGGATGATTTGCCTGTGAAACTCCCTTGGCAGCCGAGCTCTCTGCCACAGAGAGCGGCGTCCGGCGGTTCCATGGGCAAGTCACCCTGGGCTACCCGAAGTACC	Meng et al (2013)
Ta-miR018	1AS	1AS|3276435|8334|672839	Ta-miR018a	Ta-miR018-5p	TCTGTAAACAAATGTAGGACG	59.3067	AATTACTCCCTCTGTAAACAAATGTAGGACGTTAATTAAACTGCGTAAACGTCCCACATTTGTTTACAGAGGGAGTAGGT	Meng et al (2013)
Ta-miR020	2BS	2BS|5167918|28590|631774	Ta-miR020a	Ta-miR020-3p	AGGACAAGTATTTCCGGACGG	14.1612	TAATACTCCCTCCGTCCGGAAATACTTGTCCTAGAAATGATTGTATCTAGACTTATTTTAGTTATAGATCTAGGACAAGTATTTCCGGACGGGGGAGAACAT	Meng et al (2013)
Ta-miR020	2BS	2BS|5167918|28590|631774	Ta-miR020b	Ta-miR020-5p	GTCCGGAAATACTTGTCCTAG	0	TAATACTCCCTCCGTCCGGAAATACTTGTCCTAGAAATGATTGTATCTAGACTTATTTTAGTTATAGATCTAGGACAAGTATTTCCGGACGGGGGAGAACAT	Meng et al (2013)
Ta-miR021	7DL	7DL|3181579|9919|292877	Ta-miR021a	Ta-miR021-1-3p|Ta-miR021-2-3p	AGTTTATGTCCCCGGCAGACG	1.2777	CGTAGGATCATCTGGCGAGGGACATACACTGTACAAGTGAATCGCGGCGCGCCCTGCGGCCTGTACAGTTTATGTCCCCGGCAGACGATCTACGA	Meng et al (2013)
Ta-miR021	7AL	7AL|4494924|14203|251847	Ta-miR021a	Ta-miR021-1-3p|Ta-miR021-2-3p	AGTTTATGTCCCCGGCAGACG	1.2777	CGTAGGATCATCTGGCGAGGGACATACACTGTATAAGTGAAAAGCGGCGCGCCGTGCGGCGTGTACAGTTTATGTCCCCGGCAGACGATCTACGA	Meng et al (2013)
Ta-miR021	7DL	7DL|3181579|9919|292877	Ta-miR021b	Ta-miR021-1-5p|Ta-miR021-2-5p	TCTGGCGAGGGACATACACTGT	219705	CGTAGGATCATCTGGCGAGGGACATACACTGTACAAGTGAATCGCGGCGCGCCCTGCGGCCTGTACAGTTTATGTCCCCGGCAGACGATCTACGA	Meng et al (2013)
Ta-miR021	7AL	7AL|4494924|14203|251847	Ta-miR021b	Ta-miR021-1-5p|Ta-miR021-2-5p	TCTGGCGAGGGACATACACTGT	219705	CGTAGGATCATCTGGCGAGGGACATACACTGTATAAGTGAAAAGCGGCGCGCCGTGCGGCGTGTACAGTTTATGTCCCCGGCAGACGATCTACGA	Meng et al (2013)
Ta-miR022	6AS	6AS|4428538|4851|254482;6AS|4428537|4494|237395	Ta-miR022a	Ta-miR022-5p	TTGCACTACAGAGGACATCAA	0.106475	AAGTCCAGGGTTGCACTACAGAGGACATCAAGTCTGCCCTGCGTCAGATTGGTGTGCCGACACAATAACATCTTTGCGCGCACCACACGAAAAGGAAGAAGAAAAGGAGAGGAAGAACGAGCCAAACCGAGCGCCACTATTTCCATACCTGATGGGAATGTCGATTTTGTTTGTAGATTGTAGAGTGTGGGTGT	Meng et al (2013)
Ta-miR023			Ta-miR023a	Ta-miR023a-5p	TCGCAAATAATGGTGGCCCT	4.79138	ATTGCACCCGTCGCAAATAATGGTGGCCCTCGGCGCTCTCTAACCTGGCTCGTCCGTGGAGGTGCCCCCATCATCGCAGCACCCTGTAGTAGAGGGGTAGCGGAAGAACCCACGCCCGTCCTGTGGCCTCGCCCAGCTTGCGCAGGCCACCATTATTTGCGACGCCTGCGAA	Meng et al (2013)
Ta-miR023			Ta-miR023b	Ta-miR023b-5p	TCGCAAATAATGGTGGCCCTCG	1.17123	ATTGCACCCGTCGCAAATAATGGTGGCCCTCGGCGCTCTCTAACCTGGCTCGTCCGTGGAGGTGCCCCCATCATCGCAGCACCCTGTAGTAGAGGGGTAGCGGAAGAACCCACGCCCGTCCTGTGGCCTCGCCCAGCTTGCGCAGGCCACCATTATTTGCGACGCCTGCGAA	Meng et al (2013)
Ta-miR024			Ta-miR024a	Ta-miR024-5p	AATGGATAAAAAAAGATGTATCT	0	TTGTCATCCAAATGGATAAAAAAAGATGTATCTATAACTAAAATACGTCTAGATACATTCCCTTTTATCCATTTTGATGACAAG	Meng et al (2013)
Ta-miR025	2DS	2DS|5318709|10600|424453	Ta-miR025a	Ta-miR025-5p	TTAATTGACGCAGCCTCTATA	40.2476	CCGATCCGAGTTAATTGACGCAGCCTCTATACAATGTCCCGTTTACATTGTATAGAGGCTGCCTAAATTAATTCAGATCGGA	Meng et al (2013)
Ta-miR026			Ta-miR026a	Ta-miR026-3p	AAGACAAGTAATTCGGGACGG	4.04606	TGTATTGCCTCCTCCTTAAGTTACTTGTCTCTAAATTTGTCTAGATACCTATGTACTTGACACAAAAACATGTCTAGGTACATTTGTATCTAACAAATGTAAGACAAGTAATTCGGGACGGAGTTAATGTC	Meng et al (2013)
Ta-miR027			Ta-miR027a	Ta-miR027-5p	ACAATTAATTTGGATCGGAGG	0.21295	TAAAGCTGCGACAATTAATTTGGATCGGAGGGAGTAGCACATTGGTTGATATATGCTTATACTTGTTTGTGTCAACCAGGTAATGAACAATCAGGAAGCCGTTGATGTGGTGAAAAGGTACAAGGACCCACAAACAGCTGCCAAGCAATTAGTCCGCCGAAGCAGTGGAAAAGAGACAGTAAAGATGATATACATGCGTGGGTCCTTCCGGTCAAGATGTAAATTGTTGCAAGCAACC	Meng et al (2013)
Ta-miR028			Ta-miR028a	Ta-miR028-3p	TTGCTGGAAGAGTTTTATTCAA	1.81008	CACAGGTATTTCGGACATTGGTAAAACAAACCAGCAGGCCTCCNGACATGCNGACACCTTGATAGTGGCCGCGCGTACCTCATCTCAGGCCACAATCGGATTGTCCAAACTTCTAGTAGGCCAATCGAGAAGTGCCCCTGGCGGCTACCGGTGGTTGACAGGTTTGACCAACACTCATGAGCACTGGCCCGTGTTGTTGATTAAGAATCCTCGGGCTAATTACTCCTGATGCAAATTTTAGTTGTTATTAGGCAAATGGTAAAACCAAAGTCGGGCCTTGCTGGAAGAGTTTTATTCAAGGAAAACTGT	Meng et al (2013)
Ta-miR029			Ta-miR029a	Ta-miR029-3p	ATATTAGTTTACGGAGGGAAT	3.62016	TGTAGTACTCCCTCTGTAACTTAATNTAAGAGCATTTAGATTACTTAAAATAGTGATCTAAACACTCTTATATTAGTTTACGGAGGGAATAGTAGTTACA	Meng et al (2013)
Ta-miR030	2AS	2AS|5308630|9047|360533	Ta-miR030a	Ta-miR030-3p	AATATGGATCAGAGGAGGTAA	5.53671	TCAAAAGAAAGTACTTCCTCTAATCCATATTAGTTGTCGCTGATTTAGTAGTGTACTAAATCAATGACAATTAATATGGATCAGAGGAGGTAACATGTATTTT	Meng et al (2013)
Ta-miR031			Ta-miR031a	Ta-miR031-3p	TCAATTAATTTGGATCGGAGG	1.59713	GTTCCTACTCCTCCCATCCATATTAATAGACGCATGCTTTGTGCGTCAATTAATTTGGATCGGAGGGAGTACTAAA	Meng et al (2013)
Ta-miR032			Ta-miR032a	Ta-miR032-3p	ATCTTGCTTAAGGCGTTACT	0	GTCCTCACCCAGTGACAGTAGGGGTAGCGAGGCATGTATTGTATTGTTGCCATCAAGGATAACAAGATGGGGTTTTCTTCATATTGCATGAGTTATCCCTCTACATCATGTCATCTTGCTTAAGGCGTTACTGTGTTTAACT	Meng et al (2013)
Ta-miR032			Ta-miR032b	Ta-miR032-5p	TGACAGTAGGGGTAGCGAGGC	0	GTCCTCACCCAGTGACAGTAGGGGTAGCGAGGCATGTATTGTATTGTTGCCATCAAGGATAACAAGATGGGGTTTTCTTCATATTGCATGAGTTATCCCTCTACATCATGTCATCTTGCTTAAGGCGTTACTGTGTTTAACT	Meng et al (2013)
Ta-miR033	2AL	2AL|6396877|9188|284231	Ta-miR033a	Ta-miR033-3p	TCAAAGGATGAGCAAATACT	21.8274	TGATTGTTTCTGTAGATTTTCTCGTTTTTTGCACTGTCGCCATGGCGCATGTATCAAAGGATGAGCAAATACTGCAACAATAT	Meng et al (2013)
Ta-miR034	5BL	5BL|10802619|18115|552849	Ta-miR034a	Ta-miR034-3p	AGGGGGCAATCTCACCTCAAC	460.186	TTTCTCTCTGTAGCGGCCGTTGAGATGAGATTACCCCATACCCTATAGCGGCAGCTCGACTCCGCACACGCGTAGGGGGCAATCTCACCTCAACAGCTGCTCTCAGTGAGCTTT	Meng et al (2013)
Ta-miR035			Ta-miR035a	Ta-miR035-3p	AGGAGGGGAGGGAAGGGAAGG	0	TCCGGCGGCCTCCTCTTCCCATCCACGCCGCGCCGGCGACCTCCCTATCCTCTCCTCTGTCTGCCTGGTCGGGCCGAGACCCTAGCCCGATGCCATGGCGACCATGGCAGCAGGAGGAGCCCGGTCATGGCGGCCTCCTCTCCCTGCAGCGCTGCCGCACCTCACCTTCTCTTCTCTTCTCTCCTCTTCTCTCCCAGTNNNNGAGAGGAGGGGAGGGAAGGGAAGGCCTTCTCCGG	Meng et al (2013)
Ta-miR035			Ta-miR035b	Ta-miR035-5p	TTCTCTTCTCTTCTCTCCTCT	0	TCCGGCGGCCTCCTCTTCCCATCCACGCCGCGCCGGCGACCTCCCTATCCTCTCCTCTGTCTGCCTGGTCGGGCCGAGACCCTAGCCCGATGCCATGGCGACCATGGCAGCAGGAGGAGCCCGGTCATGGCGGCCTCCTCTCCCTGCAGCGCTGCCGCACCTCACCTTCTCTTCTCTTCTCTCCTCTTCTCTCCCAGTNNNNGAGAGGAGGGGAGGGAAGGGAAGGCCTTCTCCGG	Meng et al (2013)
Ta-miR2011			Ta-miR2011a	Ta-miR036-3p|Ta-miR2011|Ta-miR2076	TTCCGAAAGGCTTGAAGCAAAT	120.849	AATGCTCACGTTGCTTAGCTTCAAGCCTTTCAGAATAGGATAGATTGCACTGAGCTATGTGCAGTGCAGTCTACACTATTCCGAAAGGCTTGAAGCAAATTAACCCGCAT	Xin et al (2010);Meng et al (2013)
Ta-miR2011	3B	3B|10454054|479|13365	Ta-miR2011a	Ta-miR036-3p|Ta-miR2011|Ta-miR2076	TTCCGAAAGGCTTGAAGCAAAT	120.849	CTGCACGTTGGTTAGCTTCAAGCCTTGAGGAATACGGTAGACTGCACAGAGCTATGTGCAGTGCAGTTGACACTATTCCGAAAGGCTTGAAGCAAATTAACAAGCAT	Xin et al (2010);Meng et al (2013)
Ta-miR2011	7BS,1BS,7AL,6BS,2AL,2BL,4BS,3B	7BS|3079509|416|3591;7AL|4366943|292|763;6BS|2983205|377|4662;6BS|2952005|568|6307;4BS|4937063|2906|51956;3B|10649165|448|16179;3B|10616630|8673|182414;3B|10454054|479|13365;2BL|8069807|520|5220;2AL|6333466|1374|7980;1BS|3461795|881|14477	Ta-miR2011a	Ta-miR036-3p|Ta-miR2011|Ta-miR2076	TTCCGAAAGGCTTGAAGCAAAT	120.849	GGTTAGCTTCAAGCCTTGAGGAATACGGTAGACTGCACAGAGCTATGTGCAGTGCAGTTGACACTATTCCGAAAGGCTTGAAGCAAATT	Xin et al (2010);Meng et al (2013)
Ta-miR037	5BL	5BL|4136938|1680|17846	Ta-miR037a	Ta-miR037-5p	CATCAAAATGGACAAAAAGG	4.15253	AAGTACTTGTCATCAAAATGGACAAAAAGGGATATATCTAGAACTATTATACATCTGGATACATCACCTTTTATTCATTTTGATGACAAATATTTT	Meng et al (2013)
Ta-miR038			Ta-miR038a	Ta-miR038-1-5p|Ta-miR038-2-5p|Ta-miR038-3-5p	AATACTTGTCGGAGAAATGGA	26.6188	TCCATCCCAAAATACTTGTCGGAGAAATGGATAAAATTGGATGTATCTATAACTAAAATACGTCTAGATTCATTCATTTCCCCGACAAGTATTTTCGGACGGAG	Meng et al (2013)
Ta-miR038	2BL	2BL|8088560|7361|192856	Ta-miR038a	Ta-miR038-1-5p|Ta-miR038-2-5p|Ta-miR038-3-5p	AATACTTGTCGGAGAAATGGA	26.6188	TCCGTCTAGAAATACTTGTCGGAGAAATGGATGTATCTAGACATATTTTAATTCTAGATACATTCAATTTTATCTATTTGTGCGACTAGTATTTCCGGACGGAA	Meng et al (2013)
Ta-miR038	2BS	2BS|5216251|11329|531367	Ta-miR038a	Ta-miR038-1-5p|Ta-miR038-2-5p|Ta-miR038-3-5p	AATACTTGTCGGAGAAATGGA	26.6188	TCTGTCTGAAAATACTTGTCGGAGAAATGGATATATCTAGATGTATTCTAGTTCTAGATACATCCATTTTTATCCATTTCTCTGACAAGTATTTTCTAGACGGAG	Meng et al (2013)
Ta-miR2016	2DL	2DL|9844705|10908|250198	Ta-miR2016a	Ta-miR039-5p|Ta-miR2016	CAGAACCAGAATGAGTAGCTC	272.257	AAACCATAGGAGGCGCCTCCAGAACCAGAATGAGTAGCTCATGCACCTACTCAACATAGTGAATGTGAGCTGCTCATTCTGGTTTTAGATGCGCTTCCTATGGTT	Xin et al (2010);Meng et al (2013)
Ta-miR2016	2DL	2DL|9844705|10908|250198	Ta-miR2016a	Ta-miR039-5p|Ta-miR2016	CAGAACCAGAATGAGTAGCTC	272.257	GAGGCGCCTCCAGAACCAGAATGAGTAGCTCATGCACCTACTCAACATAGTGAATGTGAGCTGCTCATTCTGGTTTTAGATGCGCTTCC	Xin et al (2010);Meng et al (2013)
Ta-miR040	7AS	7AS|4247628|3955|24461	Ta-miR040a	Ta-miR040-3p	AGTAAAACGGAATGGAGGGAG	10.2216	TTAGGAAGTACTCCCTCCGTTCCGATTTACTCGTTGTGGTTTTAGTTCAAATTTAAACTAAAATCACGACGAGTAAAACGGAATGGAGGGAGTACATGAACA	Meng et al (2013)
Ta-miR041	2BL	2BL|8071602|9103|611207	Ta-miR041a	Ta-miR041-3p	TATGGGACAGAGGGAGTAGTAG	1.81008	TTGTATCATCTACTCCCTCCTTCCCATAATTCCCATAATATAAGACTTTTTTGACATTACATTATGGGACAGAGGGAGTAGTAGAAAGATAAGT	Meng et al (2013)
tae-miR171	5AL	5AL|2803547|12713|234238	tae-miR171e	Ta-miR042-3p|tae-miR171a	TGATTGAGCCGTGCCAATATC	344.554	TGGAATGGTCACTATGATGTTGGCTCGACTCACTCAGACCACGCCTGCCGGCCGGCCGTAGCCATGCATCTGCATGCGGTGGTGGCTCTGATTGAGCCGTGCCAATATCTCAGTGCTCTTTCATGCATGC	Meng et al (2013);Yao et al (2007)
Ta-miR042	5AL	5AL|2803547|12713|234238	Ta-miR042a	Ta-miR042-5p	TGTTGGCTCGACTCACTCAGA	137.034	GTCACTATGATGTTGGCTCGACTCACTCAGACCACGCCTGCCGGCCGGCCGTAGCCATGCATCTGCATGCGGTGGTGGCTCTGATTGAGCCGTGCCAATATCTCAGTGCT	Meng et al (2013)
Ta-miR043	4BL,4DL	4DL_14400158;4BL|7014675|21283|309291	Ta-miR043a	Ta-miR043-5p	AGGAGGAAGGAGGAAGAAGAG	0	AGGAGGAAGGAGGAAGAAGAGGGTTTTGCTACGTGGCATGGAATTCATGGCATAGTTGGTTCTTTCTTCTTCCTCTTCCTACCTC	Meng et al (2013)
Ta-miR044	4AL,1DS	4AL_7093055;1DS|1889914|1923|184685	Ta-miR044b	Ta-miR044a-5p	TGTTATGATCTGCTTCTCATT	0.532376	TTGTTGCTCAATTGTTATGATCTGCTTCTCATTTGAAGACTAGTTTATTACATATAAGCATATTTTTGAAAGTTTGAGAGAGAGATCACAAGCAGATCCCGTGCAGAAGGGAACATCATTGCTACAACTACAATAATTCTTCCACTTCAAGAGCCATTGGACCGCTAAACAAGTCTTTAGATGAGAAGGTAGATCATAATAGCTGAGCGAAAT	Meng et al (2013)
Ta-miR044			Ta-miR044c	Ta-miR044b-5p	TGTTATGATCTGCTTCTCATC	18.2073	TTGTTGCTCAATTGTTATGATCTGCTTCTCATCTGAAGACTAGTTTATTACATATAAGCATGTTTTTGGAAGTTTGAGAGAGAGATCACAAGCAGATCCCGTGTAGAAGAGAACATCATTGATACAACTATAATAATTCTTCCACTTCCAAGAGCCATTGGACCACTGAGAAATATGTTTAGATATAATAGACAAGTCTTTTGATGAGAAGGTAGATCATAATAGCTGAGCCGAAT	Meng et al (2013)
Ta-miR045			Ta-miR045a	Ta-miR045-5p	TGAAGACTAGTTTATTACAT	13.6288	TGCCTCTCATTGAAGACTAGTTTATTACATATAAGCATATTCTTGAATGGTTGAGAGAGAGATCACAGCAGATCTCGTGCAGAAGAGAGCATCATTGATACCACTATTATGATTCTTCACTTCAGGAACCATTGGGCCGCTAAAAATATGTTAAATATAATAACCAGTCTTTAAATGAAAGGCGA	Meng et al (2013)
Ta-miR046			Ta-miR046a	Ta-miR046-5p	AACAAATATAAGAGCGTTTAG	4.79138	TCGCTCCATAAACAAATATAAGAGCGTTTAGATCACTACTTTAGTAATCTAAACGCTCTTATATTTCTTTACAGAGGGAGTAC	Meng et al (2013)
Ta-miR047	6BS	6BS|3044320|2664|166535;6BS|3012672|3756|269623	Ta-miR047a	Ta-miR047-5p	TTGAGGTGGATTTGAAGGGGAT	22.2533	CCTTGTTCGGTTGAGGTGGATTTGAAGGGGATTGAGGTGGATTTGGAGGGATTAAATCCCCTACAAGTTAAGAACCCTCTAAATCTCGTTCAATCCTCTCCAATCCCCTTAACCGAACAAGGC	Meng et al (2013)
Ta-miR048			Ta-miR048a	Ta-miR048-3p	AATAGGCACCGGTGCTTCAGA	0.425901	ACCAGACTTTTCTTAAATGCCGATGCTTATTTGTACAGGAGAGACGCTTCATGAATAAATAGGCACCGGTGCTTCAGAAAACCCGATT	Meng et al (2013)
Ta-miR049	6BL	6BL|2812785|5074|85966	Ta-miR049a	Ta-miR049-5p	ACAAGTATTTGGGAACGGAGG	1.91655	GCCTAGAAGGACAAGTATTTGGGAACGGAGGGAGTACATGGCAAATAATTACAGCGAAGAAGTGGTAACCTATACATATATGCAATGCAGTCTAATTCTAGTTCTTTACTGCATTGTTCTGCAAAAAGTAGGA	Meng et al (2013)
Ta-miR050			Ta-miR050a	Ta-miR050-3p	CGTGCTTCCTCGTCGAACGGT	0	TAGCGGCGTAGCCGGCTCCGTTCGCCGGAGAAGCATGTTGCGGACCAGCGCCGCGTGCTTCCTCGTCGAACGGTGGCGACCATGTTGCACGCGC	Meng et al (2013)
Ta-miR050			Ta-miR050b	Ta-miR050-5p	TTCGCCGGAGAAGCATGTTGC	9.26334	TAGCGGCGTAGCCGGCTCCGTTCGCCGGAGAAGCATGTTGCGGACCAGCGCCGCGTGCTTCCTCGTCGAACGGTGGCGACCATGTTGCACGCGC	Meng et al (2013)
Ta-miR051			Ta-miR051a	Ta-miR051-3p	AATAAGTGTGTGATTGCTACT	12.6705	ATTGTAGTTATTTGGTGGCCCTTAAGCCATATTTATTGTAATAAGTTCTCTTTTGAGACACTCGATGTAATAAGTGTGTGATTGCTACTCTGCTATAAA	Meng et al (2013)
Ta-miR052	7BL	7BL|6301431|3466|40006	Ta-miR052a	Ta-miR052-3p	AATATGGATTGGAGGGAGTAT	2.23598	GTAAAATAAGTACTCCCTCGGATTCATATTAGTTGTCGCATGTTTAGTACAACTTTAGTACAAAGTTGTACCAAACCAGCAACAGTTAATATGGATTGGAGGGAGTATCATAATTTTG	Meng et al (2013)
Ta-miR053			Ta-miR053a	Ta-miR053-3p	AGGTGGTTAGGATACTCGGCT	120.104	CCCGGGATATCGTCGACCCACGCGTCCGTTAATATGGCCGTGTGTGGATGTATACATTAACACGCAGGTTAAAGGGCAAGTGATTATGATTGTCGATATGGTTCAGACTAAAGCTTAAGAACATATCCTCCGTCGTAGTCTAGGTGGTTAGGATACTCGGCTCTCACCCGAG	Meng et al (2013)
Ta-miR054	2DL	2DL|9844697|5242|100002	Ta-miR054a	Ta-miR054-3p	ATTTCTGGACAGAGGGAGTAT	6.49499	ACCAAAGAAGATACTCCCTCCGCCCCAAAATGTAAGAGACCGTTAGTCTTACATTTCTGGACAGAGGGAGTATGTTTTACTCA	Meng et al (2013)
Ta-miR055			Ta-miR055a	Ta-miR055-5p	ACATTTGAGGAGCTCGTGGCA	4.15253	TCGTGTTCGGACATTTGAGGAGCTCGTGGCAAAAAAGACAAAATCGGTCCGAACAGTGAGTGAACAGTAAACTTTCTCACAGACCCCAATTTTTTTTTCTGGGAGTTACTCAGATGTCCAAACACCA	Meng et al (2013)
Ta-miR056			Ta-miR056a	Ta-miR056-5p	TGGCTGTTGGTAGAGTGGAAG	0	GGGGGAGACGTGGCTGTTGGTAGAGTGGAAGAGAAGCGAGGCCGCCTTTGATGGTGAGCACCGCGCAGGCGCAGCTGCTCGGCCACTCCGACCGAAAGCCAGTGCTCCGAG	Meng et al (2013)
Ta-miR057			Ta-miR057a	Ta-miR057-1-5p	TTCCACTCTACCAACAGCCACG	0	CAAAGGCGGCCTCGCTTCTCTTCCACTCTACCAACAGCCACGTCTCCCCCGCGACCATGGCGTGGCCGTTGGTAGAGTAGGAGACGAGCATGGCCACCTGTTCC	Meng et al (2013)
Ta-miR058			Ta-miR058a	Ta-miR058-5p	TTGTACAATGGGAGATGCTTA	2.44893	GCGGCAGTACTTGTACAATGGGAGATGCTTAGTGAGGTGCTTAGAAAAATAAACTGATTTTTTTTAAAGCACTGATGCCTATTTCTACAGGAGAAACGCTTAGTTAAGCGTCTATCCTGTACAAATAAGCACCGGTGCCTAAGGAAAGCCTGGTTTATTTCTCTAAGCATCCTCCCTAAGCACCTGCATTGTACGAGGCCTT	Meng et al (2013)
Ta-miR059			Ta-miR059a	Ta-miR059-5p	CAGAAATGGATGTATCTAGAC	8.73096	TTACTTGTCACAGAAATGGATGTATCTAGACATATTTTAGTTCTAAATACATCCATTTTCGAGACAAGC	Meng et al (2013)
Ta-miR060	3B	3B|10768140|6125|58213	Ta-miR060a	Ta-miR060-3p	ACTTATTTTGGACGGAGGGAG	0.106475	TCCCTCGGTCCTGAAATAACTGTAGTGGTTTTAGTTCCAATTTAAACTAAAATTTACTGAAACCACAACACTTATTTTGGACGGAGGGAGTACTATTTAA	Meng et al (2013)
Ta-miR061			Ta-miR061a	Ta-miR061-1-3p	CTCTTATATTGTGGGACAGAG	3.51368	TCTTTTCTCCCTCCGTCCCATAATATAAGAGCATTTTCGTCCCATAATATAAGAGCGTTCCTAACACTTAGTGTAGTGTCAAAAAGGCTCTTATATTGTGGGACAGAGGGAGTACATT	Meng et al (2013)
Ta-miR061	2AL,2BL	2BL|8045012|11659|434312;2AL|6339617|2689|37317	Ta-miR061b	Ta-miR061-1-5p|Ta-miR061-2-5p	CCGTCCCATAATATAAGAGCA	0.106475	CTTTTACTCCCTCCGTCCCATAATATAAGAGCATTTTCGTCCCATAATATAAGAGCGTTCCTAACACTTAGTGTAGTGTCAAAAAGGCTCTTATATTGTGGGACAGAGGGAGTACATT	Meng et al (2013)
Ta-miR061			Ta-miR061b	Ta-miR061-1-5p|Ta-miR061-2-5p	CCGTCCCATAATATAAGAGCA	0.106475	TCTTTTCTCCCTCCGTCCCATAATATAAGAGCATTTTCGTCCCATAATATAAGAGCGTTCCTAACACTTAGTGTAGTGTCAAAAAGGCTCTTATATTGTGGGACAGAGGGAGTACATT	Meng et al (2013)
Ta-miR062	6DS,5DL	6DS|2125812|17652|369236;5DL|4557996|8666|186717	Ta-miR062a	Ta-miR062-5p	ATATAAGAGCGTTTTTGACAC	2.23598	CCGTCCCACAATATAAGAGCGTTTTTGACACTACGCTAGTGTCAGAAACGCTCTTATATTATGGAACGGA	Meng et al (2013)
Ta-miR064	2BL	2BL|7972353|20582|586186	Ta-miR064a	Ta-miR064-3p	ATTAATATGAATCGGAGGGAG	2.66188	CAGAGAACTACTCCTTCCGATCCATATTAATTGTAGCTGATTTAGTACAAAATTGTACTAAACCAGCGACAATTAATATGAATCGGAGGGAGTACCACATTA	Meng et al (2013)
Ta-miR065	4BL	4BL|7032943|8050|177443	Ta-miR065a	Ta-miR065-3p	TTAGGAAACATGTAGTTTAGA	3.51368	CATTCTTTATTCTGAACTACATGTTTCCTAATTTTATAGTTTTTCTGAAAGCTAAAAAACTATAAAATTAGGAAACATGTAGTTTAGAACCAACCTAA	Meng et al (2013)
Ta-miR066	7BL	7BL|3635507|276|992	Ta-miR066a	Ta-miR066-3p	AATATGGATCGGAGGGAGTAC	6.17556	ACGGAAGGATGTACTTCCTCCAATCCGTATTACTTATCTTAGATTTGTCTAGATACATACATTTATACAAATTTAAGACGAATAATATGGATCGGAGGGAGTACCTGATAATAA	Meng et al (2013)
Ta-miR067	3B	3B|10526495|12304|300479	Ta-miR067a	Ta-miR067-3p	CTCAGGTCGCCCCCGCTGGAG	0.21295	CGAGGAAATTCCTGCGGGGTCGAACTGGGAACACATGGGATACGAACCGCTTGATTGAGGAGCGACTCTTATCAACTCATGTGTTCTCAGGTCGCCCCCGCTGGAGCCTCCTCGC	Meng et al (2013)
Ta-miR067	3B	3B|10526495|12304|300479	Ta-miR067b	Ta-miR067-5p	CCTGCGGGGTCGAACTGGGAA	77.6204	CGAGGAAATTCCTGCGGGGTCGAACTGGGAACACATGGGATACGAACCGCTTGATTGAGGAGCGACTCTTATCAACTCATGTGTTCTCAGGTCGCCCCCGCTGGAGCCTCCTCGC	Meng et al (2013)
Ta-miR068			Ta-miR068a	Ta-miR068-3p	TCGGGGCTCCGGAGAGGGGG	0	AAGCCCTAATCTCTCTCGGGAGGGCTGATCTGGAGTCCGATCGGGGCTCCGGAGAGGGGGATTCATCG	Meng et al (2013)
Ta-miR068			Ta-miR068b	Ta-miR068-5p	CTCTCTCGGGAGGGCTGATC	0.958277	AAGCCCTAATCTCTCTCGGGAGGGCTGATCTGGAGTCCGATCGGGGCTCCGGAGAGGGGGATTCATCG	Meng et al (2013)
Ta-miR069	7BL	7BL|6697104|3690|48661	Ta-miR069a	Ta-miR069-5p	CAGGGATGGAGCAGAGCAAGG	86.3514	GGGGAGGAGACAGGGATGGAGCAGAGCAAGGGATGAGGCAAGCAACAAAATTTACCACCTGATTATGAGAAGAGGGAGAGAGTTGCCAGAGCTTCTGTTGCTGTTGTTGCTCCCTCCCTGCACTGCCTCTTCCCTGGCTCCCCTCCCAAATCTCTCCCTCCCCC	Meng et al (2013)
Ta-miR070	6DL	6DL|3209577|4853|47399	Ta-miR070a	Ta-miR070-3p	ATTAATATGGATCTGAGGGAG	1.91655	AATTTTGTTACTCCCTCCGATCCATCTTAATTGTAGCTGATTTAGTACAAAGTCGTACTGAATCAGCGACAATTAATATGGATCTGAGGGAGTATAATATTC	Meng et al (2013)
tae-miR444			tae-miR444a	Ta-miR071-5p	TGTTGTCTCAAGCTTGCTGCC	11.9252	GTTGTGCAGTTGTTGTCTCAAGCTTGCTGCCTCCCTTTGCCAGAACTTAAGCTCCGAGTTGGGGTTTGCAACANGTTGCTGCTCCTC	Meng et al (2013)
Ta-miR072			Ta-miR072a	Ta-miR072-1-3p|Ta-miR072-2-3p	TATAAATTTGGTCAAACTTTA	7.13384	AAACTTCACAAAGTTTGACCATATTTATATATAAAAAAATCAACATCTTCCATGCTAAAGTGATACAATATAAAACTTTAAGTCACAACACATCTACTGGTATTGATTTCACATTCTGAATGTTGATATTTTTTTCTATAAATTTGGTCAAACTTTACAAGGCT	Meng et al (2013)
Ta-miR072			Ta-miR072a	Ta-miR072-1-3p|Ta-miR072-2-3p	TATAAATTTGGTCAAACTTTA	7.13384	AAACTTCACAAAGTTTGACCATATTTATATATAAAAAAATCAACNTCTTCCATGCTAAAGTGATACNATATAAAACTTTAAGTCACAACACATCTACTGGTATTGATTTCACATTCTGAATGTTGATATTTTTTTCTATAAATTTGGTCAAACTTTACAAGGCT	Meng et al (2013)
Ta-miR072			Ta-miR072b	Ta-miR072-1-5p	AAGTTTGACCATATTTATATA	10.2216	GTCTCAAGTCAAACTTCACAAAGTTTGACCATATTTATATATAAAAAAATCAACATCTTCCATGCTAAAGTGATACAATATAAAACTTTAAGTCACAACACATCTACTGGTATTGATTTCACATTCTGAATGTTGATATTTTTTTCTATAAATTTGGTCAAACTTTACAAGGCTTGACTTCAGACAA	Meng et al (2013)
Ta-miR073			Ta-miR073a	Ta-miR073-1-3p|Ta-miR073-2-3p	CAATAACGTTCCTATATTATG	0	CTCCGTCCCATAATATAGGAACGTTATTGACAATCTCAACTTTAGTATAAAGTTGTACTCAGTGTCAATAACGTTCCTATATTATGGGACGGAA	Meng et al (2013)
Ta-miR073			Ta-miR073a	Ta-miR073-1-3p|Ta-miR073-2-3p	CAATAACGTTCCTATATTATG	0	TTCCGTCCCATAATATAGGAACGTTATTGACACTGAGTACAACTTTATACTAAAGTTGAGATTGTCAATAACGTTCCTATATTATGGGACGGAGA	Meng et al (2013)
Ta-miR073			Ta-miR073b	Ta-miR073-1-5p|Ta-miR073-2-5p|Ta-miR073-3-5p	TAATATAGGAACGTTATTGAC	1.17123	CTCCGTCCCATAATATAGGAACGTTATTGACAATCTCAACTTTAGTATAAAGTTGTACTCAGTGTCAATAACGTTCCTATATTATGGGACGGAA	Meng et al (2013)
Ta-miR073			Ta-miR073b	Ta-miR073-1-5p|Ta-miR073-2-5p|Ta-miR073-3-5p	TAATATAGGAACGTTATTGAC	1.17123	CTCCGTCCCATAATATAGGAACGTTATTGACACTGTACAACTTTATACTAAAGTTGAGATTGTGAATAACGTTCCTATATTATGGGACGGAGG	Meng et al (2013)
Ta-miR073			Ta-miR073b	Ta-miR073-1-5p|Ta-miR073-2-5p|Ta-miR073-3-5p	TAATATAGGAACGTTATTGAC	1.17123	TTCCGTCCCATAATATAGGAACGTTATTGACACTGAGTACAACTTTATACTAAAGTTGAGATTGTCAATAACGTTCCTATATTATGGGACGGAGA	Meng et al (2013)
Ta-miR073			Ta-miR073c	Ta-miR073-3-3p	GAATAACGTTCCTATATTATG	0	CTCCGTCCCATAATATAGGAACGTTATTGACACTGTACAACTTTATACTAAAGTTGAGATTGTGAATAACGTTCCTATATTATGGGACGGAGG	Meng et al (2013)
Ta-miR074			Ta-miR074a	Ta-miR074-3p	TAAAAACATTCTTATATTTTC	0	CTCCGTTCCATAATATAAGAACGTTTTTTACACTAGTGTAGTGTTAAAAACATTCTTATATTTTCGGAAAGAGGGAGT	Meng et al (2013)
Ta-miR074			Ta-miR074b	Ta-miR074-5p	TAATATAAGAACGTTTTTTAC	0	CTCCGTTCCATAATATAAGAACGTTTTTTACACTAGTGTAGTGTTAAAAACATTCTTATATTTTCGGAAAGAGGGAGT	Meng et al (2013)
Ta-miR075			Ta-miR075a	Ta-miR075-5p	TCGCTGTAGTACGCGCAGTCC	0	AAACGGAGACTCGCTGTAGTACGCGCAGTCCCTACCAGCAGCGCTGTTGTAAGGGGGTCCCATGACATCGAGAACAGCGCAAGGAGTCAGCGCCGTGAAGCAGTGCAGGTTGCCTCCGTTC	Meng et al (2013)
Ta-miR076	1DL	1DL|1515313|2821|25779	Ta-miR076a	Ta-miR076-3p	CTGCTGAAGTTACTCCCATTG	0	GAAGATCGCATTGGGACATGTGATGTTACAGTAACTACCTAAGTTACTCAAACTACCTCTCTCCTCATTAACTCAATGCGACAGAAGCAAATTTTCTGAGTTGGAATCGATGTTACTGCTGAAGTTACTCCCATTGTGACTAGTCTTA	Meng et al (2013)
Ta-miR076	1DL	1DL|1515313|2821|25779	Ta-miR076b	Ta-miR076-5p	TTGGGACATGTGATGTTACAGTA	0.638851	GAAGATCGCATTGGGACATGTGATGTTACAGTAACTACCTAAGTTACTCAAACTACCTCTCTCCTCATTAACTCAATGCGACAGAAGCAAATTTTCTGAGTTGGAATCGATGTTACTGCTGAAGTTACTCCCATTGTGACTAGTCTTA	Meng et al (2013)
Ta-miR077	4BL	4BL|6977112|7344|107459	Ta-miR077a	Ta-miR077a-3p	ATTATGGGACAGAGGGAGTAA	11.0734	GACGAGAAGTACTCCCTCCGTCCGATAATATAAGAGCGTGGCAAAAAACGCTCTTATATTATGGGACAGAGGGAGTAATATTTAGATA	Meng et al (2013)
Ta-miR077			Ta-miR077b	Ta-miR077b-3p	ATTATGGGACAGAGGGAGTAG	2.02303	TCCTTGTAAGGTACTCCCTCCGTCCCATAATATAGGAGCGTTTTTTACACTAGTGTCGTGTCAAAAACGGTTTTATATTATGGGACAGAGGGAGTAGAAATGAAGTG	Meng et al (2013)
Ta-miR077	4BL	4BL|7038290|9155|105864	Ta-miR077c	Ta-miR077c-1-3p|Ta-miR077c-2-3p	ATTATGGGACAGAGGGAGTAT	1.2777	GGGAGAACTGTCGAATTTGATTCCTGGCTGCTAGCTACTCCCCACGTCCCATAATATAAGAGCATTTTTTACACTGCTGTCTTATATTATGGGACAGAGGGAGTATTTGTTTCTCC	Meng et al (2013)
Ta-miR077	1DL	1DL|518102|6295|194935	Ta-miR077c	Ta-miR077c-1-3p|Ta-miR077c-2-3p	ATTATGGGACAGAGGGAGTAT	1.2777	TTATTACTCAGCTACTCCCTCCGCCCCATAATTTAAGGCGTTTTTACATTATGGGACAGAGGGAGTATTTTGTAAGTG	Meng et al (2013)
Ta-miR078			Ta-miR078a	Ta-miR078-1-5p|Ta-miR078-2-5p|Ta-miR078-3-3p	AAATAAGTGTCGTGGTTTTA	0.638851	CTCTGTTTCAAAATAAGTGTCGTGGTTTTAGTTCAAATGTACACTAAAACCACAACACTTAGTTTACAACGGAGG	Meng et al (2013)
Ta-miR078	6AL	6AL|5750818|7854|155733	Ta-miR078a	Ta-miR078-1-5p|Ta-miR078-2-5p|Ta-miR078-3-3p	AAATAAGTGTCGTGGTTTTA	0.638851	CTCTGTTTCAAAATAAGTGTCGTGGTTTTAGTTCAAATTTAAACTAAAACCACAACACTTAGTTTAGAACGGAGG	Meng et al (2013)
Ta-miR078			Ta-miR078a	Ta-miR078-1-5p|Ta-miR078-2-5p|Ta-miR078-3-3p	AAATAAGTGTCGTGGTTTTA	0.638851	TGATCGCGTAGAAAACCGAGATGACATTTGCAACTGTATATATTTTCATATGTTATTTTACAATATGTTACTCCCTCGTTTTCAAAATAAGTGTCGTGGTTTTAGCAGCAAAGG	Meng et al (2013)
Ta-miR079			Ta-miR079a	Ta-miR079-1-5p|Ta-miR079-2-5p	TCTATCTCAAAATGTAAGACA	0.425901	AAGTACTCCCTCTATCTCAAAATGTAAGACATTTTTTAACACTATCATAGTGTCAAAAAACGTCTTACATCTGAGACGGAGGAGTAG	Meng et al (2013)
Ta-miR079	5DL	5DL|4497827|17739|918503	Ta-miR079a	Ta-miR079-1-5p|Ta-miR079-2-5p	TCTATCTCAAAATGTAAGACA	0.425901	AAGTACTCCCTCTATCTCAAAATGTAAGACATTTTTTAACACTATCATAGTGTCAAAAAACGTCTTACATCTTGAGACGGAGGAGTAGTTA	Meng et al (2013)
Ta-miR080	1DL	1DL|2205515|7346|201720	Ta-miR080a	Ta-miR080-3p	ACTTATTATGGATCGGAGGGA	68.1441	ATTCAGAACCACTTTAATTACTACTCCCTCCGATCCAAAATAAATGTCGCAGTTTTGAACAACCTTAGTTCAACGCAGCGACACTTATTATGGATCGGAGGGAGTATCTGTGA	Meng et al (2013)
Ta-miR081			Ta-miR081a	Ta-miR081-3p	CGGGCTTGATGTCGTAGTGCACG	0.106475	AGGCCGAAGTCGGCCACTTTGGGCGTGAGGCCGCCGTCAAGGAGGACGTTGCCGGGCTTGATGTCGTAGTGCACGATCTTCTGCT	Meng et al (2013)
Ta-miR082	1DL	1DL|2232409|6510|211187	Ta-miR082a	Ta-miR082-3p	CCCCCTCTGGTACTTATTGGCT	0	TGAGTTATATACCAGAAGATGGGCACCGGAGGTGGGCCGAGGGGGCTACTACCCACCATGGCGCACCTGGGCTACCTGGCGCGCCCAGGTAGGTTGTGCCCACCTGACCCCCCTCTGGTACTTATTGGCTCCAATAATTC	Meng et al (2013)
Ta-miR083	6BS	6BS|3038031|2987|40743	Ta-miR083a	Ta-miR083-5p	AGTCTGTTCAGATCGGAGGGG	1.81008	TGGCCGTTTCAGTCTGTTCAGATCGGAGGGGTTCTTTGCGCGAGTCCCCCGCCTGTCTGGGTAAACTGAGGCGGCCT	Meng et al (2013)
Ta-miR084	3AL	3AL|2785837|268|1134	Ta-miR084a	Ta-miR084-5p	ATAATATAAGACGTTTTTTGACA	0.851801	CCTCCATAACATAATATAAGACGTTTTTTGACACCATGACAGTGTCAAAAACTTCTTATATTATGTTACAGAGA	Meng et al (2013)
Ta-miR085	1AL	1AL|3976961|21619|703852	Ta-miR085a	Ta-miR085-3p	ACAAATGATGATAGCAAGACAG	1.91655	CTTTGGCTTCCCTCCGTGAAGCTGGTCTAGTAGTCTTAAGAACATCATCAGTATGTTTCTCATACCAATTTGATTGATCTGTTTTTTAATTTTCTGGTTGGTGATCATGAAAACAAATGATGATAGCAAGACAGGGACATCAGA	Meng et al (2013)
Ta-miR086			Ta-miR086a	Ta-miR086-5p	ATGACTCAACTTTATACTAAC	0.425901	TCCAAGATAAATGACTCAACTTTATACTAACTTTAACATAAACTTAGTACAAAGATGAGTCATCTATTTAAAACGGAG	Meng et al (2013)
Ta-miR087	7DL	7DL|3367708|18807|712569	Ta-miR087a	Ta-miR087-3p	ACTTACTCTGGATCGGAGGGA	2.87483	GGATTGTATTACTACCTCTGATCCATAATAAGTGTTGCAGTTTTGAACTAGTCCCAGTTCGAAACTGCGACACTTACTCTGGATCGGAGGGAGTATCAAGTT	Meng et al (2013)
Ta-miR088			Ta-miR088a	Ta-miR088-3p	GAGCGGTTCACCGGCGCTGCA	0	AGTGCAGCGTTGATGAACCGTCCGGGCCTCCTCCGAGGCCGGAGCGGTTCACCGGCGCTGCACA	Meng et al (2013)
Ta-miR088			Ta-miR088b	Ta-miR088-5p	CAGCGTTGATGAACCGTCCGG	15.013	AGTGCAGCGTTGATGAACCGTCCGGGCCTCCTCCGAGGCCGGAGCGGTTCACCGGCGCTGCACA	Meng et al (2013)
Ta-miR089	3AL	3AL|4367407|678|44577	Ta-miR089a	Ta-miR089-5p	CGCAAAACTGTAACCATAGAG	1.59713	TTTGGCTTTACGCAAAACTGTAACCATAGAGCTCTCCACCAGCCAAATATGCATATAGATTAGCCTATTTCATTCCGTTACTCTCTATGTGTTACTTTGCCAGCATAT	Meng et al (2013)
Ta-miR090			Ta-miR090a	Ta-miR090-1-5p|Ta-miR090-2-3p	CACTTGTTTTGGGACGGAGGG	3.83311	AAAACATACTCCCTCTGTCCCAAAAATGTCTCAACTTTTAGTAACATTAGTACTAAAGTGAGAACACTTGTTTTGGGACGGAGGGAGTATATGGT	Meng et al (2013)
Ta-miR090	5DL	5DL|4500103|10205|368253	Ta-miR090a	Ta-miR090-1-5p|Ta-miR090-2-3p	CACTTGTTTTGGGACGGAGGG	3.83311	AAAGTTGAGACACTTGTTTTGGGACGGAGGGAGTATATGGTAGGTGCTACCATGCCCTTGCTCAGGCTGGAACTTCGTCCGAAGAAGGGTATGTCTGAAGAAC	Meng et al (2013)
Ta-miR091			Ta-miR091a	Ta-miR091-3p	CAGGAGGTCGCCGCAGACGCT	0	CCGGCAGCGGAGAGCCTCTGGGGCGACCTGCTCCCGGAGATCCAGTCGGAGATCCTGTCGCGGGTGCCATACCGGTCGCTCTGCCGCTTCAAGTGCGTGTCCACGGCGTGGCTGGCGCTCTGCTCCGACCCGGCCGTCCGCAGGAGGTCGCCGCAGACGCTCTCCGGCTTC	Meng et al (2013)
Ta-miR093	2BL	2BL|7965839|7649|116782	Ta-miR093a	Ta-miR093-5p	CGGGCGCGGCCGAGGCGGTGGA	0	GACGCGGCGACGGGCGCGGCCGAGGCGGTGGAGGTCGCCAAGCCGGCGCTCATGCGGCGGCTCGACCTGCCCGCGCGCAACCTCCGCCTCCTCGACCCGCTCTTCGTCTACCCCTCCGCCATCCTCGGCCGCGAGCGCGCCGTCGTCT	Meng et al (2013)
Ta-miR094			Ta-miR094a	Ta-miR094-1-3p|Ta-miR094-2-5p	TTCAGTTTTCTCCAACATCTTA	0.745326	GCACGAGGATTTTAGTAGTAGCTAGCTCCGCAAGTAAGAGTTGTGGGAAACTGAACTCTTCTCCCATGTCCCCAGACACTCATTTCTTCACGAGTTCAGTTTTCTCCAACATCTTATCTTCAACGC	Meng et al (2013)
Ta-miR094	7BS	7BS|3166660|4585|115380	Ta-miR094a	Ta-miR094-1-3p|Ta-miR094-2-5p	TTCAGTTTTCTCCAACATCTTA	0.745326	TCTTCACGAGTTCAGTTTTCTCCAACATCTTATCTTCAACGCTGTCTGGCCCTCGCAACTTGGAAAATTTTGGCAGATGAATTTGAGTGTTGGATGGGACCAAATCTTACCGCCGGGTGTGGCAAGATTTGGTTTCCTCCAATATCTTATGTTCATATGTCAGACACTGAGTGTTAGCTACAACAAGTGATAGTTGGATGGACACCTGGGCCTGTCTCAAGAA	Meng et al (2013)
Ta-miR095	7BS,7AS	7BS|3166660|4585|115380;7AS|4078598|5492|70895	Ta-miR095a	Ta-miR095-5p	AGTGTTGGATGGGACCAAATC	0	GATGAATTTGAGTGTTGGATGGGACCAAATCTTACCGCCGGGTGTGGCAAGATTTGGTTTCCTCCAATATCTTATGTTCATA	Meng et al (2013)
Ta-miR096	4BS	4BS|4916289|13355|300478	Ta-miR096a	Ta-miR096a-1-3p|Ta-miR096a-2-5p	GACAAGTTTTTTCGGACGGA	1.06475	ATACTTTCTCCGTCCGAAAAAACTTGTCGCTCCAATGGATGTGTCTAGCACCAAGTTAGTGCCAGATACATTGATGCTAAATATATTCATTCGAGAAACAAGTTTGAGACAAGTTTTTTCGGACGGACAGCAAGTCT	Meng et al (2013)
Ta-miR096	4BS	4BS|4916289|13355|300478	Ta-miR096a	Ta-miR096a-1-3p|Ta-miR096a-2-5p	GACAAGTTTTTTCGGACGGA	1.06475	CCATTGGAGCGACAAGTTTTTTCGGACGGAGAAAGTATTTACTAGTTGGTGGAATGATGGAGGACAGGAGTACGAGTGACATTATACTAGTACTACGGCGTCTTGAACAAACTGGGCGGGCACATGATTGCGTCCGCATTAGTCGATGGCTCGGATCTTACCATGGTATCATTGCGACGTATACTAGTACTCAGTACTACTCCCTCCGTTCGAAATTACTTGTCGC	Meng et al (2013)
Ta-miR096	4BS	4BS|4916289|13355|300478	Ta-miR096b	Ta-miR096b-3p	GACAAGTTTTTTCGGACGGAG	0.21295	GACTTGCTGTCCGTCCGAAAAAACTTGTCTCAAACTTGTTTCTCGAATGAATATATTTAGCATCAATGTATCTGGCACTAACTTGGTGCTAGACACATCCATTGGAGCGACAAGTTTTTTCGGACGGAGAAAGTATTTA	Meng et al (2013)
Ta-miR098			Ta-miR098a	Ta-miR098-3p	AGATGATTTTCGATATTATACT	0.21295	GTTCAGACGGCATGACTTTGAGAACTTCATCTCCACCGCGGACCTGGTTCTAATTCAAACAGAAACCATATTTCATTACTACCTCCGTTCAAAAATATAAGATGATTTTCGATATTATACTCCATATATGA	Meng et al (2013)
Ta-miR099			Ta-miR099a	Ta-miR099-5p	ATATTATGCAGATTGAAGAT	0	GTTCATCCCAATATTATGCAGATTGAAGATATGTTTAGTATTCNCCCAAAACCCGTGGACCGGTATATGTGTAGTGCTATATTGGACATCCATTCCAGTCAATGCTTTGGGGCCCCAAACCAAATTCACTTGCCAATCAGGAAGCGCCCGCTTATTCAGCGAGAACAGCGGGGTACACCGTAAAGTACGTGAGGTCGTGGAGCAAAGCTGGACTGCAGACTAAGTCGCTGCATCCCAGTTGTGATGCCAGCTAATTGCCCGTTAGCGCCTTGAGTCCTATGTACTTGAACTGCTTGCAAGGTAATTAAAATGTTACATCATGCTTGTTGTCGTGTATGTTGTTGGGAGTGACA	Meng et al (2013)
Ta-miR100			Ta-miR100a	Ta-miR100-1-3p	ATCTGGGACGCCTTCGCGGCC	0	TTCGGGACGGCCGCGTCGGCGTACCAGGTGGAGGGCATGGCGAGGCAGGGCGGCCGCGGGCCCAGCATCTGGGACGCCTTCGCGGCCATACCGGGG	Meng et al (2013)
Ta-miR100			Ta-miR100b	Ta-miR100-1-5p|Ta-miR100-2-5p	CCGCGTCGGCGTACCAGGTGG	2.87483	TTCGGGACGGCCGCGTCGGCGTACCAGGTGGAGGGCATGGCGAGGCAGGGCGGCCGCGGGCCCAGCATCTGGGACGCCTTCGCGGCCATACCGGGG	Meng et al (2013)
Ta-miR100	2BS	2BS|5231013|20601|372393	Ta-miR100b	Ta-miR100-1-5p|Ta-miR100-2-5p	CCGCGTCGGCGTACCAGGTGG	2.87483	TTCGGGACGGCCGCGTCGGCGTACCAGGTGGAGGGCATGGCGAGGCTGGGCGGCCGAGGGCCCAGCATCTGGGACGCCTTCGCAGCCATACCAGG	Meng et al (2013)
Ta-miR101	2DS	2DS|5388853|6070|674763	Ta-miR101a	Ta-miR101-3p	CTTATTTTGGGATGGAGGGAG	1.17123	TACTGATATACTCTCTCCATCCCAAAATAAGCATCTTTGATTTAGTAGATGCTTATTTTGGGATGGAGGGAGTGCTTGCCTT	Meng et al (2013)
Ta-miR102			Ta-miR102a	Ta-miR102-3p	TAAGCGCGTTGGCGTCGAACG	0	GGTCAGCCCCTTCGCCGGTAGCGCGTTTTCCCTTGCGGTAAGCGCGTTGGCGTCGAACGGGTTGCCA	Meng et al (2013)
Ta-miR102			Ta-miR102b	Ta-miR102-5p	TTCGCCGGTAGCGCGTTTTCC	1.17123	GGTCAGCCCCTTCGCCGGTAGCGCGTTTTCCCTTGCGGTAAGCGCGTTGGCGTCGAACGGGTTGCCA	Meng et al (2013)
Ta-miR103	1BS	1BS|3473364|15975|1216544	Ta-miR103a	Ta-miR103-3p	CTTGGGACAAGCTTTTTCGGA	0	TACTCCCTCCATCCGAAAAAGTGTGTCCCTCGAATGGATGTATCTAGCACCAAATTACTGCTAGATACATTCATTTGATGGACAAGCTTGGGACAAGCTTTTTCGGACCAAGGGAGT	Meng et al (2013)
Ta-miR104	3B	3B|10766479|11030|347922	Ta-miR104a	Ta-miR104-1-3p|Ta-miR104-2-3p	ACTTATTTTGGGATGGAGGGA	12.777	AAAGTTGTACTCCCCTCTGCTCCAAAATAAGTGTCCTGACTCAATACAAAGTTGTACTAAATCAACAACACTTATTTCTTATTTCCAAAATAAGTGTCACTCAGTACAAAGTTGCACTAAATCAACAATACTTATTTTGGGATGGAGGGAGTAGTANATT	Meng et al (2013)
Ta-miR104			Ta-miR104a	Ta-miR104-1-3p|Ta-miR104-2-3p	ACTTATTTTGGGATGGAGGGA	12.777	AAAGTTGTACTCCCTCTGCTCCAAAATAAGTGTCGCTGACTCAATACAAAGTTGTACTAAATCAACAACACTTATTTCTTATTTCCAAAATAAGTGTCACTCAGTACAAAGTTGCACTAAATCAACAATACTTATTTTGGGATGGAGGGAGTAGTAAATT	Meng et al (2013)
Ta-miR106	5BS	5BS|2260864|12298|522433	Ta-miR106a	Ta-miR106-3p	CCATCCCTCAACTCCGCCGCC	0.425901	GAGGGAGGGNCGGTGGAGCTGGTTGATGGACATGCGGCGGTGGCGGCAAAGGGGACCAAAGTCTTTATATTTTAGGACTTTTGTCCCTTCGCCGCCGCCGCCACCTCCCATCCATCCCTCAACTCCGCCGCCTCTCTCTCT	Meng et al (2013)
Ta-miR106	5BS	5BS|2260864|12298|522433	Ta-miR106b	Ta-miR106-5p	CGGTGGAGCTGGTTGATGGAC	67.2923	GAGGGAGGGNCGGTGGAGCTGGTTGATGGACATGCGGCGGTGGCGGCAAAGGGGACCAAAGTCTTTATATTTTAGGACTTTTGTCCCTTCGCCGCCGCCGCCACCTCCCATCCATCCCTCAACTCCGCCGCCTCTCTCTCT	Meng et al (2013)
Ta-miR107	2BS	2BS|5216251|11329|531367	Ta-miR107a	Ta-miR107-1-5p|Ta-miR107-2-3p	AAAATACTTGTCGGAGAAATG	8.09211	CCTCTGTCTGAAAATACTTGTCGGAGAAATGGATATATCTAGATGTATTCTAGTTCTAGATACATCCATTTTTATCCATTTCTCTGACAAGTATTTTCTAGACGGAGGG	Meng et al (2013)
Ta-miR107			Ta-miR107a	Ta-miR107-1-5p|Ta-miR107-2-3p	AAAATACTTGTCGGAGAAATG	8.09211	TTTTTTTTTGAAAAGTGTTTCTGAATTCAATGCATGGAAGGGCCAAAATAACCAAAACTCTAGGCAGGGTAGAATGCACAGATATATTACAAAAATGTCTAGTGGTTGCTAAGAGATACTCCCTCTATGTCAAAATATAAGACCTTTTTTGACAACAAAAAAACGTCTCAATGCTCGTTGCCAAATGAGATGAAATTGCTCCTGGTTGAATATTCAAACAAAGGGGGCATGTTACAGACGACACACGCCATTCCTTTATACTCCCTCTGTCCAAAAATACTTGTCGGAGAAATGAATGTATCTA	Meng et al (2013)
Ta-miR108			Ta-miR108a	Ta-miR108-5p	TGTGTCTCAACTGCGGGTCGC	0.106475	GAATCAAGCATGTGTCTCAACTGCGGGTCGCTGCCAGCGCATCGCACGCTGCCATGGGAGCCACCTGGAAGGGGCAGTCCGGTGCCCTCCAAACCTGTCTTCCTGGCTTCCTCCTTCCTATTGCCTGCCTCGCCGCTCATATCACCCACCAGGTTTCTTCTGCAGCTAGAATCCCTCAAAAGCCTGGGCGGAGGGTGGAGGTTCGCCGGCGCGGGCGGCGGGCGGCGGCCAACCGTAGCCTGCGTTTCCCGGACGCGTGGGTCGACG	Meng et al (2013)
Ta-miR109			Ta-miR109a	Ta-miR109-5p	TCTGTAAACTTGTATAAGAGC	0.532376	TGATACTTCCTCTGTAAACTTGTATAAGAGCGGTTAGATCACTAAAGTAGTGATCTAAATGCTCCTATATTAGTTTACCGAGGGAGTACTT	Meng et al (2013)
Ta-miR111	2BL	2BL|7984987|4777|116990	Ta-miR111a	Ta-miR111-3p	ATCTTCTATCGTGGGACGAAG	4.68491	AATGTACTCCCTCCGTCCCACAATAGAAGATTGTTTTTCAAGCTTACATAGCTTGAAAAACGATCTTCTATCGTGGGACGAAGGGAGTAGTTA	Meng et al (2013)
Ta-miR111	2BL	2BL|7984987|4777|116990	Ta-miR111b	Ta-miR111-5p	CCGTCCCACAATAGAAGATTG	1.17123	AATGTACTCCCTCCGTCCCACAATAGAAGATTGTTTTTCAAGCTTACATAGCTTGAAAAACGATCTTCTATCGTGGGACGAAGGGAGTAGTTA	Meng et al (2013)
Ta-miR112			Ta-miR112a	Ta-miR112-1-3p|Ta-miR112-2-3p	TTGAGACATTTATTTTGGGAC	2.44893	TTACTCCCTCGTTCTCGAAATAAGTGTCTCAACTTTGTTTAGAGGTAGTACAAAGTTGTATTAAGTTTGAGACATTTATTTTGGGACAGATGGTGTA	Meng et al (2013)
Ta-miR112			Ta-miR112a	Ta-miR112-1-3p|Ta-miR112-2-3p	TTGAGACATTTATTTTGGGAC	2.44893	TTATTCCCTCCGGTCTCGGAAATAAGGTTTTCAACTTTGTATTAGGAGTTAGTCCAAAGTTGTATTAATTTGAGACATTTATTTTGGGACAGATGGTGTA	Meng et al (2013)
Ta-miR113			Ta-miR113a	Ta-miR113-5p	TGGCTACTTCCTTTCCCTTGCC	103.281	TCTTGAGCGTTGGCTACTTCCTTTCCCTTGCCCGTCGGTGCTCTTGTTCGCCTGGTGCGACAACGCCCCCTTGCACTGGCCACTCGGCCGCTCGTCGTGGTCGCCAGAGACGGGCGCCGTCGGATCTGCGGCCATGGGGAACATATTGTGACGGGACTGAGGTGCGAGTGGGTGCCTCAGGAT	Meng et al (2013)
Ta-miR114			Ta-miR114a	Ta-miR114-5p	GAAATACTTGTCGGAGAAAT	7.45326	GATTAGTACGGAAATACTTGTCGGAGAAATAGATTTATCTATGGATTTTAGTTCTCAAATACTTTCTTTTTTATCTATTCCTGCGACAGGTATTTTTGGACCTACAGCTTTGGATGATCA	Meng et al (2013)
Ta-miR115	2BS	2BS|5216251|11329|531367	Ta-miR115a	Ta-miR115-3p	TTTCTCTGACAAGTATTTTCT	0	CCTCTGTCTGAAAATACTTGTCGGAGAAATGGATATATCTAGATGTATTCTAGTTCTAGATACATCCATTTTTATCCATTTCTCTGACAAGTATTTTCTAGACGGAGGG	Meng et al (2013)
Ta-miR116	2AS	2AS|5228935|9673|471696	Ta-miR116a	Ta-miR116-3p	ACCCTTATTATGGATCGGAGG	0.319426	CTAGCTACTCCCCCCGATCCAAAATAAGTGTCACGGTTTTGAACTGGGGTCAGTTCAAAACTGCGACCCTTATTATGGATCGGAGGTAGTAGTTGT	Meng et al (2013)
Ta-miR117			Ta-miR117a	Ta-miR117-3p	TTTAGACTAGAAATAGAGCAG	0.106475	TTGCATAGGGTAAGGGTAAGGCGATGTGAGTAGTTTCAGCAGATGGGGTTATCACCTACCAGCTCCCTCCGGTTACAACTTTCGGCAGTAATATTTCGGCATTCCTCCCCATCAGAAATTTCCCAAAGTGCACTATTTTTACATCCAAAACCATCTTTTGCTGTTTTAACAGGGGTAACTGAATAAGTTACTGGAATTATTGTAGAGGAACTTTAGACTAGAAATAGAGCAGACTTATGCAG	Meng et al (2013)
Ta-miR118			Ta-miR118a	Ta-miR118-3p	AAAAAATATGGGTTCAAGATT	0.425901	CCTTCTCCCAGAATCTTGAATCCATGTTTTTACAATCCTAAGCTCTTTACATCCTAACTAACTAGGATTGAAAAAAATATGGGTTCAAGATTCTAGGAGAAG	Meng et al (2013)
Ta-miR120	2BS,5AS,7BL	7BL|6663007|1943|18180;5AS|540597|278|1140;2BS|5242521|2567|57631	Ta-miR120a	Ta-miR120-3p	TTGCTAAAAATAGGACATAT	0	CAAGTACCCCATATGTCCTATTTTTAGCAAAGTCATGCTAAAATTCATGGAAAATTTCAGCATGACCTTTGCTAAAAATAGGACATATGGAGTACCCG	Meng et al (2013)
Ta-miR120	2BS,5AS,7BL	7BL|6663007|1943|18180;5AS|540597|278|1140;2BS|5242521|2567|57631	Ta-miR120b	Ta-miR120-5p	ATGTCCTATTTTTAGCAAAG	0	CAAGTACCCCATATGTCCTATTTTTAGCAAAGTCATGCTAAAATTCATGGAAAATTTCAGCATGACCTTTGCTAAAAATAGGACATATGGAGTACCCG	Meng et al (2013)
Ta-miR2020	2DS	2DS|5337895|13745|889238	Ta-miR2020a	Ta-miR121-3p|Ta-miR2020	ACACTTATTTTGGACGGAGGG	2.9813	CTACTCCCTCCGTCCTAAAATAAGTGTCTCAACTTTGTACTAACTTTAGTACAAAGTTGTACTAAAGTTGAGACACTTATTTTGGACGGAGGGAG	Xin et al (2010);Meng et al (2013)
Ta-miR2020	3B	3B|10768140|6125|58213	Ta-miR2020a	Ta-miR121-3p|Ta-miR2020	ACACTTATTTTGGACGGAGGG	2.9813	TCCCTCGGTCCTGAAATAACTGTAGTGGTTTTAGTTCCAATTTAAACTAAAATTTACTGAAACCACAACACTTATTTTGGACGGAGGGAGTACTATTT	Xin et al (2010);Meng et al (2013)
Ta-miR122	6AL	6AL|5809901|14059|550724	Ta-miR122a	Ta-miR122a-5p	GCCCGGTCATAGTCAGGTATC	7.24031	TGTCCATTATGCCCGGTCATAGTCAGGTATCTGTCTTTAAATCTTGTGGTTGATACAGTTACATGACCGGTACATAGATGCTA	Meng et al (2013)
Ta-miR122	6AL	6AL|5809901|14059|550724	Ta-miR122b	Ta-miR122b-5p	GCCCGGTCATAGTCAGGTATCT	0.319426	TGTCCATTATGCCCGGTCATAGTCAGGTATCTGTCTTTAAATCTTGTGGTTGATACAGTTACATGACCGGTACATAGATGCTA	Meng et al (2013)
Ta-miR123	1DL	1DL|2289383|4071|52421	Ta-miR123a	Ta-miR123-5p	CATGGCCAAGGCCTCTGAGGTTC	2.23598	ATCCCACGGCCATGGCCAAGGCCTCTGAGGTTCGCGTGACCTTTTAGGCCTCGCCCATGGCTATGGTGT	Meng et al (2013)
Ta-miR124	5DL	5DL|4596056|9041|361131	Ta-miR124a	Ta-miR124-3p	ATTAATATGGATTGAAGGGAG	0.21295	GGAAGAGGAAGAAGATGGCGATACATAATTTTAGTACCCCGTTCCATTCATATTAATTGTGGCTGATCTAGTACAACTTTATACTATATCAACGGCAATTAATATGGATTGAAGGGAGTAACTTTTCG	Meng et al (2013)
Ta-miR125			Ta-miR125a	Ta-miR125-3p	TATGGATGAAGATATGCACT	69.5283	TTCGGGACTGATCGGTCGCTATGCGTCCATGCTGTCTTTCTGCAATTCTGAAGCCAAATTGAACAGCTTTTGAGTGTTTAGTTGAATTGTCATGCATTCTTCAGTATGTTATTTTTTTTGGACACTGTGCTACAGATTTCAAATGTTGTGTGGTATGGATGAAGATATGCACTGGGCTCCGAG	Meng et al (2013)
Ta-miR126			Ta-miR126a	Ta-miR126-3p	AGAGAGAAGGAAGGAGAGGAGA	3.08778	ACTCCCTTCCTCCTTCTCCTTCCTCCCTCGTCTGCCGCCGCCACTCCCTCCCTCCTCATCGCCCTGCCTCCGCCCTAGGAGCTTCGCCGCCTCCCTCGTGCTCGTCCTCTCATCTCCCATGGAGGGGAGGGGTGGGGATGTAGTGGAAGGAGGAAGCCAGAGATGTTGCTGCTGCTGACGTCCATGTAGATGTTGTTGCTGTGGATCGAGAAAGCAAAGAAATTANGGGGAGGATGTGAGAGAGAAGGAAGGAGAGGAGAGGTCAGGGAG	Meng et al (2013)
Ta-miR127	4BS	4BS|4903014|10391|109170	Ta-miR127a	Ta-miR127-5p	TTGACGCTCAAACGGATGTAT	1.06475	CCCATATTAATTGACGCTCAAACGGATGTATCTCGACGTATTTCAGACTTTCAGTGCTAGATACATCCGTTTGAGTGTCAATTAATATGGGA	Meng et al (2013)
Ta-miR128	6BS	6BS|3046256|14254|965978	Ta-miR128a	Ta-miR128-5p	GTGGATGATGAGATCACAAGTAA	4.15253	TAGTATGGATGTGGATGATGAGATCACAAGTAAAAATACAGTTATCCCTGTCTTACTTCCTCGGAAGGGTGCTGAGAACACTTTCAATCTGACACGATTACTTAAAGCATTTTGTGCAGTATGGTTGGTTATAGAAAGAGTATTCTGTTAGATTCTGCTTGTTTTTGATGTTTGAAAACGTGTTGTCTTTATTTTGATTTGGATTGGTTGTCGAGCATGAAGAAGAAAATCATTCGGATTCCCATTGATTTGTAATAAACATGAGATCTTTAACCAGCTACTTCTGACTCGTCATACAATCTGCCATCAG	Meng et al (2013)
Ta-miR129	3AL	3AL|4331894|8207|62892	Ta-miR129a	Ta-miR129-5p	TTTGTAAACTTTCATAAGACG	0.851801	ATGTACCCCCTTTGTAAACTTTCATAAGACGTCTAAGGTCACGCTTTAGTGACCTAAACCGTCTTATAAAAGTTTACGGAGGGAGTACTA	Meng et al (2013)
Ta-miR130			Ta-miR130a	Ta-miR130-3p	CTTTTTTTGGATCGGAGGGAG	0.319426	TAAATGTTACTCCCTCATATCCAAAATAAGTGTCGCAGCTTGGAACTAACCTTAGTTCAAAGTTGCGACACTTTTTTTGGATCGGAGGGAGTATCTTATTT	Meng et al (2013)
Ta-miR131	7BL	7BL|6743517|5693|54924	Ta-miR131a	Ta-miR131-5p	TAAGTTTCTTAGATACTGGTA	5.64318	GTTTTCTTGTTAAGTTTCTTAGATACTGGTAATCAAGGTAGGAATCTTGCAAGTTTACGAATCGAGTTCAACAGATGGCTTATAAGGTATCTAAGTTGATTACTAGTGTCTAAGCAACTTTGCAAGAGAAG	Meng et al (2013)
Ta-miR132	5BL	5BL|10887611|14534|398116	Ta-miR132a	Ta-miR132-3p	TATAAACTTGGTCAAAGTTTG	34.285	TTAAACCTTACAAAATTTGACCAATTTTTTGGAGAAAACATTTTTATCTAGAAAACAAAACACATATTATTAGATTTACTATAAGCAGTTCCATATTTTATATATTTGGTATTGTAGATATAAATAGTTTCTCTTTATAAACTTGGTCAAAGTTTGCAATGTTTGG	Meng et al (2013)
Ta-miR133	1AS	1AS|205170|4289|115540	Ta-miR133a	Ta-miR133-5p	TTCTTCCAGGATCGTTCATTA	0.21295	ACAGGGCATGTTCTTCCAGGATCGTTCATTATCTCCACGGTAAGGCGGGGCATCTTCTCTGCAAGCTGTCGGCATGCGCCCAGGGTCAATGAGCACGACGACATCCAAAGGGATCGCATTGTCTCCAGCTTGGCAGCATTTGCCAGCAACGGCTTATTTCCAAATGGGCAGTCCCTGATCTCCAGCTTCTTCAGGCTCTTGCAGCCAGAGAGGATATAATGCAGGCCAAGATCACTGTTCCCAGCAAAGGCGATTGACAGCATCTCAAGACAATTACCATTTGCACCGATTGATTTGAACACGAGATCTGTGAGAAGGCCAGACACAGAGAGGCGCCTAAGGCCCTTG	Meng et al (2013)
Ta-miR134			Ta-miR134a	Ta-miR134-3p	ACTGGACGCGTCGGGCGCGT	0.532376	ACGCGGCGGCGAGCCGGGCGCGACCGGTGCGTGTTATGGGTGTGCACTGGACGCGTCGGGCGCGTCGGGACCGCG	Meng et al (2013)
Ta-miR135	3AS	3AS|3442910|12448|167029	Ta-miR135a	Ta-miR135-5p	GCGAGGTGATGATGTTATGTATG	1.91655	TTGGATTCATGCGAGGTGATGATGTTATGTATGATAGTCTGTCAATCCCCTGATGTCACAAGGTGATGACACGCATACATCCCGACAGGCTCTGATCGCATCTGGACTG	Meng et al (2013)
Ta-miR136	5DS	5DS|2763522|18995|1063954;5DS|2743241|15136|846299	Ta-miR136a	Ta-miR136-3p	ATTAATATGGATCGAAGGGAG	0.425901	AGAAATATTACTCCCTCCGATTCCATATTAATTGTCACCAGCTTAGTAACAACTTTTGTACTTAAAGTTATACTAAGTCGACGATTAATATGGATCGAAGGGAGTAGTAAATCA	Meng et al (2013)
Ta-miR137			Ta-miR137a	Ta-miR137-3p	ATTCGAGAATCATTGGACGAT	0.106475	AATACGTCGCCGTCGCCGTGCTTCTCGACTGGCGGGAGAAGGCGGCCGTCTCGTGCGGCGGCACGGCGTCGTAGGCAGGCGGCTTGTTGGAACTTGGAACAAGAAATTGTGACTGGTGTCATTCGAGAATCATTGGACGATTCGAATGTAT	Meng et al (2013)
Ta-miR138	2AS	2AS|5262588|14538|593476	Ta-miR138a	Ta-miR138-1-5p|Ta-miR138-2-5p	TGGACATGTATAACATGGTGG	0	GCCATGGAACTGGACATGTATAACATGGTGGTGCAAGCGGACGGCAGCGTCACATACCAGCTGACCGATCCAACAACGTGGGGCGCATGGGCACACGAGGGGCATCGGCTGTGGGCGTCCATGTCGGAGGACTTCTGGCT	Meng et al (2013)
Ta-miR138	2DS	2DS|5379720|9172|848340	Ta-miR138a	Ta-miR138-1-5p|Ta-miR138-2-5p	TGGACATGTATAACATGGTGG	0	GCCATGGAACTGGACATGTATAACATGGTGGTGCAGGCGGACGGCAGCGTCACATACCAGCTGACCGACCCAACAACGTGGGGCGCGTGGGCACACGAGGGGCATCGGCTGTGGGCGTCCATGTCGGAGGATTTCTGGCT	Meng et al (2013)
Ta-miR139	6AS	6AS|2799984|228|671	Ta-miR139a	Ta-miR139-5p	AAAGATAAAAAGTTTGAGTGG	0.532376	ACTTCTCAAGAAAGATAAAAAGTTTGAGTGGTCCCCACAGTGTGAACACAGTTTTCAGGAACTGAAAAGGCGCCTGACCTCTGCTCCCATACTTGTGCCACCGGATTTCACTAAAGACTTTATTATCTACTGCGACGCCT	Meng et al (2013)
Ta-miR140			Ta-miR140a	Ta-miR140-5p	GCGACGAGTAATTTGGAACGGAG	2.5554	TCCATTTCTGGCGACGAGTAATTTGGAACGGAGGGAGTAGTATGCAATGGTCGACTGGAACTGTGTATTGGAATTACTACCCACAACTTATTCTATACATGTGTTACCAGGCTGTTCAGGGTATGCATGACCAGTAATAAGATACTAAACCAGCTTCGTTCAGTTGAAGACTTACGCCAAGAAAGTAC	Meng et al (2013)
Ta-miR141	6AL	6AL|5756551|14227|535566	Ta-miR141a	Ta-miR141-3p	AAAGAAGTTGAACTAAGGCTA	1.06475	TCTTCTCTACAGGCTTTTCTGAAGGAAGATACTGCTATAGTTCCACTTGTTATATTTGATGATGCAATTGGTGATCCTTTATCTACTCTTGACCAGTTTTGCTAATTCATTTTTTGGATCTGGAATCATAATAGAGGTATGCCTAAAATGCATTAGTCTGTATTCAACACTATGCTGATGAGAGGTATAGTCGATGATAGATAGTGTTAAAGATTCTAAATCCGCCCCTTGCTTTTGTGCCCTTAGATATTTGATTTGAGTGTTGGCATCTGTCAATATTTTCTTTTGCAAAGTACACCTCATTAACTTTTTCTCACAATTGCAGGCGTCAAAAAGAAGTTGAACTAAGGCTATTAGAGGAGG	Meng et al (2013)
Ta-miR142			Ta-miR142a	Ta-miR142-3p	ATAGATAAGTTGGAATACAGTA	0	ATGTGTTATTTGCTTATTTTGATGAATCTATGAGTAGTATTGGAGGGTGTGAACCATAGATAAGTTGGAATACAGTATATATTACNC	Meng et al (2013)
Ta-miR142			Ta-miR142b	Ta-miR142-5p	CTTATTTTGATGAATCTATGA	0	ATGTGTTATTTGCTTATTTTGATGAATCTATGAGTAGTATTGGAGGGTGTGAACCATAGATAAGTTGGAATACAGTATATATTACNC	Meng et al (2013)
Ta-miR145	3AS,7BS,3AL,1AL,4AL,6BL,2AS,7AL,6AL,6BS,2AL,1AS,3B,4DL	7BS|3067793|714|6880;7AL|4475199|812|11640;6BS|2942429|1492|26510;6BS|2927221|988|13669;6BL|4370413|585|10956;6BL|4254826|711|18668;6AL|5767994|3370|56255;4DL_1462209;4AL_7155048;4AL_7147729;4AL_7119429;3B|10395968|1524|40338;3AS|3424486|435|5059;3AL|4445101|549|5081;3AL|4376894|944|12812;3AL|4340548|1100|18022;2AS|5286864|840|14084;2AS|5185599|338|5529;2AL|6388969|2373|44651;1AS|3271395|2058|314…	Ta-miR145a	Ta-miR145-5p	GGTGTTTCGTCAATATGCAAC	7.66621	TAAGTCATGTGGTGTTTCGTCAATATGCAACGGAGTTGCATGTTGAGCTCCACTTAATTTGT	Meng et al (2013)
Ta-miR146			Ta-miR146a	Ta-miR146-3p	ACTTATATTTGGGAACAGAGGG	0.745326	TTGATGTACTACCTCTGTTTCTAAATATAAGATGTTTTGGCAGTTTAAATTGAAATGCCAAAACGACTTATATTTGGGAACAGAGNNNGTATCTCTG	Meng et al (2013)
Ta-miR147	7DL	7DL|3328129|11285|288063	Ta-miR147a	Ta-miR147-3p	CAAATGTTGGCTAGTGATTGGTT	2.76835	TTAAGAGCATGATTGGTTTGATACCAAAATTTGGCATGCCAAGGTTTGGCAAATGCCAAATGTTGGCTAGTGATTGGTTTGTTTCTTGT	Meng et al (2013)
Ta-miR148	4AL	4AL_7063462	Ta-miR148a	Ta-miR148-3p	TACTCCTAATGGAGCAGTTGGTA	0.958277	AGTTGCATGAGTGTTTGCCATCAGGTGTAGAGTGCATAGCACATAAGTATAATTGATTCATGTAATTGTGTCTGGCCGTTATAGTTTTGTTCTTTGGGGATCTGCCTCTGCCAAGTAATATCAAAGTCATTTTTCGTGTAATATGGCGAATTTCAGTTGCATCTATAACAATCTCTACTCCTAATGGAGCAGTTGGTAGCC	Meng et al (2013)
Ta-miR149	6DS,5DL	6DS|2125812|17652|369236;5DL|4557996|8666|186717	Ta-miR149a	Ta-miR149-5p	ATAATATAAGAGCGTTTCTGACA	0.21295	CCTCCGTTCCATAATATAAGAGCGTTTCTGACACTAGCGTAGTGTCAAAAACGCTCTTATATTGTGGGACGGAGGG	Meng et al (2013)
Ta-miR150	6DS,5DL	6DS|2125812|17652|369236;5DL|4557996|8666|186717	Ta-miR150a	Ta-miR150-3p	GTCAGAAACGCTCTTATATTA	0	CCGTCCCACAATATAAGAGCGTTTTTGACACTACGCTAGTGTCAGAAACGCTCTTATATTATGGAACGGA	Meng et al (2013)
Ta-miR151			Ta-miR151a	Ta-miR151-5p	CATCGTTCTGATGCAGAGACCGG	1.38418	TGACCCTATGCATCGTTCTGATGCAGAGACCGGTGAGTCCCCTTTTTAGAAGAAAAAAAAAACAAGTCGTTGACACCTCAGCCTCGTCCAGGCAGAGGCACGTCGGCGGGAAACCGGGAACGTCCTGGTGCAGACGGTCCGGTAGCAGCACGTGCACGGCCACTCCTCCTAGGCGCACATGGGCCTTGGGTCG	Meng et al (2013)
Ta-miR152	4BL	4BL|6985321|5429|26069	Ta-miR152a	Ta-miR152-5p	TGACCAAGTTTGTAGAGAAAA	0.745326	TCACAAACTCTGACCAAGTTTGTAGAGAAAACTATTTATATCTACAATACCAAATAGATAAAATATGGAACTACATCTTACGATGGATCTAATGATACATGTTTGATATTCTAGATGTAAATATTTTTCCCCCACAAACTTGGCCAAAGTTTGTGAT	Meng et al (2013)
Ta-miR153	3DS	3DS|2592850|7035|64791	Ta-miR153a	Ta-miR153-3p	TCTAAACGTTCTTATATTAGT	0	CTCTGTAAACTAATATAAGAGTGTTTAGATAACTATTTTAGCATTCTAAACGTTCTTATATTAGTTTACGGAGG	Meng et al (2013)
Ta-miR153			Ta-miR153b	Ta-miR153-5p	TAATATAAGAGTGTTTAGATA	0.532376	CTCTGTAAACTAATATAAGAGTGTTTAGATAACTATTTTAGCATTNTAAACGTTCTTATATTAGTTTACGGAGG	Meng et al (2013)
Ta-miR154			Ta-miR154a	Ta-miR154-3p	TACAGTTTATGTCCCCGGCAG	54.3023	CCGTAGGATCATNTGGCGAGGGACATACACTGTACAAGTGAATCGCGGCGCGCCCTGCGGCCTGTACAGTTTATGTCCCCGGCAGACGATNTACG	Meng et al (2013)
Ta-miR154			Ta-miR154b	Ta-miR154-5p	GGCGAGGGACATACACTGTACA	54.1959	CCGTAGGATCATNTGGCGAGGGACATACACTGTACAAGTGAATCGCGGCGCGCCCTGCGGCCTGTACAGTTTATGTCCCCGGCAGACGATNTACG	Meng et al (2013)
Ta-miR155	3AL	3AL|4446534|8175|69629	Ta-miR155a	Ta-miR155a-1-5p|Ta-miR155a-2-3p	TATTTCGGTACAGAGGGAGTA	1.81008	ACTTATACTCCCTCTGTACCGAAATAGTTGTCGCAGCTACTCCAGCGACAATTATTTCGGTACAGAGGGAGTATTTAG	Meng et al (2013)
Ta-miR155	7DL	7DL|3322932|11975|225105	Ta-miR155a	Ta-miR155a-1-5p|Ta-miR155a-2-3p	TATTTCGGTACAGAGGGAGTA	1.81008	CAAAGACATATATTTCGGTACAGAGGGAGTAAAAGGGTATGTTTTTACACATCAATGACGCTGCCCCCTATGTACAGAAATATCCACTGATG	Meng et al (2013)
Ta-miR155	7DL	7DL|3322932|11975|225105	Ta-miR155b	Ta-miR155b-1-5p	TATTTCGGTACAGAGGGAGTAA	1.49065	CAAAGACATATATTTCGGTACAGAGGGAGTAAAAGGGTATGTTTTTACACATCAATGACGCTGCCCCCTATGTACAGAAATATCCACTGATG	Meng et al (2013)
Ta-miR156			Ta-miR156a	Ta-miR156-3p	ACACTTTTTTTGGATCGGAGGGA	3.30073	TAAATGTTACTCCCTCATATCCAAAATAAGTGTCGCAGCTTGGAACTAACCTTAGTTCAAAGTTGCGACACTTTTTTTGGATCGGAGGGAGTATCTTATT	Meng et al (2013)
Ta-miR157	4BS	4BS|4877241|7393|220752	Ta-miR157a	Ta-miR157-3p	ACAAGTTTTTTCGGACAGAG	0.106475	TTATTACTCCCTCGGTCCGGAAAAGGTTGTCCCAAGCTTGTTCCTCAAATGGTTGTATCTAGCGCTAACTTGGTGCTAGATACATCCATATCAAGGACAAGTTTTTTCGGACAGAGGGAGTACTTA	Meng et al (2013)
Ta-miR158	2AS	2AS|5295153|25512|839105	Ta-miR158a	Ta-miR158-3p	AAGACAACTAATTTGGGACGG	181.86	AATACTCCCTCCGTCCCAAGTTAGTTGTCTTAGAATTTTTCTAGATACAGATATCTAGACACATTGTAGTGTTATAGGTAGATCCGTATCTAACAAATCTAAGACAACTAATTTGGGACGGAGGTAATATG	Meng et al (2013)
Ta-miR159			Ta-miR159a	Ta-miR159-3p	TGTAGAAATAGGCACCGGTGC	7.34679	CTTTTCTTAAGTGCCGATGCTTATTTGTACAGGAAAGACCCTTCCTGTAGAAATAGGCACCGGTGCTTCAAAAAAA	Meng et al (2013)
Ta-miR160	3B	3B|10759227|14956|457701	Ta-miR160a	Ta-miR160-3p	AGACAAGAATTTTGGAACGGA	5.32376	ACCTCCGTCCCAAAATTCTTGTCTTACATTTGTTTAGAACACTAAAACATGATTAGATACATCCGTATTTAGGCAAATCGAAGACAAGAATTTTGGAACGGAGG	Meng et al (2013)
Ta-miR160	3B	3B|10759227|14956|457701	Ta-miR160b	Ta-miR160-5p	CGTCCCAAAATTCTTGTCTTA	0	ACCTCCGTCCCAAAATTCTTGTCTTACATTTGTTTAGAACACTAAAACATGATTAGATACATCCGTATTTAGGCAAATCGAAGACAAGAATTTTGGAACGGAGG	Meng et al (2013)
Ta-miR161	1DS	1DS|314972|7767|294110	Ta-miR161a	Ta-miR161-3p	AGAGATTTCACTATGGACTACA	8.73096	AGGATTGCCTAGTAGTATACGGGGTGAGCGCTTTCTTTGGATTGAGACCTTGTTTCCTGTCAGGGTGTTGGCCGAGTTTTTTATGTTGGAGGTTTGGAGAGTTCAGTTATCAGTTTGGATGCATAGATTGGCTTTTGCTTGTTGGGAATCCGACCCCTTGGCCTTGTACGGTTATGTATTGGATTTACTAACTCTCTAGAGAACTGGGTCATTTCCTGTTTGGAGCATGTGCCAAAAACTGGATTGTTATTTTGGGGAGCATTCTACTCCTTTCGCTTATAAATATAAGCCCTTTTAGAGATTTCACTATGGACTACATATATGTATG	Meng et al (2013)
Ta-miR163			Ta-miR163a	Ta-miR163-5p	AATTCTTGTCTTAGATTCGTC	0.532376	TCAGTCCTAAAATTCTTGTCTTAGATTCGTCTAGACACGGGTATATCTAAGACAAGAATTTTGGAATGGA	Meng et al (2013)
Ta-miR164	2AL	2AL|6348035|14336|393545	Ta-miR164a	Ta-miR164-3p	AAACCACTTCACTTATTTATG	0	CCTCCGTCCATATATAAGTGACGTGGTTTTAGTCCAAATTTAAACTAAAACCACTTCACTTATTTATGAACGGAGGG	Meng et al (2013)
Ta-miR164	2AL	2AL|6348035|14336|393545	Ta-miR164b	Ta-miR164-5p	TATATAAGTGACGTGGTTTTA	0.319426	CCTCCGTCCATATATAAGTGACGTGGTTTTAGTCCAAATTTAAACTAAAACCACTTCACTTATTTATGAACGGAGGG	Meng et al (2013)
Ta-miR165			Ta-miR165a	Ta-miR165-3p	TGATGCCTGAAGATTGCACTG	0.532376	GTGGCTACAACAGTGTATCTGTGGCTTATCAACACAGATTTCTACGAGTGGAAAACAGAGCTTCTCAAGATGCTCAATTTGAATTCAGGAGATATATCCGTACCGAGCACCAGCTCGTAGAGCACATCCATGATTTGTCAGTGGCTGACCCCTTCCGCAGCCATAGACAGGATTGATGCCTGAAGATTGCACTGTCTTAGTGTC	Meng et al (2013)
Ta-miR166			Ta-miR166a	Ta-miR166-1-3p|Ta-miR166-2-3p|Ta-miR166-3-3p|Ta-miR166-4-3p	TTGTCTAGATACGGATGTACC	0	AAAGTACATATGTTTCTAGGGAAAGGAATTGTGCCACACATCCGAGATGAGCATTCCATGGCTTATGTGCCAAGACAACCACCAAAATGAGCAAAGTGAAACTTGCAAAATCTTCAGGCTCAACAAAGAAGGCATATTACATACTCCCTATCTCCCGAATTATTTGTCTAGATACGGATGTACCAAAACACCTT	Meng et al (2013)
Ta-miR166			Ta-miR166a	Ta-miR166-1-3p|Ta-miR166-2-3p|Ta-miR166-3-3p|Ta-miR166-4-3p	TTGTCTAGATACGGATGTACC	0	CACAATGCAAAGTACATATGTTTCTAGGAAAAGAAATTGTGCCACACATCCAAAATGAGCATTCCATGGCTTATGTGCCAAAACAACCACCAAAATGAGCAAAGTGAAACTTGCAAAATCTTCAGGCTCAACAAAGAAGGCATATTACATACTCCCTATCTCCCGAATTATTTGTCTAGATACGGATGTACCATAACACCTT	Meng et al (2013)
Ta-miR166			Ta-miR166a	Ta-miR166-1-3p|Ta-miR166-2-3p|Ta-miR166-3-3p|Ta-miR166-4-3p	TTGTCTAGATACGGATGTACC	0	CCCAATGCAAAGTACATATGTTTCTAGGAAAAGAAATTGTGCCACACATCCAAAATGAGCATTCCATGGCTTATGTGCCAAAACAACCACCAAAATGAGCAAAGTGAAACTTGCAAAATCTTCAGGCTCAACAAAGAAGGCATATTACATACTCCCTATCTCCCGAATTATTTGTCTAGATACGGATGTACCAAAACACCTT	Meng et al (2013)
Ta-miR166	5AL	5AL|1318788|4461|52803	Ta-miR166a	Ta-miR166-1-3p|Ta-miR166-2-3p|Ta-miR166-3-3p|Ta-miR166-4-3p	TTGTCTAGATACGGATGTACC	0	CCCAATGCAAAGTACATATGTTTCTAGGATAAGAAATTGTGCCACACATCCAAAATGAGAATTCCATGGCTTATGTGCCAAAACAACCACCAAAATGAGCAAAGTGAAACTTGCAAAATCTTTAGGCTCAACAAAGAAGGCATATTACATACTCCCTATCTACCGAATTATTTGTCTAGATACGGATGTACCTAAACACCTT	Meng et al (2013)
Ta-miR167	3B	3B|10550396|4313|67840	Ta-miR167a	Ta-miR167-3p	CACTTAATTTGGGACGGAGGG	1.7036	CAGGACAGTTATATACTTCCTCCGTCCTAAAATAAGTCACTCGACTTTGTACTAACCTTAGTACAAAGTTAGTAAAAAGTTGAGTCACTTAATTTGGGACGGAGGGAGTAGTACCT	Meng et al (2013)
Ta-miR168	7DL	7DL|3367708|18807|712569	Ta-miR168a	Ta-miR168-3p	ACACTTACTCTGGATCGGAGG	0.106475	ATTGTATTACTACCTCTGATCCATAATAAGTGTTGCAGTTTTGAACTAGTCCCAGTTCGAAACTGCGACACTTACTCTGGATCGGAGGGAGTATCAAG	Meng et al (2013)
Ta-miR169			Ta-miR169a	Ta-miR169-3p	AGATGGATGGATGGATGGATGGA	0.532376	GGCAGTGGCTGATCATCAACTGATCCAGGGACGCCGTACGTGCACCGATCAAATTGATCCAAAAGAGAAAAGACATGCATATGCATGCAAGTTGCAAGGGAATTAGTAATGGAAACAAACTACTAGGGAGGAGACAAGATGGATGGATGGATGGATGGATCCTACTTTG	Meng et al (2013)
Ta-miR170			Ta-miR170a	Ta-miR170-3p	TTCTATTTTGTTGGTTTCTA	2.9813	CGCGGTAATTCCAGCTCCAATAGCGTATATTAAAGTTGTTGACGTTAAAAAGCTCGTAGTCGAACTTCGGCCTCTGGCAGTTGGTCCGCCTTTTGGTGTGTACTGATTTGTTGGAGGCTTACCTCTTGGTGAACTTCAATGCACTTTACTGGGTGTTGGAGGGAACCAGGATTTTTACTTTGAAAAAATTAGAGTGTTCAAAGCAGGCTTATGCCTGAATACATTAGCATGGAATAATAAAATAGGACGTGTGATTCTATTTTGTTGGTTTCTAGGATTACCGT	Meng et al (2013)
Ta-miR170			Ta-miR170b	Ta-miR170-5p	GGAATAATAAAATAGGACG	0	CGCGGTAATTCCAGCTCCAATAGCGTATATTAAAGTTGTTGACGTTAAAAAGCTCGTAGTCGAACTTCGGCCTCTGGCAGTTGGTCCGCCTTTTGGTGTGTACTGATTTGTTGGAGGCTTACCTCTTGGTGAACTTCAATGCACTTTACTGGGTGTTGGAGGGAACCAGGATTTTTACTTTGAAAAAATTAGAGTGTTCAAAGCAGGCTTATGCCTGAATACATTAGCATGGAATAATAAAATAGGACGTGTGATTCTATTTTGTTGGTTTCTAGGATTACCGT	Meng et al (2013)
Ta-miR171			Ta-miR171a	Ta-miR171-5p	TAATGTAAGAGCGTTTTTGAC	0.21295	TCCAGTAATGTAAGAGCGTTTTTGACACAGTTTTTGACATTAATGTCAAAAACACTCTTACATTATGGGAC	Meng et al (2013)
Ta-miR173	1BS	1BS|3468822|15257|580706;1BS|3446804|14763|606459	Ta-miR173a	Ta-miR173-1-3p	TATTTGAACGACAAGTAGTAT	0.319426	TCTGATACATATTACTTGTCGCTCAAATGGATCTAGATACATCTATTTGAACGACAAGTAGTATGGATCGGAG	Meng et al (2013)
Ta-miR173			Ta-miR173b	Ta-miR173-1-5p|Ta-miR173-2-5p	ATTACTTGTCGCTCAAATGGA	0.106475	TCTGATACATATTACTTGTCGCTCAAATGGATCTAGATACATCTATTGAACGACAAGTAGTA	Meng et al (2013)
Ta-miR173	1BS	1BS|3468822|15257|580706;1BS|3446804|14763|606459	Ta-miR173b	Ta-miR173-1-5p|Ta-miR173-2-5p	ATTACTTGTCGCTCAAATGGA	0.106475	TCTGATACATATTACTTGTCGCTCAAATGGATCTAGATACATCTATTTGAACGACAAGTAGTATGGATCGGAG	Meng et al (2013)
Ta-miR174			Ta-miR174a	Ta-miR174-5p	ATAATATAAGAGCATTTTTGACA	1.49065	TCCATCCCACATAATATAAGAGCATTTTTGACACTGCACTAGTGTAAAAAAAATGTTGTCATATTATGAGACGGAGGGAG	Meng et al (2013)
Ta-miR175	4DL	4DL_14430014	Ta-miR175a	Ta-miR175-5p	AAAATAAGTGTCGCAGTTTT	0.21295	CCTCATATTCAAAATAAGTGTCGCAGTTTTGACATGAGGTTGGTTCAAAACTGCGGTACTTATTATGAATCGGAGGT	Meng et al (2013)
Ta-miR176	4DL	4DL_14314236	Ta-miR176a	Ta-miR176-5p	ATATAAGAGCATTTTTGACAC	0	CCATCCCATGATATAAGAGCATTTTTGACACTACACTAGTGTAAAAAACGCTTTTATATTATGGGAGTA	Meng et al (2013)
Ta-miR177	7AL	7AL|4395570|895|8531	Ta-miR177a	Ta-miR177-1-3p|Ta-miR177-2-3p	AAAATGTCTTACATTATGGG	0.745326	ACTCCCTCCGTCCCATAATATAAAACATTTTTTGACATTAGTGTAGTGTCAAAAAATGTCTTACATTATGGGACGGAGGGAG	Meng et al (2013)
Ta-miR177			Ta-miR177a	Ta-miR177-1-3p|Ta-miR177-2-3p	AAAATGTCTTACATTATGGG	0.745326	CTCCTTCCGTCCCATAATGCAAGACATTTTTGTAATGTCGAAAAATGTCTTACATTATGGGCCAGAGGGAC	Meng et al (2013)
Ta-miR178			Ta-miR178a	Ta-miR178-3p	AGTAGTTTTATGCTATTTACT	1.7036	GGCTGCAGGGGAGTAAATAGCATAACCCTAGCCTGTAAAGTAGTAGTTTTATGCTATTTACTCGCTGCAGGG	Meng et al (2013)
Ta-miR179	2AS	2AS|5309365|9774|753967	Ta-miR179a	Ta-miR179-5p	AATTATTGTCGTGGTTTTAGT	0	TCCGTTGCATAATTATTGTCGTGGTTTTAGTTCAAATTTGGATTAAAACCACGACAATAATTCAAATTTGAACTAAAACCACGACAGTACTTATGGAACAGAGGAA	Meng et al (2013)
Ta-miR180	5BS	5BS|2260864|12298|522433	Ta-miR180a	Ta-miR180-5p	CGGTGGCGGCAAAGGGGACCA	5.32376	GGACATGCGGCGGTGGCGGCAAAGGGGACCAAAGTCTTTATATTTTAGGACTTTTGTCCCTTCGCCGCCGCCGCCACCTCCC	Meng et al (2013)
Ta-miR181			Ta-miR181a	Ta-miR181-5p	ATATAAGACGTTTTAGATCA	0	AGAACATCACATATAAGACGTTTTAGATCACTAGTGATCTAACACGTCTTAGCTTGTTTA	Meng et al (2013)
Ta-miR182	2AL	2AL|6342816|8744|174249	Ta-miR182a	Ta-miR182-3p	ACTTATTTTGGATCAGAGGGA	15.7583	CTATGAGATACTCCCTCTGATCCAAAATAAAACCACGACACTTATTTTGGATCAGAGGGAGTAGAACATA	Meng et al (2013)
Ta-miR183	1AL	1AL|3884764|723|3542	Ta-miR183a	Ta-miR183-3p	TTAAGGATGTCACATCTAAGCT	0.106475	AGGCAGTACAGAGCATGGGATCATGAGCATTCTTATAAATGAGTCTAAGAAATCAAGAGAAAAACGCGCTAAAGTGAGGGAACTGGGGTGGCCAAGGCGGTGATGCCACAACTCGGAGGGCTGGACGGCGAGGATCAGCACGGAGGAGCCACCATTATTGCTTGAAAACAAGTAGAGATCGCCTCTACTATTGCGCCTCAGAAGAACTTGGCTGGCCAAATCCTTCACGGAGAAACCAGCAGGGTCAAATTCCACAGATACAAGATCAGTTTGTTTAATTCACATCTAGATGTTTTTAAGGATGTCACATCTAAGCTCCTACAAATA	Meng et al (2013)
Ta-miR184	1DL	1DL|2284912|13144|299309;1DL|2251676|13640|320518	Ta-miR184a	Ta-miR184-5p	ACACTCTTACTTATCGAAAGGAC	0	ACACTCTTACTTATCGAAAGGACAACAATTGATCCCCTATACTTGTGGGTCATCAATATGCATCAACACAATGAGCTGAGACATGCAACCCATACTATACAACACCCATTTTGTTCTTTTTTAGCTGGAGAAGCTTTTCATTTTGCATTATTATTGGGTTTTACTCTAGTTACATGAAAAACTGTGAACACGCATCACGTTTATTGGATAGATAAGGTGC	Meng et al (2013)
Ta-miR185	5AS	5AS|1478618|9938|147381	Ta-miR185a	Ta-miR185-3p	AAAATTATGGAACGGAGGGAA	0	GATTATTATACTTTCTCCGTTTCGTAATTCTTGTCGTGGTTTTTAGTTAAAAAATGAACTAAAATCATGACCAAAATTATGGAACGGAGGGAATACTATTTTG	Meng et al (2013)
Ta-miR186	5BS	5BS|2255999|18741|902313	Ta-miR186a	Ta-miR186-5p	TCTGTACCGAAATACTTGTAG	2.9813	AACCACTAGCTCTGTACCGAAATACTTGTAGCTGGGGAAAGCTAGTACAAGTTCCCCCAACTACAAGTATTTTGGTAGAGAGGGAGTAGCT	Meng et al (2013)
Ta-miR187			Ta-miR187a	Ta-miR187-5p	TTACTTGTTTTAGATTTGTCT	0.638851	CTGTCCCAAATTACTTGTTTTAGATTTGTCTAGACAATGTATCTAGACAATTCTATGACAAGTAATTTGGGACGGA	Meng et al (2013)
Ta-miR188	6DS	6DS|2089831|14757|1087086	Ta-miR188a	Ta-miR188-5p	ATATAAGTCTTTGTAGAGATTTC	1.17123	CCGTTCCAAAATATAAGTCTTTGTAGAGATTTCCACTATGTATCACATATAGATGTATACAGATACATTTTAGAGTTTAGCTTCACTCATTTTGCTCCATATGTAGTCCATGATGGAATCTATACAAAGGGTTGTATTTAGGAACGA	Meng et al (2013)
Ta-miR189	4AL	4AL_7081792	Ta-miR189a	Ta-miR189-3p	TTAGGCACTCGTCAGTGACCA	1.91655	AAGCCCTCGCGGGACACGAGGCGCAGGACCTACAAGGTGGTAGGAGGCGGTTACCTTTAGGCACTCGTCAGTGACCAACATGTTCTT	Meng et al (2013)
Ta-miR189	4AL	4AL_7081792	Ta-miR189b	Ta-miR189-5p	GACACGAGGCGCAGGACCTACAAG	0	AAGCCCTCGCGGGACACGAGGCGCAGGACCTACAAGGTGGTAGGAGGCGGTTACCTTTAGGCACTCGTCAGTGACCAACATGTTCTT	Meng et al (2013)
Ta-miR190			Ta-miR190a	Ta-miR190-5p	TGGGGGCGCGGCTGGAGATG	0.106475	CGGGGCCTGTTGGGGGCGCGGCTGGAGATGCCCTAAATCTTCATCCCGTCGAAGCCGCCACAAGGAGGCGGCGACATAGGCGACCCTTCTCTTCGACGCCGGCATTGAAGTTTGGTGGAGTGCGCTCCTTCTCTTCTTCCCATTGATGTCCCTGTCAACAACGCAACTTCGGCCGAGCGCTCCTAGGAGATGGATTCATCTAGAGACCGGCTCCT	Meng et al (2013)
Ta-miR191	4DL	4DL_14432762	Ta-miR191a	Ta-miR191-3p	TTTTTGTATCTCGAGCAATGT	0.532376	AAAATTCAAAACAATGCTCAAGATACAAAAAAGATAAATTTGACGCCAACGTGCTAATGGGCCAAAACTGAAGCCCAACTGGTGTTATGTATTATTCAGTGTCAAATTTTTATTTTTGTATCTCGAGCAATGTTCCGAATATT	Meng et al (2013)
Ta-miR2003	5BL	5BL|10754050|3642|57898	Ta-miR2003a	Ta-miR2003	TGACAAGTAATTTGGAACGGA	0.958277	CTCCGTTCCAAATTACTCGTCTTAGAAATTGATGTATCTAGAACTAAAATACATCTAGATACATCCATATTTGTGACAAGTAATTTGGAACGGAG	Xin et al (2010)
Ta-miR2004			Ta-miR2004a	Ta-miR2004	CATCTATTTTGGAACGGAGGG	891.836	TACTCCCTTCGCCTCCAAAATAGATGACCCCAACTTTGTACCTAAAAGTTTAAATACAAAGTTGGTTTCATCTATTTTGGAACGGAGGGAGTA	Xin et al (2010)
Ta-miR2005			Ta-miR2005a	Ta-miR2005	TGAGAAGGCAGATCATAATAGC	958.915	GCCGGTCTTTAGATGAGAAGGCAGATCATAATAGCTGAGCGAAATGTAAGTGATACCGTTGCTCAATTGTTATGATCTGCTTCTCATCTGAAGACT	Xin et al (2010)
Ta-miR2006			Ta-miR2006	Ta-miR2006	TACACTATTATGGGACGGAGG	0	CTGAAATCATAACGACACCTTCCGTCCCATAATATAAGAGCGTTTTTGACACTACACTATTATGGGACGGAGGGAGTATATATAGATAAA	Xin et al (2010)
tae-miR818			tae-miR818a	Ta-miR2007	TTCTTATATTATGGGACGGAG	228.283	CCTGGTGTCCCATAATATAAGAACGTTTTTGGCACTACCACTAGTGTCAAAAATGTTCTTATATTATGGGACGGAGG	Xin et al (2010)
Ta-miR2008	7AS	7AS|4185916|7283|127018	Ta-miR2008a	Ta-miR2008	AGACTTATATTTAGGAACGGA	1042.18	CCTCCGTTCCTAAATATAGATCTTTCTAGTGATTTCAACAGGTGACTACATACGGAGTAAAATGAGTGAATCTATAACCTAAAATATGTCTATATACATCCGTATGTGGTAATCTATTTGAAATCTCTAAAAAGACTTATATTTAGGAACGGAGG	Xin et al (2010)
tae-miR444			tae-miR444c	Ta-miR2009|Ta-miR2077	TGCAGTTGCTGTCTCAAGCTT	26.8317	CAAGCATGAGGCGACAACTGCATTACTTGCAAGGAAGTTACAAAATCTATGGGTCATCATAATCGTGACTTTCTTGCAAGTTGTGCAGTTGCTGTCTCAAGCTTG	Xin et al (2010)
tae-miR444			tae-miR444c	Ta-miR2009|Ta-miR2077	TGCAGTTGCTGTCTCAAGCTT	26.8317	TGGTGGCACCAAGCATGAGGCGACAACTGCATTACTTGCAAGGAAGTTACAAAATCTATGGGTCATCATAATCGTGACTTTCTCGCAAGTTGTGCAGTTGCTGTCTCAAGCTTGCTGACTCCG	Xin et al (2010)
Ta-miR2010	2DS	2DS|5390113|5521|198023	Ta-miR2010a	Ta-miR2010	AGACAAATATTTAGGAACGGA	0	CTCCGTTCCAAAATATTTGTCTTTCTAAAGATTTCAACAAGTGAAATATGTCTATATACATCTGTATGTGATAGTCCATTTGAAATCTCTAAAAAGACAAATATTTAGGAACGGAG	Xin et al (2010)
Ta-miR2012	5DS	5DS|2729915|16925|2597143	Ta-miR2012a	Ta-miR2012	TCATCTATTTTGGAACGGAGG	20.7627	CCCTCCGTTCCAAAATAGATGACTCAATTTTATACTAGCTTTAGTACAAAATTAATACAAAGTTGGGTCATCTATTTTAGAACGGAGGG	Xin et al (2010)
Ta-miR2013	5BL	5BL|10884825|12419|138033	Ta-miR2013a	Ta-miR2013	TTGATGACAAGTATTTCCGGA	92.2075	AGGTACTCCCTCCGTCCGAAAATAGTTGTCATCAAAATGGATAAAAGGGTTGTATCTAGAACTAAAATGCGTCTAGATACATCACCTTTTGTTCATCTTGATGACAAGTATTTCCGGACGGAGGGAGTACT	Xin et al (2010)
Ta-miR2014			Ta-miR2014a	Ta-miR2014	TTCTTATATTTTGGGACGGAG	48.2333	TACTNCCCTCCATCCCAAAATATAAGAATGTTTTTCACACTAGCATAATGTCAAAAACGTTCTTATATTTTGGGACGGAGGGAGTA	Xin et al (2010)
Ta-miR2015	5AL	5AL|2806905|3120|16782	Ta-miR2015a	Ta-miR2015	TTCTTATATTGTGGGACGGAG	0	CTTCCTCCGTTCCACAATATAAGATCATTTCAACCTATGTTAGCTTGAAAAACGTTCTTATATTGTGGGACGGAGGGAGAAGTT	Xin et al (2010)
Ta-miR2017			Ta-miR2017a	Ta-miR2017	TCCGTCCGGAAATACTTGTCA	38.0116	TACTCCCTCCGTCCGGAAATACTTGTCATCAAAATGAATAAAATGGGATATATCCACCTTTTAATCAATTTGATGACAAGTGTTTTCTGACGGAGGGAAT	Xin et al (2010)
Ta-miR2018	7AL	7AL|4395570|895|8531	Ta-miR2018a	Ta-miR2018	TCTTACATTATGGGACGGAGGG	0.851801	AGGAAGTACTCCCTCCGTCCCATAATATAAAACATTTTTTGACATTAGTGTAGTGTCAAAAAATGTCTTACATTATGGGACGGAGGGAGTAGGTTTTAC	Xin et al (2010)
Ta-miR2019	4DS	4DS|2126704|3722|66988	Ta-miR2019a	Ta-miR2019	ATTTTGGGACGGAGGGAGTAC	9.26334	ATACTCCCTCCGTCCCAAAATAAGTGTCAACTTTGTACTAACTTTAGTACAAAGTTGAGTCACTTATTTTGGGACGGAGGGAGTAC	Xin et al (2010)
Ta-miR2021			Ta-miR2021a	Ta-miR2021	AGCATGAGGCGACAACTGCAT	4.79138	CAAGCATGAGGCGACAACTGCATTACTTGCAAGGAAGTTACAAAATCTATGGGTCATCATAATCGTGACTTTCTTGCAAGTTGTGCAGTTGCTGTCTCAAGCTTG	Xin et al (2010)
Ta-miR2022	6BS	6BS|3021764|5415|119168	Ta-miR2022a	Ta-miR2022	TCTATTTTAGAACGGAGGGAG	0	AAACGAGCTACTCCCTCCGTTCCAATATAGATGACTCAACTTTATATTAACTTTAGTACAAAGTTAGTATAAAGTTAGGTCATCTATTTTAGAACGGAGGGAGTACTTGAT	Xin et al (2010)
Ta-miR2023	3B	3B|10676950|1188|17406	Ta-miR2023a	Ta-miR2023	AAATAGATGACTCAACTTTAT	10.3281	TCATACTCCATCCGTTTCAAAATAGATGACTCAACTTTATACTAACTTTAGTACAAAATTGGGTCATCTATTTTGGAACGGAGGGAGTA	Xin et al (2010)
Ta-miR2024			Ta-miR2024a	Ta-miR2024	ACAAGTAATTCCGAACGGAGGGAG	48.4462	TACTACTTTCATTCGAAGTTACTTGTCGAAAAAATGAATGTATCTAGATGGTTTTTAGTTGTAGACACGTGCATTTTTGTGACAAGTAATTCCGAACGGAGGGAGT	Xin et al (2010)
Ta-miR2025			Ta-miR2025a	Ta-miR2025	TATTTCCGGACGGAGGGAGTA	0	GCTTATTATGCATACGCCCTCCGTCCTAAAATACTTGTCATCAAAATGGATCAAAAGAGATGTATCTAAAACTAAAATACGTCTAAATACATCTCTTTTATCCATTTCGATGACAAGTATTTCCGGACGGAGGGAGTATGTTTTATTAGC	Xin et al (2010)
Ta-miR2026	1DL	1DL|2189865|12722|287780	Ta-miR2026a	Ta-miR2026	TACTCCCTCCGTTCGGAATTA	3.40721	AAATCAGCAATTCTACTCCCTCCGTTCGGAATTACTTGTCCGAAAATGGATGTATCTAGAACTAAAATACATCTAGATGCATCCATTTCTGCGACAAATAATTCCGAACGGAGGAAGTAGGAGTGAGGG	Xin et al (2010)
Ta-miR2027	1BL	1BL|3907659|43049|1295580	Ta-miR2027	Ta-miR2027	ACTCCCTCCGTCCGGAAATAC	0	CTAAGATATACTCCCTCCGTCCGAAAATACTTGTCATCAAAATGGACAAAAAGGGATGTATCTAGAACTAAAATACATCTAGATACATCATCTTTTATTCATTTTCATGGCAAGTATTTCCGGACGGAGGGAGTACCACT	Xin et al (2010)
Ta-miR2028	2DL	2DL|9833091|1056|10364	Ta-miR2028a	Ta-miR2028	CAAGAATTTTGGGACGGAGGT	2.66188	ATAGATATTCCCTCGGTCCCAAAATTCTTGTCTTAGATTTGCCAGATACGGACAAGAATTTTGGGACGGAGGTAGTAGTTAT	Xin et al (2010)
Ta-miR2029	6BS	6BS|2897063|5985|146621	Ta-miR2029a	Ta-miR2029	ACTCCCTCCGTTCGGAATTAC	14.8	TACTCCCTCCGTTCGGAATTACTTGTCGCGAAAATGGATGTATCTAGAACTAAAATACCGTTTAGATACATCCATTTCTGCGACAAATAATTCCAAACGGAGGGAGTA	Xin et al (2010)
Ta-miR2030	3B	3B|10592487|27736|1035348	Ta-miR2030a	Ta-miR2030	TGATGACAAGTATTTTCGGACGG	1.06475	GTACTCCCTCCGTCCGGAATACTTGTCATCAAAATGGATAAAAGGAGATGTATCTAGACATATTTTAGTTCTAGATACATTCATTTTTATCTATTTTGATGACAAGTATTTTCGGACGGAGGGAGTAGTA	Xin et al (2010)
Ta-miR2031	2DS	2DS|5390113|5521|198023	Ta-miR2031a	Ta-miR2031	AGACAAATATTTAGGAACGGAGG	0	TACTCCCTCCGTTCCAAAATATTTGTCTTTCTAAAGATTTCAACAAGTGAAATATGTCTATATACATCTGTATGTGATAGTCCATTTGAAATCTCTAAAAAGACAAATATTTAGGAACGGAGGGAGTA	Xin et al (2010)
Ta-miR2032	1BS	1BS|3446818|27645|1145593	Ta-miR2032a	Ta-miR2032	TATATTATGAGACGGAGGGAGT	1.06475	CATATTCCCTNTAGTCTCATAATGTAAGACGTTTTTTACAGACGTTTTTTAACACTGATGTAGTGTCAAAAAGTATTTTATATTATGAGACGGAGGGAGT	Xin et al (2010)
Ta-miR2033	5DS	5DS|2768262|6068|482876;5DS|2764206|10088|698153	Ta-miR2033a	Ta-miR2033	TAAACTGAGAGAGAGGGAGTA	1.17123	TACTACTCCCTCCGTTTCAGTTTACAAGTCCTGTGCGTATACCTAGGTTGTCAATTTTATCACCCTAATATAAACTATATAGCACAAAAATTATACCGTTTGAAAATAGAACATATGAAGTTTATATTGGTATATTTTTTGTAATATTTGACTTGTATTAGGTTGGTCAAATTGACGACCTAGGGGTACGCGCACGCCTTATAAACTGAGAGAGAGGGAGTA	Xin et al (2010)
Ta-miR2034	7AS	7AS|4237692|8310|66406	Ta-miR2034a	Ta-miR2034	TTTGACCAAAGCTAATATGCGGAC	0.425901	CTCCGTTTTTATTCAGTCTGCATATTAGGTTTGACCGAAGTCAAACTTTGCAAAGTTTGACCAAATTTATAGAAAAATATATAAACATTTACCATAACAAATCTATATGATGTGAAAGTACATTCAATAATGAATCTAGTGGTATTGATTTTTTATTGTATATGTTAATATTTTTGTTTATAAACTTAGTCAAAGTTTACAAAGCTTGACTTTGACCAAAGCTAATATGCGGACTAAATAAAAACGGAG	Xin et al (2010)
Ta-miR2035			Ta-miR2035a	Ta-miR2035	TGGGCACAACCCACCAGGGCGCGC	0	CTGGGGGGGCACCCGAGGTGGGCACAACCCACCAGGGCGCGCCTGAGCAATGAATCTAGTGGTATTGATTTTTTATTGTAT	Xin et al (2010)
Ta-miR2036			Ta-miR2036a	Ta-miR2036	GTTCTTATATTATGGGACGGAGGG	0.21295	AACATACTCCCTCCGTCCCATAATATAAGAGTGTTTTTTACACTACATTAGTGTCAAAAAGGTTCTTATATTATGGGACGGAGGGAGTAGT	Xin et al (2010)
Ta-miR2037	2DS	2DS|5323199|13780|923324	Ta-miR2037a	Ta-miR2037	CTCTTATATTATGGGACGGAGGGA	7.24031	CCCTCTGTCCTATAATACAAGAGCGTTTTTTACACTAGTGTAGTGTCCAAAACGCTCTTATATTATGGGACGGAGGG	Xin et al (2010)
Ta-miR2038	2AL	2AL|6380845|10387|400341	Ta-miR2038a	Ta-miR2038	CATCTATTTTAGAACGGAGGGAGT	0	AACTATCTCTCCGTTCTAAAATAGATGATTTAATTTTGTACTACAGTTAGTACAAAGTTGAGTCATCTATTTTAGAACGGAGGGAGT	Xin et al (2010)
Ta-miR2039	1DL	1DL|2289577|7927|116631	Ta-miR2039a	Ta-miR2039	AAGCGACGAGTAATATGGAACGGA	2.66188	TCTTCTCTGCTGCCTCGTACATACTCCCTCCGTTCCATATTACTCGTCGCTGATTTGGTACAAAGTTGTACTAAATAAGCGACGAGTAATATGGAACGGAGGGAGTAGACTCAAGTGCAGCTTCTTTCT	Xin et al (2010)
Ta-miR2040	5AL,5BL,7BL,6AL,1BL	7BL|6710796|2061|12736;6AL|5752190|25830|924011;5BL|10892114|5584|53598;5AL|2803590|4721|31235;1BL|3915151|3472|28256	Ta-miR2040a	Ta-miR2040	AAAATAGATGACTCAACTTTATAC	4.68491	ACTCCCTCTGTTCCAAAATAGATGACTCAACTTTATACTAACTTTAGTACAAAGTTAGTACGAAGTTGGGTCATCTATTTTGGAACGGAGGGAGTA	Xin et al (2010)
Ta-miR2041	3AS	3AS|3380928|3779|47906	Ta-miR2041a	Ta-miR2041	TGACAAGTATTTTCGGACGGAGG	1.59713	CAACTTACTACTCCCTCCGTCCGGAAATAGTTGTCATCAAAATGGATAAAAGAGGATGTATCTAGATGTATTTTAGTTCTAAATACATCTTCTTTTATCCATTTTGATGACAAGTATTTTCGGACGGAGGGAGTAC	Xin et al (2010)
Ta-miR2042			Ta-miR2042a	Ta-miR2042	TATATTATGGGACGGAGGGAGTA	1.17123	AGCTACTCCCTCTGTCTCATTATGTAAGATGTTTTTTGACGCTACACTAGTGTTAAAAACGTCTTATATTATGGGACGGAGGGAGTACTAAT	Xin et al (2010)
Ta-miR2043	1DL,3B	3B|10499330|1754|26733;1DL|2238925|10857|190348	Ta-miR2043a	Ta-miR2043	CTCTGTCCCATAATGTAAGACGT	1.59713	CTACTCTGTCCCATAATGTAAGACGTTTTTGCAGTTCAATTTAAACTGCAAAAACGTCCTATATTATGGGACGGAGGGAG	Xin et al (2010)
Ta-miR2044			Ta-miR2044a	Ta-miR2044	ATTTTGATGACAAGTATTTTCGG	0.532376	ATATATACTTCCTCCGTCCGGAAATACTTGTCATCAAACTGGATAAAAGGAGATGTATCTAGATGTATTTTAGTTCTAAATACCTCTCTTTTTATCCATTTTGATGACAAGTATTTTCGGACGGAGGGAGTATATAA	Xin et al (2010)
Ta-miR2045	6DS	6DS|2105968|3691|100652	Ta-miR2045a	Ta-miR2045	AGTATTTCCGGACGGAGGGAGTA	0	ATACTCCCTCTGTCTGAAAAAACTTGTCATCAAAATGAATAAAAAGGCATGTATCTAGGACTAATATACATCTAAATACATCCCCTTTTATTCATTTTGATGACAAGTATTTCCGGACGGAGGGAGTAT	Xin et al (2010)
Ta-miR2046			Ta-miR2046a	Ta-miR2046	TTATATTAGTTTACAGAGGGA	5.96261	ACATGTACTCCCTCCATAAATTAATATAAGAGCGTTTAGATTACTACTTTAGTATTCTAAACGTTCTTATATTAGTTTACAGAGGGAGTAATAC	Xin et al (2010)
Ta-miR2047			Ta-miR2047a	Ta-miR2047	TGACAAGTAATTCGGGACGGA	0.532376	GTGAATGGTACTCCCTCCGCCCCGAATCACTTGTCATGCAAATGGATGTATCTAGAATTAAATATACATTTAAATACATTCATTTATGTGACAAGTAATTCGGGACGGAGGGAGCACCTACTTAC	Xin et al (2010)
Ta-miR2048	3DS	3DS|2559465|800|3559	Ta-miR2048a	Ta-miR2048	TATTAGTTTACAGAGGGAGTA	4.25901	CAACTACTCCCTTTATAAATTAATATAGGATCGTTTAGATCCCTATTTAAACGATCTTATATTAGTTTACAGAGGGAGTAT	Xin et al (2010)
Ta-miR2049			Ta-miR2049a	Ta-miR2049	TATATTCTGGGACAGAGGGAG	0.106475	GATATGAAGTACTCCCTCCGTCCCAAAATATAAGAACGTTTTTAACACTAGCATACTGTCAAAAACGTTCTTATATTCTGGGACAGAGGGAGTAGTTGGT	Xin et al (2010)
Ta-miR2050			Ta-miR2050a	Ta-miR2050	TATTTTGGAACGGAGGGAGTA	3.40721	TCATACTCCATCCGTTTCAAAATAGATGACTCAACTTTATACTAACTTAGTACAAAATTGGGTCATCTATTTTGGAACGGAGGGAGTA	Xin et al (2010)
Ta-miR2051			Ta-miR2051a	Ta-miR2051	TATATTAGTTTACAGAGGGAG	6.28204	CTACTCCCTCCGTAAACTAATATAAGAGTGTTTAGATTACCTATTTAGTGATCTAAACACTCTTATATTAGTTTACAGAGGGAGT	Xin et al (2010)
Ta-miR2052	4AS	4AS|5972996|8035|366394	Ta-miR2052a	Ta-miR2052	ATTAGTTTACAGAGGGAGTAT	0.319426	ATGATACTATATGCTCCCTCCGTAAACTAATATCAGAGCATTTAGAATACTAAAGTAGTGATCTAAATGCTCTTATATTAGTTTACAGAGGGAGTATTAGTTTACA	Xin et al (2010)
Ta-miR2053			Ta-miR2053a	Ta-miR2053	AATGTAAGACGTTTTTTGACA	3.30073	CATCCTTCTCAAAATGTAAGACGTTTTTTGACACTACAAATCTATGATAGTGTCAAAAAAATGTCTTCCATTTTGAGACAGAAGG	Xin et al (2010)
Ta-miR2054			Ta-miR2054a	Ta-miR2054	AATATGGAACGGAGGGAGCAA	0.319426	AATTACTCCCTCCGTTCCATATTAACTGTCGCTGATTTAGTGTACTAAATCAACGACACTAAATATGGAACGGAGGGAGCAATT	Xin et al (2010)
Ta-miR2055	7BL	7BL|6680862|935|13603	Ta-miR2055a	Ta-miR2055	ATTATGGAAAGGAGGGAGTA	0.21295	GGTGAAAAATACTCCCTTTGTCCCATAATATAAGAATATTTTTGACACTACACTAGTGTCAAAAACGTTCTTATATTATGGAAAGGAGGGAGTACTTTGAAATACCC	Xin et al (2010)
Ta-miR2056	4DS	4DS|2311190|18327|1065780	Ta-miR2056a	Ta-miR2056	AAGACAAGTAATTCAGAACGGATG	0.21295	CCCTCCGTTCCGAATTACTTGTCTTGGATTTATCTAGATACATCCGTATCTAAATTCATTTTAGTGCTAGATACATCCGTATCTAGACAAATCTAAGACAAGTAATTCAGAACGGATGG	Xin et al (2010)
Ta-miR2057	6AL	6AL|5834000|780|4459	Ta-miR2057a	Ta-miR2057	AAACGCTCTTATATTATGGGACGA	0.638851	CTCCGTTCCATAATATAAGAGCGTTTTTGACACTCATTAATGTCAAAAACGCTCTTATATTATGGGACGAA	Xin et al (2010)
Ta-miR2058	1DL	1DL|2292385|4424|38966	Ta-miR2058a	Ta-miR2058	AAAATAAGTGACTCAATTTTGTAC	0.319426	TCAGATACTCCTTCTGTCTCAAAATAAGTGACTCAATTTTGTACTAACTTTAGTACAAAATTAGTACAAACTTGAATCACTTATTCTGGGACGGAGAGAGTATTTTTT	Xin et al (2010)
Ta-miR2059			Ta-miR2059a	Ta-miR2059	TGACAAGTATTTCCGGACGGAGG	7.45326	TGTTACTCCCTCCGTCCGAAAATACTTGTCATCAAAATGGACAAAAATGGATGTATATAGAACTAAAATACATCTAGATACATCCCCTTTTATTCATTTTGATGACAAGTATTTCCGGACGGAGGGAGTACGT	Xin et al (2010)
Ta-miR2060	7BS	7BS|3110484|5831|60455	Ta-miR2060a	Ta-miR2060	TCCGTTCCAAAATAGATGACCCA	1.17123	ATTTTCGTACTCCCTCCGTTCCAAAATAGATGACCCAACTTTATACTAACTTTGTACAAAATTGAGTCATCTATTTTGGAACGGAGGGAGTATGTACTT	Xin et al (2010)
Ta-miR2061	7AS	7AS|4100718|1127|5241	Ta-miR2061a	Ta-miR2061	TTTCTGCGACAAGTAATTCCGA	0.21295	CTCCCTCCGTCCGGAGTTACTTGTCTCGAAAATGGATGTATTTAAAACTAAAATAGGTCTAGATATATCCATTTCTGCGACAAGTAATTCCGAACGGAGGGAGT	Xin et al (2010)
Ta-miR2062	5BL	5BL|10847900|15827|315665	Ta-miR2062a	Ta-miR2062	GAGTCATCTATTTTGGAACGGA	0	GCTACTCCCTCCGTTCCAAAATAGATGACGCAACTTTTACTAACTTTAGTACAAAGTTAATACAAAGTTGAGTCATCTATTTTGGAACGGAGGGAGTGGT	Xin et al (2010)
Ta-miR2063			Ta-miR2063a	Ta-miR2063	ATAATATAAGAACGTTTTTGAC	3.30073	CTCCCTCCGTCCCATAATATAAGAACGTTTTTGACACTATACTAGTGTTAAAAGCGTTCCTATATTATGGGACGGATGGAGT	Xin et al (2010)
Ta-miR2064			Ta-miR2064a	Ta-miR2064	AGGATTGTAAAACAAATGGGGC	0.638851	CCCCTCTCTAGCTTCTCCTAGAATCATTGACCCCCTTTTGTTTTACAATCCTACCTAATTAGACCCTAACTAGATAGGATTGTAAAACAAATGGGGCTCAAAGATTTTGGGAGAATCCGGGTAGGGG	Xin et al (2010)
Ta-miR2065	4AS,6AL,1DL,2AS,4BL,4DL	6AL|178546|429|2346;4DL_14193529;4BL|6988405|4227|25708;4AS|5937977|7204|62758;2AS|5307272|5823|55440;1DL|2284296|1131|4077	Ta-miR2065a	Ta-miR2065	TTATATTTAGGAATGGAGGGA	0.425901	CCCTCCACTCTTAAATACAAGTCTTTCTACAGATTCCAAAAGAGACTACATACGGAGGAAAATGAATGTAGTCCCTATTGAAATCTCTAGAAAGACTTATATTTAGGAATGGAGGGAGT	Xin et al (2010)
Ta-miR2066	3AS	3AS|6873910|310|885	Ta-miR2066a	Ta-miR2066	TGTACAAATAAGCACCGGTGC	2.5554	TTCCTGAAGCACCGGTTTCTATTTGTACATGATAGACGAGTATCTATTCTGTACAAATAAGCACCGGTGCTTGAGGAAAG	Xin et al (2010)
Ta-miR2067	6BS	6BS|2986924|4096|81071	Ta-miR2067	Ta-miR2067	CACTTATTTTGAGACGGAGGG	2.02303	AGAATGATACTCCCTCATCCCAAAATAAGTGTCGTTGATTTAGTACAACTTTGTACTAAATTAGTGACACTTATTTTGAGACGGAGGGAGTACATA	Xin et al (2010)
Ta-miR2068	7BL	7BL|6742324|21230|358943;7BL|6742323|21229|359909;7BL|6742322|20050|345238	Ta-miR2068a	Ta-miR2068	CACTTATTATGGATCGGAGGT	1.59713	CTCCGATCCAAATAAGTTTCTCAGTTTTGAACTAAGGTTAGTTCAACCTTGGTTCAAAACTGCGACACTTATTATGGATCGGAGGT	Xin et al (2010)
Ta-miR2069	7BL	7BL|6736574|4260|71822	Ta-miR2069a	Ta-miR2069	CTATTTTGGAACGGAGGGAGT	5.64318	TACTCCCTTCGCTCCAAAATAGATGACCCAACTTTGTACTAAAGTTAATACAAAGTTGGTTCATCTATTTTGGAACGGAGGGAGTA	Xin et al (2010)
Ta-miR2070	2DL	2DL|9907473|5427|125110	Ta-miR2070a	Ta-miR2070	ACTTACTTTGGGACGGAGGGA	0	ACTCCCTCCATCCCAAAATAAGTGTCTCAACTTTAGTACAAAGTTGTACTAAAGTACTTTGTACTAAAGTTGAGACACTTACTTTGGGACGGAGGGA	Xin et al (2010)
Ta-miR2071	1DS	1DS|1688367|4320|245333	Ta-miR2071a	Ta-miR2071	AATTAGTTGACACTCAAACGG	3.83311	ATACTTCCTCCGTCTGGAATTAGTTGACACTCAAACGGATGTATCTAGCACTGAAATACGTCTAGATACATCCGTTTGAGCGTCATCTAATTCCGGATGGAAGTAGTATA	Xin et al (2010)
Ta-miR2072			Ta-miR2072a	Ta-miR2072	ATTATGGGACGGAGGGAGTAG	2.9813	TTACTGCTTCCTTCGTCCCATAATATATGAGTGTTTTTTTTTTACAAAAGTAAAAAACGCTCTTATATTATGGGACGGAGGGAGTAGTAC	Xin et al (2010)
Ta-miR2074			Ta-miR2074	Ta-miR2074	TAGCTCCACTAAATTTGGAGCT	0	GTTCGATTCCTAGCTCCACTAAATTTGGAGCTTTACGCCAGCGACCATCGTTCTTAAAGCTCCAAACTTAGTGAGCTAAGAGTTGGAA	Xin et al (2010)
Ta-miR2078	2AL,2BL	2BL|8045012|11659|434312;2AL|6339617|2689|37317	Ta-miR2078	Ta-miR2078	TCTTATATTGTGGGACAGAGG	3.40721	TCTTTTACTCCCTCCGTCCCATAATATAAGAGCATTTTCGTCCCATAATATAAGAGCGTTCCTAACACTTAGTGTAGTGTCAAAAAGGCTCTTATATTGTGGGACAGAGGGAGTACATTT	Xin et al (2010)
Ta-miR2080			Ta-miR2080	Ta-miR2080	TCGGAATTACTTGTCGCGGAA	5.43023	TTCTCTCCGTTCGGAATTACTTGTCGCGGAAATGAATGTATCTAGATGTATTTCAGTTTTAGATACATCCATTTCCGAGACAAGTAATTCCGAACGGAGGGAGT	Xin et al (2010)
Ta-miR2081	6AL	6AL|5821042|13118|300642	Ta-miR2081	Ta-miR2081	TCTGCGACGAGTAATTTGGAA	20.4432	TACTCCCTCCGTTCCGAATTACTTGTCGCATGTATGGATGTATCTAGATGTATTTTAGTTCTAGATACATCAATTTCTGCGACGAGTAATTTGGAAAAGAGGGAGT	Xin et al (2010)
tae-miR395			tae-miR395a	tae-miR395a	GTGAAGTGTTTGGGGGAACTC	1.06475	CTTACAGTGGGTTCCTTGCAAGCACTTCATGAGGCATTATTAAAAATGCCACTGTGAAGTGTTTGGGGGAACTCTTG	Dryanova et al (2008)
tae-miR395			tae-miR395a	tae-miR395b	TGAAGTGTTTGGGGGAACTC	15.6519	CTGAAGTGTTTGGGGGAACTCTTGGTGTCACCAAGCATTTAGTAGACATTGGCCACATATCATAAGAGAGATGCATCAATGGGCTGAATGTTTGGTCTTACCATGGGTTCCTTGCAAGCACTTC	Dryanova et al (2008)
tae-miR398			tae-miR398a	tae-miR398	TGTGTTCTCAGGTCGCCCCCG	2.87483	AGACGCGAGGAAATTCCTGCGGGGTCGAACTGGGAACACATGGGATACGAACCGCTTGATTGAGGAGCGACTCTTATCAACTCATGTGTTCTCAGGTCGCCCCCGCTGGAGCCTCCTCGC	Dryanova et al (2008)
tae-miR399	1AL	1AL|3873281|5294|78719	tae-miR399	tae-miR399	TGCCAAAGGAGAATTGCCC	11.6058	TCGTGTGTGAATCACAGGGCGCTTCTCCCTTGGCACGGTGGCATGCATGTACATATGATGGTGGTAGCCTGGTGAGCGTGCGGTGCAGCTTGCTAGCAAGCCGTGCGTGCCAAAGGAGAATTGCCC	Yao et al (2007)
tae-miR408			tae-miR408a	tae-miR408	CTGCACTGCCTCTTCCCTGGC	0.425901	ATTTTGTGAGTGGAGAGGGGGGAGGAGACAGGGATGGAGCAGAGCAAGGGATGAGGCAAGCAACAAAATTTACCACCTGATTATGAGAAGAGGGAGAGAGTTGCCAGAGCTTCTGTTGCTGTTGTTGCTCCCTCCCTGCACTGCCTCTTCCCTGGCTCCCCTCCCAAATCTCTCCCTCCCCCTCTCT	Yao et al (2007)
tae-miR444a			tae-miR444a	tae-miR444a|tae-miR444b	TTGCTGCCTCAAGCTTGCTGC	0	GACTCGAGATATGCATGTGGCGGCACCGAGCATGAGGCAACAACTGCATTACTTGCGGGGAAGGCGCAAGTAGGACACCTGCATTACTTGCAAACAAGGCGCAAAATTAATAGAAGATCACCATACTTGTGGCTTTCTTGCAAGTCATGCAGTTGCTGCCTCAAGCTTGCTGCCTCCCTTTGCCAAAGCTATCAGAAAAAACATAAAGTTCTGTTAGTTTCCCTAAACTTTAAAAACATAAAGTTCTGTTAGTTTCCCTAAACTTTAAAACATGTTCTACAAAATTGATCTAGAAATGATTGGCTTACTGTGCTAATTTAAAGCAATATAATTACTCGACAACTGCATATGCACATGTTAGAAGCAAGGCAGTAGAATACTTATGTTTTCATCTACTGG…	Yao et al (2007)
tae-miR444a			tae-miR444a	tae-miR444a|tae-miR444b	TTGCTGCCTCAAGCTTGCTGC	0	GATATGCATGTGGCGGCACCGAGCATGAGGCAACAACTGCATTACTTGCGGGGAAGGCGCAAGTAGGACACCTGCATTACTTGCAAACAAGGCGCACCATACTTGTGGCTTTCTTGCAAGTCGTGCAGTTGCTGCCTCAAGCTTGCTGCCTCCACATGTATA	Yao et al (2007)
tae-miR444a	1AL	1AL|3927580|13492|256374	tae-miR444a	tae-miR5084	ATACAGTACTGCAGAGGATCCTAA	1.91655	AAAAAAGGGGTTTAGATCCTCTGCAGTACCGTATGGTGCTGTAGTATGGATAACATGTGGGGCCAGGTCTCACCTGGCAGTGACTGTACAACATCATACAGTACTGCAGAGGATCCTAACCCCTTAAAA	Schreiber et al (2011)
tae-miR5085			tae-miR5085	tae-miR5085	AAGGACATTTTTTGTGGCCTG	0	TAAAGTGAAAAAGGACATTTTTTGTGGCCTGTGTAAAAAAGACAATTTTCGACGCTTAATTACAACTATTCACGAGGCATTTTTTTATCTTTTTATACATGCCACAAACAATGTCCCTTTTCACCGAA	Schreiber et al (2011)
tae-miR5086			tae-miR5086	tae-miR5086	ACATTGGTGGAAGGCGTGGTA	0.106475	ACACAAAATCACATTGGTGGAAGGCGTGGTAAAGAAACAAAATCGATGCTTCGAAAATGTTACTTACAAAAGCATTTTGGAGTTTCGATTTTTTTTTGCACGACTTCCACCAATGTGATTTCGCGC	Schreiber et al (2011)
tae-miR1023			tae-miR1023a	miR1023e-3p	ATGGAATCGTGTGGATGCATC	0	Not provided in the reference	Meng et al (2013)
tae-miR1037			tae-miR1037a	miR1037	GTCTTTTGGATTTGATGG	1.06475	Not provided in the reference	Meng et al (2013)
tae-miR1042			tae-miR1042a	miR1042	GGTGCAGGAGTAGATAGG	0	Not provided in the reference	Meng et al (2013)
tae-miR1043			tae-miR1043a	miR1043	TGCGCGTGATTTGAAACT	0	Not provided in the reference	Meng et al (2013)
tae-miR1048			tae-miR1048a	miR1048	AGAACTATGAGTGTTGACGAC	0.106475	Not provided in the reference	Meng et al (2013)
tae-miR1051			tae-miR1051a	miR1051	GATCAAGTGAAAGGATGA	0	Not provided in the reference	Meng et al (2013)
tae-miR1052			tae-miR1052a	miR1052	TTCCTTTGATTATTTGATA	0.106475	Not provided in the reference	Meng et al (2013)
tae-miR1060			tae-miR1060a	miR1060	TTTGGTCATAGATCGCACACG	0	Not provided in the reference	Meng et al (2013)
tae-miR1087			tae-miR1087a	miR1087	ACGGATTGGTGTTTGTCGCTT	0	Not provided in the reference	Meng et al (2013)
tae-miR1097			tae-miR1097a	miR1097	TAGCAATGCTGTTGTAGTTGGAA	0.106475	Not provided in the reference	Meng et al (2013)
tae-miR1117			tae-miR1117a	miR1117	TTTAGTACCGGTTCGTGGCACGA	0	Not provided in the reference	Meng et al (2013)
tae-miR1118			tae-miR1118a	miR1118	CGCACTACATTGTGGAACGGAGGA	0.319426	Not provided in the reference	Meng et al (2013)
tae-miR1122			tae-miR1122a	miR1122	CTACATACATCCGTATCTTG	0	Not provided in the reference	Meng et al (2013)
tae-miR1125			tae-miR1125a	miR1125	AACGAACGAGACCGACTGCGGCG	3.83311	Not provided in the reference	Meng et al (2013)
tae-miR1126			tae-miR1126a	miR1126	TCAATATGGACTATATACGGA	32.9008	Not provided in the reference	Meng et al (2013)
tae-miR1130			tae-miR1130a	miR1130	TCCGTCCCATAATGTAAGACG	2.5554	Not provided in the reference	Meng et al (2013)
tae-miR1132			tae-miR1132a	miR1132	TCTATTTTGGAACGGAGGGAG	24.5958	Not provided in the reference	Meng et al (2013)
tae-miR1135			tae-miR1135a	miR1135	TCTGCGACAAGTAATTCCGAA	18.1008	Not provided in the reference	Meng et al (2013)
tae-miR1136			tae-miR1136a	miR1136	TGTCGCAGGTATGGATGTATC	0	Not provided in the reference	Meng et al (2013)
tae-miR1137			tae-miR1137a	miR1137	TTAGTACAAAGTTGGATCATC	0.21295	Not provided in the reference	Meng et al (2013)
tae-miR1139			tae-miR1139a	miR1139	TAGTAACATAGACTAGTAACATA	0.21295	Not provided in the reference	Meng et al (2013)
tae-miR1142			tae-miR1142a	miR1142	AAGGCTGTGATGGTCGAGCATGGG	0	Not provided in the reference	Meng et al (2013)
tae-miR1146			tae-miR1146a	miR1146	ATCGGTCGGATCGGGAAGACGT	0	Not provided in the reference	Meng et al (2013)
tae-miR1154			tae-miR1154a	miR1154-3p	TCGCCTTGGACGACAAGTA	0	Not provided in the reference	Meng et al (2013)
tae-miR1162			tae-miR1162a	miR1162-3p	CGGCTTAATTTGACTCAACACG	0	Not provided in the reference	Meng et al (2013)
tae-miR1172			tae-miR1172a	miR1172	TGGGATCTGGAGCGCAGTGAC	0	Not provided in the reference	Meng et al (2013)
tae-miR1211			tae-miR1211a	miR1211	AGGGAGGGATGGATAGAAGA	0	Not provided in the reference	Meng et al (2013)
tae-miR1318			tae-miR1318	miR1318	TCAGGAGAGATGACACCGACG	313.037	Not provided in the reference	Li et al (2013)
tae-miR1436			tae-miR1436a	miR1436	TATATTATGGGACGGAGGGAG	29.6001	Not provided in the reference	Meng et al (2013)
tae-miR1439			tae-miR1439a	miR1439	ATTTTGGAACGGAGGGAGTAA	9.36982	Not provided in the reference	Meng et al (2013)
tae-miR1444			tae-miR1444a	miR1444a	TCCACAATGGTAGAATGTTC	0	Not provided in the reference	Meng et al (2013)
tae-miR1445			tae-miR1445a	miR1445	ACCCTTGTAGACAGAAAG	0	Not provided in the reference	Meng et al (2013)
tae-miR1508			tae-miR1508a	miR1508	AGAAAGGAAATATCAGTT	0	Not provided in the reference	Meng et al (2013)
tae-miR1511			tae-miR1511a	miR1511	AACCTGGCTCTGATACCA	0	Not provided in the reference	Meng et al (2013)
tae-miR1520			tae-miR1520a	miR1520a	TAGGAACATGAACAGACAAGTAA	0	Not provided in the reference	Meng et al (2013)
tae-miR1529			tae-miR1529a	miR1529	TAAAGAGACAACAATTGATCGTTA	0	Not provided in the reference	Meng et al (2013)
tae-miR1536			tae-miR1536a	miR1536	TAGGAGAGAAAATGTGTTT	0	Not provided in the reference	Meng et al (2013)
tae-miR156			tae-miR156a	miR156a|miR156a|miR156a|tae-miR156-a	TGACAGAAGAGAGTGAGCAC	238878	Not provided in the reference	Xin et al (2010);Meng et al (2013);Wei et al (2009);Li et al (2013)
tae-miR156			tae-miR156b	miR156b	TGACAGAAGAGAGCGAGCAC	604.034	Not provided in the reference	Xin et al (2010)
tae-miR156			tae-miR156d	miR156c	TTGACAGAAGAGAGTGAGCAC	92341.7	Not provided in the reference	Meng et al (2013)
tae-miR156			tae-miR156f	miR156d	TGACAGAAGAGAGTGAGCA	1015.99	Not provided in the reference	Xin et al (2010)
tae-miR156			tae-miR156g	miR156d	TTGACAGAAGAGAGGGAGCAC	13.4159	Not provided in the reference	Meng et al (2013)
tae-miR156			tae-miR156h	miR156d-3p	GCTCACTCCTCTTTCTGTCAGC	417.17	Not provided in the reference	Meng et al (2013)
tae-miR156			tae-miR156i	miR156e	TGACAGAAGAGAGTGAGCACT	263.952	Not provided in the reference	Xin et al (2010)
tae-miR156			tae-miR156j	miR156f	TGACAGAAGAGCGTGAGCAC	606.057	Not provided in the reference	Xin et al (2010)
tae-miR156			tae-miR156k	miR156g	GACAGAAGAGAGTGAGCAC	717.004	Not provided in the reference	Xin et al (2010)
tae-miR156			tae-miR156l	miR156k	TGACAGAAGAGAGGGAGCAC	252.559	Not provided in the reference	Meng et al (2013)
tae-miR158			tae-miR158a	miR158a	TCCAAATTGACCAAAGCA	0	Not provided in the reference	Meng et al (2013)
tae-miR159			tae-miR159b	miR159b	TTTGGATTGAAGGGAGCTCTGA	783.657	Not provided in the reference	Xin et al (2010)
tae-miR166			tae-miR166b	miR166a|miR166|tae-miR166-a	TCGGACCAGGCTTCATTCCCC	10157.8	Not provided in the reference	Xin et al (2010);Wei et al (2009);Li et al (2013)
tae-miR166			tae-miR166c	miR166b	TTCGGACCAGGCTTCATTCCC	4602.28	Not provided in the reference	Xin et al (2010)
tae-miR166			tae-miR166f	miR166c	TCGGACCAGGCTTCATTCCCT	976.59	Not provided in the reference	Xin et al (2010)
tae-miR166			tae-miR166a	miR166d|tae-miR165	TCGGACCAGGCTTCATCCCCC	10.4346	Not provided in the reference	Xin et al (2010);Wei et al (2009)
tae-miR167			tae-miR167b	miR167a	TGAAGCTGCCAGCATGATCTGA	86162.9	Not provided in the reference	Meng et al (2013)
tae-miR167			tae-miR167c	miR167b	TGAAGCTGCCAGCATGATC	297.918	Not provided in the reference	Xin et al (2010)
tae-miR167			tae-miR167d	miR167c|tae-miR167-b	TGAAGCTGCCAGCATGATCTG	305.797	Not provided in the reference	Xin et al (2010);Wei et al (2009)
tae-miR167			tae-miR167g	miR167d	TGAAGCTGCCAGCATGATCTGT	867.56	Not provided in the reference	Meng et al (2013)
tae-miR168			tae-miR168a	miR168	CGCTTGGTGCAGATCGGGAC	269.915	Not provided in the reference	Xin et al (2010)
tae-miR168			tae-miR168c	miR168a	TCGCTTGGTGCAGATCGGGAA	139.27	Not provided in the reference	Li et al (2013)
tae-miR168			tae-miR168b	miR168a|tae-miR168-a	TCGCTTGGTGCAGATCGGGAC	171128	Not provided in the reference	Meng et al (2013);Wei et al (2009)
tae-miR169			tae-miR169a	miR169a|miR169a|tae-miR169-a	CAGCCAAGGATGACTTGCCGA	717.962	Not provided in the reference	Xin et al (2010);Wei et al (2009);Li et al (2013)
tae-miR169			tae-miR169b	miR169b	AGCCAAGGATGACTTGCCGGC	59.5196	Not provided in the reference	Xin et al (2010)
tae-miR169			tae-miR169c	miR169b|tae-miR169-b	CAGCCAAGGATGACTTGCCGG	3200.86	Not provided in the reference	Wei et al (2009);Li et al (2013)
tae-miR169			tae-miR169d	miR169c	CAGCCAAGGATGACTTGCCGGA	13.7353	Not provided in the reference	Xin et al (2010)
tae-miR169			tae-miR169j	miR169d|miR169h|tae-miR169-h	TAGCCAAGGATGACTTGCCTG	20.5497	Not provided in the reference	Xin et al (2010);Wei et al (2009);Li et al (2013)
tae-miR171			tae-miR171d	miR171|miR171a|tae-miR171-d	TGATTGAGCCGCGCCAATATC	34.9239	Not provided in the reference	Xin et al (2010);Meng et al (2013);Wei et al (2009)
tae-miR172			tae-miR172a	miR172a|miR172a|miR172|tae-miR172-b	AGAATCTTGATGATGCTGCAT	25774.6	Not provided in the reference	Xin et al (2010);Meng et al (2013);Wei et al (2009);Li et al (2013)
tae-miR172			tae-miR172b	miR172b|tae-miR172-a	AGAATCTTGATGATGCTGCA	103.707	Not provided in the reference	Xin et al (2010);Wei et al (2009)
tae-miR172			tae-miR172e	miR172d	TTGAGAATTTTGTGATGATGACAT	0.319426	Not provided in the reference	Meng et al (2013)
tae-miR172			tae-miR172d	miR172e|tae-miR172-d	GGAATCTTGATGATGCTGCAT	561.976	Not provided in the reference	Meng et al (2013);Wei et al (2009)
tae-miR1852			tae-miR1852a	miR1852	AGAGGTTTCAGAATGCAGGTA	0.106475	Not provided in the reference	Meng et al (2013)
tae-miR1854			tae-miR1854a	miR1854	TCCATATTATTGGGGACTTGCTAT	0.106475	Not provided in the reference	Meng et al (2013)
tae-miR1855			tae-miR1855a	miR1855	AGCACTGGAGTGAGCCGAAGACGC	0.21295	Not provided in the reference	Meng et al (2013)
tae-miR1863			tae-miR1863a	miR1863	AGCTCTGATACCATGTAGAACTGC	0.638851	Not provided in the reference	Meng et al (2013)
tae-miR1919			tae-miR1919a	miR1919	ACGAGATCATCTGGAAGA	0	Not provided in the reference	Meng et al (2013)
tae-miR2079			tae-miR2079a	miR2079	AGAGTTGTATGATGTCGATGACGA	0	Not provided in the reference	Meng et al (2013)
tae-miR2087			tae-miR2087a	miR2087	CAAGAAAGAACCGGGCAG	0.106475	Not provided in the reference	Meng et al (2013)
tae-miR2093			tae-miR2093a	miR2093	ATGCATAATTGGACAGAAGA	0	Not provided in the reference	Meng et al (2013)
tae-miR2097			tae-miR2097a	miR2097	TAGAGATGATGGACGGGGAGGGAG	0	Not provided in the reference	Meng et al (2013)
tae-miR2101			tae-miR2101a	miR2101	ATTTACTCAAGGGCATGT	0	Not provided in the reference	Meng et al (2013)
tae-miR2275			tae-miR2275a	miR2275	TTTGGTTTCCTCCAATATCTCG	2.02303	Not provided in the reference	Meng et al (2013)
tae-miR2619			tae-miR2619a	miR2619	ACTTAGGGGCTGTTTGGTT	0	Not provided in the reference	Meng et al (2013)
tae-miR2628			tae-miR2628a	miR2628	CATGAAAGGAATCGATAGTAG	0	Not provided in the reference	Meng et al (2013)
tae-miR2651			tae-miR2651a	miR2651	GTTGATTGGTTGTCTGCAT	1.06475	Not provided in the reference	Meng et al (2013)
tae-miR2656			tae-miR2656a	miR2656a	AATTTGAAATCGAGATGG	0	Not provided in the reference	Meng et al (2013)
tae-miR2658			tae-miR2658a	miR2658	AGTACCTTGTATTTGAGC	0	Not provided in the reference	Meng et al (2013)
tae-miR2676			tae-miR2676a	miR2676a	ATTGTTGGATGATAATATG	2.9813	Not provided in the reference	Meng et al (2013)
tae-miR2916			tae-miR2916a	miR2916	GGGGCTCGAAGACGATCAGAT	0	Not provided in the reference	Meng et al (2013)
tae-miR2936			tae-miR2936a	miR2936	CGAGAGCGAGAACACAGATG	0	Not provided in the reference	Meng et al (2013)
tae-miR319			tae-miR319a	miR319	TGGACTGAAGGGAGCTCCCT	0.319426	Not provided in the reference	Xin et al (2010)
tae-miR319			tae-miR319b	miR319	TTGGACTGAAGGGTGCTCCCT	54.3023	Not provided in the reference	Li et al (2013)
tae-miR3509			tae-miR3509a	miR3509	ATACTAGTAAAAGACCGTTAGATGA	0	Not provided in the reference	Meng et al (2013)
tae-miR390			tae-miR390b	miR390	AAGCTCAGGAGGGATAGCGC	29.6001	Not provided in the reference	Xin et al (2010)
tae-miR390			tae-miR390a	miR390|tae-miR390	AAGCTCAGGAGGGATAGCGCC	253.198	Not provided in the reference	Wei et al (2009);Li et al (2013)
tae-miR393			tae-miR393a	miR393a	TTCCAAAGGGATCGCATTGAT	733.614	Not provided in the reference	Xin et al (2010)
tae-miR393			tae-miR393b	miR393b|miR393|tae-miR393-a	TCCAAAGGGATCGCATTGATC	6.17556	Not provided in the reference	Xin et al (2010);Wei et al (2009);Li et al (2013)
tae-miR394			tae-miR394a	miR394	GGCATTCTGTCCACCTCC	4.89786	Not provided in the reference	Xin et al (2010)
tae-miR394			tae-miR394b	miR394	TTGGCATTCTGTCCACCTCC	192.081	Not provided in the reference	Li et al (2013)
tae-miR396			tae-miR396a	miR396a|tae-miR396-a	TCCACAGGCTTTCTTGAACTG	741.6	Not provided in the reference	Xin et al (2010);Wei et al (2009)
tae-miR396			tae-miR396f	miR396a|tae-miR396-d	TTCCACAGCTTTCTTGAACTG	36.6275	Not provided in the reference	Wei et al (2009);Li et al (2013)
tae-miR396			tae-miR396b	miR396b	TTCCACAGCTTTCTTGAA	90.1845	Not provided in the reference	Meng et al (2013)
tae-miR396			tae-miR396c	miR396b|miR396b|tae-miR396-e	TTCCACAGCTTTCTTGAACTT	55.3671	Not provided in the reference	Xin et al (2010);Wei et al (2009);Li et al (2013)
tae-miR397			tae-miR397b	miR397|tae-miR397	ATTGAGTGCAGCGTTGATGAA	107.327	Not provided in the reference	Wei et al (2009);Li et al (2013)
tae-miR399			tae-miR399a	miR399a|tae-miR399	TGCCAAAGGAGAATTGCCCTG	6.60146	Not provided in the reference	Xin et al (2010);Wei et al (2009)
tae-miR399			tae-miR399b	miR399b	TGCCAAAGGAGAGTTGCCCTG	3.83311	Not provided in the reference	Xin et al (2010)
tae-miR408			tae-miR408a	miR408	TGCACTGCCTCTTCCCTGGC	7.98564	Not provided in the reference	Xin et al (2010)
tae-miR440			tae-miR440a	miR440	AGTGTCTCCTGATGATCGGGACTA	0	Not provided in the reference	Xin et al (2010)
tae-miR444			tae-miR444b	miR444b-2|miR444c-2	TGCAGTTGTTGTCTCAAGCTT	21.9339	Not provided in the reference	Li et al (2013)
tae-miR473			tae-miR473a	miR473	ACTCTCCCTCAAAGCTCG	0	Not provided in the reference	Meng et al (2013)
tae-miR475			tae-miR475a	miR475	TTCAGGAGTCCATTGATGAAC	0	Not provided in the reference	Meng et al (2013)
tae-miR519			tae-miR519	miR519	TTCGGAATTACTTGTCGCAGA	42.9095	Not provided in the reference	Xin et al (2010)
tae-miR528			tae-miR528a	miR528|miR528|tae-miR528	TGGAAGGGGCATGCAGAGGAG	11053.4	Not provided in the reference	Xin et al (2010);Meng et al (2013);Wei et al (2009)
tae-miR529			tae-miR529a	miR529a	CGACGCAGAGAGCAAGCCC	3.08778	Not provided in the reference	Meng et al (2013)
tae-miR530			tae-miR530a	miR530	AGGTGCAGAGGCAGATGCAAC	0	Not provided in the reference	Xin et al (2010)
tae-miR535			tae-miR535a	miR535	TGACAACGAGAGAGAGCACGC	9.36982	Not provided in the reference	Xin et al (2010)
tae-miR806			tae-miR806a	miR806	ACACGTGCTAAAAAGTCAACGGTG	0	Not provided in the reference	Xin et al (2010)
tae-miR806			tae-miR806b	miR806a	ATGCTGACTAAAAAGAAACGGATG	2.02303	Not provided in the reference	Meng et al (2013)
tae-miR812			tae-miR812a	miR812	AAGACGGACGGTTAAACGTTGGAT	0	Not provided in the reference	Xin et al (2010)
tae-miR815			tae-miR815a	miR815	GGAGGGGATTGAGGAGATTGGGAA	0	Not provided in the reference	Xin et al (2010)
tae-miR818			tae-miR818c	miR818c	CTCTTATATTATGGGACGGAG	61.1167	Not provided in the reference	Xin et al (2010)
tae-miR820			tae-miR820a	miR820	TCGGCCTCGTGGATGGACCAGG	0	Not provided in the reference	Xin et al (2010)
tae-miR825			tae-miR825a	miR825	TTCTAAGACATGCATGAAC	0	Not provided in the reference	Meng et al (2013)
tae-miR827			tae-miR827a	miR827	TTAGATGACCATCAACAAACA	0.425901	Not provided in the reference	Xin et al (2010)
tae-miR827			tae-miR827a	miR827|miR827a|miR827	TTAGATGACCATCAGCAAACA	1351.6	Not provided in the reference	Xin et al (2010);Meng et al (2013);Li et al (2013)
tae-miR835			tae-miR835a	miR835	TTGGAAGATCCAAGAAAG	0	Not provided in the reference	Meng et al (2013)
tae-miR845			tae-miR845a	miR845	TGCTCTGATACCAATTGATGGCAC	0.425901	Not provided in the reference	Xin et al (2010)
tae-miR845			tae-miR845b	miR845a	CGGCTCTGATACCAACTTGTGACG	0	Not provided in the reference	Meng et al (2013)
tae-miR894			tae-miR894a	miR894	CGTTTCACGTCGGGTTCACCA	202.729	Not provided in the reference	Li et al (2013)
tae-miR902			tae-miR902a	miR902h	TTATGATTTGCTTCTCAT	0.638851	Not provided in the reference	Meng et al (2013)
tae-miR903			tae-miR903a	miR903	GTACTTCGGCGAGGAAATAGAGCA	0	Not provided in the reference	Meng et al (2013)
tae-miR909			tae-miR909a	miR909	ATGCACAACATGATCGTGAAG	0	Not provided in the reference	Meng et al (2013)
tae-miR1432			tae-miR1432a	tae-miR1432	ATCAGGAGAGATGACACCGAC	561.55	Not provided in the reference	Wei et al (2009)
tae-miR159			tae-miR159a	tae-miR159-a	CTTGGATTGAAGGGAGCTCTA	0.851801	Not provided in the reference	Wei et al (2009)
tae-miR159			tae-miR159c	tae-miR159-b	TTTGGATTGAAGGGAGCTCTA	2.34245	Not provided in the reference	Wei et al (2009)
tae-miR159			tae-miR159e	tae-miR159-d	TTTGGATTGAAGGGAGCTCTT	15.8648	Not provided in the reference	Wei et al (2009)
tae-miR160			tae-miR160b	tae-miR160-b	TGCCTGGCTCCCTGAATGCCA	13.2029	Not provided in the reference	Wei et al (2009)
tae-miR161			tae-miR161a	tae-miR161	TGAAAGTGACTACATCGGGGT	0	Not provided in the reference	Wei et al (2009)
tae-miR164			tae-miR164b	tae-miR164-b	TGGAGAAGCAGGGCACGTGCT	401.837	Not provided in the reference	Wei et al (2009)
tae-miR164			tae-miR164c	tae-miR164-c	TGGAGAAGCAGGGTACGTGCA	7.87916	Not provided in the reference	Wei et al (2009)
tae-miR166			tae-miR166d	tae-miR166-b	TCGGACCAGGCTTCAATCCCT	3140.27	Not provided in the reference	Wei et al (2009)
tae-miR166			tae-miR166e	tae-miR166-c	TCGGACCAGGCTTCATTCCTT	1179.85	Not provided in the reference	Wei et al (2009)
tae-miR166			tae-miR166g	tae-miR166-d	TCGGACCAGGCTTCATTCCC	389.38	Not provided in the reference	Wei et al (2009)
tae-miR167			tae-miR167e	tae-miR167-c	TGAAGCTGCCAGCATGATCTGG	51.7469	Not provided in the reference	Wei et al (2009)
tae-miR167			tae-miR167f	tae-miR167-d	TGAAGCTGCCAGCATGATCTT	183.031	Not provided in the reference	Wei et al (2009)
tae-miR168			tae-miR168c	tae-miR168-b	TCGCTTGGTGCAGGTCGGGAA	3.72663	Not provided in the reference	Wei et al (2009)
tae-miR169			tae-miR169e	tae-miR169-c	TAGCCAAGAATGACTTGCCTA	11.6058	Not provided in the reference	Wei et al (2009)
tae-miR169			tae-miR169f	tae-miR169-d	TAGCCAAGGACGACTTGCCTA	0	Not provided in the reference	Wei et al (2009)
tae-miR169			tae-miR169g	tae-miR169-e	TAGCCAAGGATGACTTGCCCA	0	Not provided in the reference	Wei et al (2009)
tae-miR169			tae-miR169h	tae-miR169-f	TAGCCAAGGATGACTTGCCGG	109.989	Not provided in the reference	Wei et al (2009)
tae-miR169			tae-miR169i	tae-miR169-g	TAGCCAAGGATGACTTGCCTA	2.1295	Not provided in the reference	Wei et al (2009)
tae-miR169			tae-miR169k	tae-miR169-i	TAGCCAAGGATGATTTGCCTGTG	43.4419	Not provided in the reference	Wei et al (2009)
tae-miR170			tae-miR170a	tae-miR170	TGATTGAGCCGTGTCAATATC	0	Not provided in the reference	Wei et al (2009)
tae-miR171			tae-miR171a	tae-miR171-a	TTGAGCCGTGCCAATATCACA	0	Not provided in the reference	Wei et al (2009)
tae-miR171			tae-miR171c	tae-miR171-c	TGACTGAGCCGTGCCAATATC	0.106475	Not provided in the reference	Wei et al (2009)
tae-miR171			tae-miR171f	tae-miR171-f	TGATTGAGTCGTGCCAATATC	0.638851	Not provided in the reference	Wei et al (2009)
tae-miR172			tae-miR172c	tae-miR172-c	GGAATCTTGATGATGCTGCA	2.34245	Not provided in the reference	Wei et al (2009)
tae-miR319			tae-miR319b	tae-miR319-a	CTTGGACTGAAGGGAGCTCCC	0	Not provided in the reference	Wei et al (2009)
tae-miR319			tae-miR319c	tae-miR319-b	TGGACTGAAGGGAGCTCCCTC	1.7036	Not provided in the reference	Wei et al (2009)
tae-miR319			tae-miR319d	tae-miR319-c	TTGGACTGAAGGGAGCTCCC	0	Not provided in the reference	Wei et al (2009)
tae-miR319			tae-miR319f	tae-miR319-e	TTGGACTGAAGGGTGCTCCC	3.30073	Not provided in the reference	Wei et al (2009)
tae-miR319			tae-miR319g	tae-miR319-f	TTTGGACTGAAGGGAGCTCCT	0	Not provided in the reference	Wei et al (2009)
tae-miR393			tae-miR393c	tae-miR393-b	TCCAAAGGGATCGCATTGATCC	0	Not provided in the reference	Wei et al (2009)
tae-miR393			tae-miR393d	tae-miR393-c	TCCAAAGGGATCGCATTGATCT	0	Not provided in the reference	Wei et al (2009)
tae-miR395			tae-miR395b	tae-miR395-a	CTGAAGTGTTTGGGGGAACTC	0.425901	Not provided in the reference	Wei et al (2009)
tae-miR396			tae-miR396d	tae-miR396-b	TTCCACAGCTTTCTTGAACT	2.44893	Not provided in the reference	Wei et al (2009)
tae-miR396			tae-miR396e	tae-miR396-c	TTCCACAGCTTTCTTGAACTA	0.106475	Not provided in the reference	Wei et al (2009)
tae-miR396			tae-miR396g	tae-miR396-f	TTCCACGGCTTTCTTGAACTT	0	Not provided in the reference	Wei et al (2009)
tae-miR910			tae-miR910a	tae-miR910	AGCAGCGTCGGGCTCGACCGC	0	Not provided in the reference	Wei et al (2009)
