# Supplementary material for: Whole-genome discovery of miRNAs and their targets in wheat (Triticum aestivum L.)
Source: BMC Plant Biol. 2014 May 22;14:142. doi: 10.1186/1471-2229-14-142 (PMC4048363; doi:10.1186/1471-2229-14-142)
Supplement: Additional file 2: Table S2 — Precursors of novel miRNA and novel variants of known miRNAs in wheat. [file 1471-2229-14-142-S2.xlsx]

## Sheet: precursors of novel miRNAs
I. Precursors of novel identified wheat miRNAs
name	genome location	miRNA	miRNA*	precurosr sequences	secondary structure	MFE(kcal/mol)
tae-miR3001a-1	4DS|1260642|11730|404098	AAAATTCAACTCGTTTGGACA	TCCAAATGAGTTGAATTTTGG	GGTTCGCTGCAAAATTCAACTCGTTTGGACATTTGAGCAAGTCTGTGTAAAAAAGACAAAATCGGGGTCTGTGAAAAAGTTTACTGTTCACGAACTGTTTTGACCCGATTTGTCTTTTTTGCCGAGGCCTACTCAGATATCCAAATGAGTTGAATTTTGGAGCGGACCT	((((((((.((((((((((((((((((((.(((((((...((((..((((((((((((((.(((((((.((((((..((....)).)))))).))........)))))))))))))))))))..))))...))))))).)))))))))))))))))))).)))))))).	-87
tae-miR3002a-1	2BL|7212973|5222|106272	AAATCCGGTTTATTTTTCTA	GAGAAATAAACCAGGATTTTC	TGAGAGGTGTTTAGAGAAATAAACCAGGATTTTCTTAAGCACCGGTGCTTATTTGTACCGGATAGACGCTTAACTAAGCGTCTCTCCTCTAGAAATAAGCACCGGTGCTTCAGAAAAATCCGGTTTATTTTTCTAAGCATCTCTC	.((((((((((((((((((((((((.(((((((((.((((((((((((((((((.((..(((.((((((((....)))))))).)))..)).)))))))))))))))))).)).)))))))))))))))))))))))))))))))	-93.2
tae-miR3002a-2	7DL|3321450|8342|964088	AAATCCGGTTTATTTTTCTA	GAGAAATAAACCAGGATTTTC	GGGGCCGGAGCTAAAGATGCCGATGAGAAATAAACCAGGATTTTCTTAAGCACCGGTGCTTATTTGTACAGGGTAGGCGCTTAACTAAACGTCTCTCCTATAAAAATAGGCACCGGTGCTTTAAAAATCCGGTTTATTTTTCTAAGCATCTCCC	(((((....))...((((((....((((((((((((.(((((((...((((((((((((((((((.((.(((..(((((.((....)).)))))..))).)).))))))))))))))))))..)))))))))))))))))))...)))))))))	-72.5
tae-miR3003a-1	3AS|6921249|3721|29617	AAATGAACAAAAGGGGATGTA	TACATCTCTTTTTATTCATTTTG	TTTGTCACCAAAATGAACAAAAGGGGATGTATCTAGACGTATATTAGTTATAAATACATCTCTTTTTATTCATTTTGATGACAAGTA	(((((((.(((((((((.((((((((((((((.(((((........))).)).)))))))))))))).))))))))).)))))))..	-34.6
tae-miR3004b-1		AAATTTCAGATCATTTGGACA	CCCAAATGATCTGAAATTTAG	GGTGCGCTCCAAATTTCAGATCATTTGGACATATGAGTAGCTCTCAAGCAAAAAGATAAATTGGATCAGAACAATACATGAATAATAACTTTTTACAGACCCCAAATTTGTCTTTCTACCGAGAGCTACTCAGATGCCCAAATGATCTGAAATTTAGAGCGCACCT	(((((((((.((((((((((((((((((.(((.((((((((((((......(((((((((((((.(((..........))).......((......))...)).))))))))))).....)))))))))))).))).)))))))))))))))))).))))))))).	-79.6
tae-miR3005a-1	4AL_7109686	AACAATTGATATGGATCGGAG	TCGATCCATATTAATTGTCGC	CCAGTACTCCCTTCGATCCATATTAATTGTCGCTGATTTAGTACACTATGAGCTCAGAGCTCGTGCCCCTATTATGTTTTCCAATACTCTTTTCGATCCATATTAATTGTCGTTAATTTAGTATTAAGTTGTACTAAATCAGCAACAATTGATATGGATCGGAGGGAGTAGTAA	..(.((((((((((((((((((((((((((.((((((((((((((.(((((((.....))))))).................((((((.((..((((...........))))..))...))))))....)))))))))))))).)))))))))))))))))))))))))).)..	-77.7
tae-miR3006a-1	7AL|4500933|7820|84676	AACCAAAGCTGGCATACCTTT	AGGTGTGCCTAGCTTTGGTTGT	AGCATATTGAAGGTGTGCCTAGCTTTGGTTGTAAGTGTTGTGGAATAAGTGGAATTCCGTAACTCATGCAACCAAAGCTGGCATACCTTTATATATAAC	...((((((((((((((((.(((((((((((((.(.((((((((((.......)))))))))).).))))))))))))))))))))))))).))))...	-50.6
tae-miR3007a-1	5BL|10908867|35879|917087	AACTATTTCGGTACAGAGGGA	CCTCTGTACTGAAATAGTTGT	TAAATATTACTCCCTCTGTACTGAAATAGTTGTCGCTGGAGTAGCTGAATTCAGCTACTCCAGCGACAACTATTTCGGTACAGAGGGAGTACAATTGA	.......((((((((((((((((((((((((((((((((((((((((....)))))))))))))))))))))))))))))))))))))))).......	-78.7
tae-miR3008a-1	2DL|9900432|4259|79027	AACTGTGAACTCGCGGGGATG	TCTCCGCCTGTTGATGGTTCA	CAGGCTTTCTTGAACTGTGAACTCGCGGGGATGGGGATTCCCTGGATTGTGGCGCTCCTGCCTTCTCTTCGGCCGTCTCCGCCTGTTGATGGTTCAAGAAAGCCCA	..((((((((((((((((.(((..((((((((((.....((..(((....((((....))))...)))..))))))))))))..))).))))))))))))))))..	-54.3
tae-miR3009a-1		TGGTCTGTGTTTGTTTCAAAC	TTGAGACGAAAAACAGACCAAC	AGTCTCTGGTTGGTCTGTGTTTGTTTCAAACAAGGTGGTCAGGCGTACGTCCTGTGCCTCTCTTTGTTGCTGCACCTCGTTTGAGACGAAAAACAGACCAACCGGAGTCTC	((.(((((((((((((((.((((((((((((.(((((..(((((....).)))).((..(.....)..))..))))).))))))))))))..))))))))))))))).)).	-56.7
tae-miR3010a-1	6BS|1636307|2081|72448	AAGCGTAGTCGAACGAATCTG	GATTCGTTCTATTACACTTTA	TGGTCATCTAAAGCGTAGTCGAACGAATCTGCCGTTGATGAGGATATGTTCAGATTCGTTCTATTACACTTTACATGAGCAG	((.((((.(((((.(((((.(((((((((((((........)).......))))))))))).))))).))))).)))).)).	-31.51
tae-miR3010b-1	6BS|1636307|2081|72448	AAGCGTAGTCGAACGAATCT	AGATTCGTTCTATTACACTTTA	TGGTCATCTAAAGCGTAGTCGAACGAATCTGCCGTTGATGAGGATATGTTCAGATTCGTTCTATTACACTTTACATGAGCAGA	((.((((.(((((.(((((.(((((((((((((........)).......))))))))))).))))).))))).)))).))..	-31.51
tae-miR3011a-1	2BS|5178631|26025|1166718	AATGCCATGTTGTTCTGAAGA	TTAAGAACAGCAGGGCATTTT	TGGCAGTTTCTTAAGAACAGCAGGGCATTTTCTGGAATGAAGGCTCAAAACTGCTATCCTCCCAGAAAATGCCATGTTGTTCTGAAGAAACTGCTAC	((((((((((((.(((((((((.((((((((((((...((.(((........))).))...)))))))))))).))))))))).)))))))))))).	-55.3
tae-miR3011a-2	2DS|5247317|793|12870	AATGCCATGTTGTTCTGAAGA	TTCAGAACAGCAGGGTATTTT	CGGCTTGGCAGTTTCTTCAGAACAGCAGGGTATTTTCTGGAATGAAAGCTCAAAACTGCCATCCTCCCAGAAAATGCCATGTTGTTCTGAAGAAACTGCCACC	.((..((((((((((((((((((((((.((((((((((((...((..((........))..))...)))))))))))).))))))))))))))))))))))))	-59.8
tae-miR3011a-3	2AS|5305244|17727|492114	AATGCCATGTTGTTCTGAAGA	TTCAGAACAGCATTTCATTTT	GGGTGGCAGTTTCTTCAGAACAGCATTTCATTTTCTGGAATGAAGGCTCAAAACTGCCATCCTCCCAGAAAATGCCATGTTGTTCTGAAGAAACTGCCACC	.(((((((((((((((((((((((((..((((((((((...((.(((........))).))...))))))))))..)))))))))))))))))))))))))	-64.7
tae-miR3012a-1		AATTAATTTGGATTGGAGGGA	CATCTGATCCATATTAATTGT	GCTCTACAAGAAATTAGATACTTCATCTGATCCATATTAATTGTCGCTGATTTAGTATACTACTATTCTTTTAGTATAAAGTTATACTAAATCAATGACAATTAATTTGGATTGGAGGGAGTAGTAGATT	..(((((...........((((((.((..(((((.(((((((((((.((((((((((((((((((......))))....)).)))))))))))).))))))))))).)))))..)).)))))))))))..	-49.8
tae-miR3013a-1		TGTTGCATGACAAGTTGAGCA	CTCAACTTGTCTGCAACAAC	CAGTTCAGGTTGTTGCATGACAAGTTGAGCACACCTGAGTCCGGTTCTGAGCACATCTTCTACCTCCAGACTTCAACAACCTGAACTCAGGTGTGCTCAACTTGTCTGCAACAACCTTAACCTGT	..(((.(((((((((((.(((((((((((((((((((((((.((((.((((....(((.........))).))))..)))).).))))))))))))))))))))))))))))))))).)))....	-67.1
tae-miR3014b-1		AATTTCGAACGGAGGGAGTAG	ACTCCCTCGGTTCGGAATTAC	AGCTTACCGAGTACTCCCTCGGTTCGGAATTACTTGTCACAAAAATGAATGTATTTACTATTAAATACATCTAGATACATTTATTTTTGGACGAGTAATTTCGAACGGAGGGAGTAGCTGACAAGTA	.((((..((..(((((((((.(((((((((((((((((.((((((((((((((((((..............))))))))))))))))))))))))))))))))))).)))))))))..))..)))).	-64.54
tae-miR3014b-2		AATTTCGAACGGAGGGAGTAG	ACTCTCTCCGTTCGGAATTAC	TGAAACTTATGTACTCTCTCCGTTCGGAATTACTTGTCACAAAAATGGATGTATCTACAACTAAAATACATCTATATACATTCATTTCTTGGATGAGTAATTTCGAACGGAGGGAGTAGCTCTTACGGA	...........(((((((((((((((((((((((..((.(((((((((((((((.((...............)).)))))))))))).)))))..)))))))))))))))))))))))...........	-54.46
tae-miR3014b-3		AATTTCGAACGGAGGGAGTAG	ACTCCCTCCGTTCGGAATTAT	GTTCTACTCCCTCCGTTCGGAATTATTTGTCTCGGATATGGATGTATCTAGAACTAAAATACGTCTAGATACATCTATTTCTGCGAACAAGTAATTTCGAACGGAGGGAGTAGTTC	...((((((((((((((((((((((((((((.((((.(((((((((((((((.(........)))))))))))))))).)))).).)))))))))))))))))))))))))))...	-71.6
tae-miR3015a-1		ACAAGTAATTCGGAATGAAGG	TTCGTTCTGAATTATTTGTCT	TTCTACTCCCTTCGTTCTGAATTATTTGTCTTGGATTTGTTTAGATATGGATATATCTAGACTCATTTTAGTGCTAGATACCTCCGTATCTAGATAAATCTAAGACAAGTAATTCGGAATGAAGGGAGTATAT	...((((((((((((((((((((((((((((((((((((((((((((((((..((((((((((......))).)))))))..))))))))))))))))))))))))))))))))))))))))))))))))...	-84
tae-miR3016a-1	4AS|5987561|8321|240666	ACACTTATGTTGGGACGGAGG	TCGGTCCTAAAATAAGTGTCT	TAATATACTCCATCGGTCCTAAAATAAGTGTCTCAACTTTATACTAACTTTAGTGCAAAGTTGTATTTAAGTTGAGACACTTATGTTGGGACGGAGGGAGTATCTCT	....(((((((.((.(((((((.((((((((((((((((.((((.((((((.....))))))))))..)))))))))))))))).))))))).)).)))))))....	-54
tae-miR3016a-2	5BS|2282269|2826|73997	ACACTTATGTTGGGACGGAGG	TCCGTCCCAAAATAAGTGTCG	ACATATACTCCATCCGTCCCAAAATAAGTGTCGCTGATTTAGTATAACTTTACTAAATCAGTGACACTTATGTTGGGACGGAGGGAGTACATCT	.....((((((.((((((((((.(((((((((((((((((((((......))))))))))))))))))))).)))))))))).)))))).....	-61.4
tae-miR3017a-1		ACATCTGAGCAGCTCTCGGCA	CCGAGAGCTGCTCAGATGTCC	ACCCATTTGGACATCTGAGCAGCTCTCGGCAAAGAAGACAAATTCAGAGTCTGTAAAAAAGTTTACTGTTCACGCACTGTTCTAATCCGGTTTTTCTTTTTTGCCGAGAGCTGCTCAGATGTCCAAATGAGTT	((.(((((((((((((((((((((((((((((((((((........(((.(.(((((....))))).))))....((((........))))...))))))))))))))))))))))))))))))))))).)).	-70.9
tae-miR3017a-2		ACATCTGAGCAGCTCTCGGCA	CCGAGAGCTGCTCAGATGTCC	AATCGTTCAGACATCTGAGCAGCTCTCGGCAAAAAAGAGAAATTCAGGGTCTGTAAAAATGTTTACTGTTCATGCATTGTTCTGCCCCGATTTGTTGTTTCTTTTGCCGAGAGCTGCTCAGATGTCCAAATGATCTAAAAATTGGAGCGAAC	..((((((.(((((((((((((((((((((((((.(((.((..((.((((..(....(((((...........)))))...).)))).))....)).))).))))))))))))))))))))))))).....(((......))).))))))..	-66.3
tae-miR3017a-3		ACATCTGAGCAGCTCTCGGCA	TGCCGAGAGCTGCTCAGATGCTC	ACTCATTTGGACATCTGAGCAGCTCTCGGCAAAAAAGATAAATCGGGTCAAAACAGTGCGTGAACAATATACATTTTTACAGACCCTGATTTTGTCTTTTTTGCCGAGAGCTGCTCAGATGCTCAAATGAGTTG	(((((((((..((((((((((((((((((((((((((((((((((((((..((.((((..((.....))..)))).))...))))).)).)))))))))))))))))))))))))))))))..)))))))))..	-79.1
tae-miR3017a-4		ACATCTGAGCAGCTCTCGGCA	CCGAGAGCTGCTCAGATGTCC	ACTCATTTGGACATCTGAGCAGCTCTCGGCAAAAAAGAAAAACCGGATTAGAACAGTGCGTGAACAGTAAACTTTTTTACAGACTCTGAATTTGTCTTCTTTGCCGAGAGCTGCTCAGATGTCCAAATGGGTT	(((((((((((((((((((((((((((((((((.((((.....((((........((......)).(((((....)))))....))))......)))).))))))))))))))))))))))))))))))))).	-71.9
tae-miR3017a-5		ACATCTGAGCAGCTCTCGGCA	TGCCGAGAGCTGCTCAGATGCTC	ACTCATTTGCACATCTGAGCAGCTCTCGGCAAAAAAGGCAAATCGGGTCAAAACAGTGCGTGAACAGTAAACATTTTTACAGACCCTGATTTTGTCTTTTTTGCCGAGAGCTGCTCAGATGCTCAAATGAGCTG	.((((((((..((((((((((((((((((((((((((((((((((((((......((......)).(((((....))))).))))).)).)))))))))))))))))))))))))))))))..))))))))...	-79.8
tae-miR3017b-1	6AS|4338676|11897|424629	AGCATCTGAGAAGCTCTCGGCA	CCGAGAGCTACTCAGATGTCCA	AACTCATTTGAGCATCTGAGAAGCTCTCGGCAAAAAAGACAAAATCAGGGTCTGTAAAAATGTTTACTATTCACGCACTATTTTGACCCTGATTTGTCTTTTTTGCCGAGAGCTACTCAGATGTCCAAATAAGTTG	((((.(((((..((((((((.((((((((((((((((((((((.((((((((.(((((....))))).................)))))))))))))))))))))))))))))).))))))))..))))).)))).	-75.07
tae-miR3017b-2	3B|10399178|21353|517820	AGCATCTGAGAAGCTCTCGGCA	CCGAGAGCTACTCAGATGTCCA	AACTCATTTGAGCATCTGAGAAGCTCTCGGCAAAAAAGACAAAATCAGAGTGTGTAAAAATGTTTACTGTTTACGCACTGTTTTGACCCGATTTGTCTTTTTTGCCGAGAGCTACTCAGATGTCCAAATAAGTTG	((((.(((((..((((((((.((((((((((((((((((((((.((((((((((((((...(....)..))))))))))...)))).....)))))))))))))))))))))).))))))))..))))).)))).	-70.9
tae-miR3017b-3	4AL_5263879	AGCATCTGAGAAGCTCTCGGCA	CCGAGAGCTGCTCAGATGTCCA	AACTCATTTGAGCATCTGAGAAGCTCTCGGCAAAAAAGACAAAATCAGGGTCTGTAAAAATGTATACTGTTCACGCACTATTTAGACCCGATTTGTCTTTTTTGCCGAGAGCTGCTCAGATGTCCAAATGAGTTG	((((((((((..((((((((.((((((((((((((((((((((.((.(((((((......(((...........))).....))))))))))))))))))))))))))))))).))))))))..)))))))))).	-78
tae-miR3017c-1		AGCATCTGAGCAGCTCTCGGCA	CCGAGAGCTGCTCAGATGTCCA	TTCAACTCATTTGAGCATCTGAGCAGCTCTCGGCAAAAAAGACAAAATCAGGGTCTGTAAAAATGTATACTGTTCACGCACTGTTTTGACCCGATTTGTCTTTTTGTCCGAGAGCTGCTCAGATGTCCAAATGAGTTGA	.((((((((((((..((((((((((((((((((..(((((((((((.((.(((((...(((..(((...........)))...))).))))))))))))))))))..))))))))))))))))))..))))))))))))	-78.2
tae-miR3017c-2		AGCATCTGAGCAGCTCTCGGCA	CCGAGAGCTGCTCAGATGTC	ATCTCATTTGAGCATCTGAGCAGCTCTCGGCAAAAAAGACAAAATCAGGGTCTGTAAAAATGTTCACTGTTCACGCACTGTTTTGACCCGATTTGTCTTTTTTGCCGAGAGCTGCTCAGATGTC	...........((((((((((((((((((((((((((((((((.((.(((((...(((..(((...........)))...))).))))))))))))))))))))))))))))))))))))))).	-67.8
tae-miR3018a-1	3B|10735057|8617|181324	ACCTGCAGTTGGGCCAATGAC	CATTGACCCAACTGCAGGTGC	CCGTAACTGCACCTGCAGTTGGGCCAATGACATGTGGGCCTAACAGACGGCTGGCCCACATGCCATTGACCCAACTGCAGGTGCAGTTACGGC	(((((((((((((((((((((((.(((((.((((((((((...(....)...)))))))))).))))).))))))))))))))))))))))).	-75.5
tae-miR3019a-1	7DL|3312797|5746|208804	ACCTTCAGGAAGGACTGCATC	TGCAGTCTTTCCTCAAGGTGG	ATCTGCATTGGCCACCTTCAGGAAGGACTGCATCATCTGGAACGATAGCGCGCAGCTTCACCTGGTGTTCGTCACCAGCGAGTTCTAGAGGATGCAGTCTTTCCTCAAGGTGGCCAATGGGAA	.(((.(((((((((((((.(((((((((((((((.((((((((...(((.....)))...(((((((.....)))))).).)))))))).))))))))))))))).)))))))))))))))).	-76.9
tae-miR3019a-2	7DL|3312797|5746|208804	ACCTTCAGGAAGGACTGCATC	TGCAGTCTTTCCTCAAGGTGG	TGCATTGGCCACCTTCAGGAAGGACTGCATCATCTGGAACGATAGCGCGCAGCTTCACCTGGTGTTCGTCACCAGCGAGTTCTAGAGGATGCAGTCTTTCCTCAAGGTGGCCAATGGG	..(((((((((((((.(((((((((((((((.((((((((...(((.....)))...(((((((.....)))))).).)))))))).))))))))))))))).)))))))))))))..	-75.6
tae-miR3020a-1		TCGACAAGTATTTCCAGACGG	GTCCAGAAATACTCGTCGGAG	AATACTCCCTCCGTCCAGAAATACTCGTCGGAGGAATGGATGTATTTTAGTTCTAGATACATTCATTTTTTATGCATTTCTTCGACAAGTATTTCCAGACGGAGGGAGTAGT	..(((((((((((((..((((((((.(((((((((((((((((((((.......))))))))))))...........))))))))).))))))))..)))))))))))))..	-58
tae-miR3021a-1	7BS|3166077|9206|242228	ACGACACAAGCAGCAACTCTC	GAGTTGTTGCTTGTGTCGTTC	AGGAACAGGAACGACACAAGCAGCAACTCTCCAAACACATTAGTTGTTGCTACTGAAGTTTAGAAGAAGTTCAGTGTGATATTATTTCACGATTCACAAATGTGTTCAGAGAGTTGTTGCTTGTGTCGTTCCCCTTACTGGAGGAGGGCTCCA	(((....((((((((((((((((((((((((..((((((((.((.......((((((.(((....))).))))))((((.......)))).....)).))))))))..)))))))))))))))))))))))))))....((((.....)))).	-71.6
tae-miR3021a-2	7DS|3963471|6729|129298	ACGACACAAGCAGCAACTCTC	GAGTTGTTGCTTGTGTCGTTC	AGGAACAGGAACGACACAAGCAGCAACTCTCCAAACACATTAGTTGTTGCTACAGAAGTTTAGAAGAAGTTTAGTGTGATATTATTTTGACCATTCACAAATGTGTTCAGAGAGTTGTTGCTTGTGTCGTTCCCCTT	(((....((((((((((((((((((((((((..((((((((...(((..(.((.(((.(((....))).))).)))..)))......(((....)))..))))))))..))))))))))))))))))))))))))).	-60.3
tae-miR3022a-1	1BL|3878449|1943|11355	ACGGCATAGAGGCACTGCAAA	TGCAGTCCTCGATGTCGTAG	GTTAACGAAACCACGGCATAGAGGCACTGCAAACATCCGAGATGAGCAAACTAAGCTTGTCCGTAGTTTGCAGTCCTCGATGTCGTAGTTTTGTTTTT	...((((((((.(((((((.((((.(((((((((...((.((..(((.......)))..))))..))))))))))))).))))))).))))))))...	-47.1
tae-miR3022a-2	1AL|3950781|9196|421369	ACGGCATAGAGGCACTGCAAA	TGCAGTCCTCGATGTCGTAG	GTTAACGAAACCACGGCATAGAGGCACTGCAAACATCCGAGATGAGCAAAATTAAGCTTGTCCCAAGTTTGCAGTCCTCGATGTCGTAGTTTTGTTTTT	...((((((((.(((((((.((((.(((((((((....(.((..(((........)))..)))...))))))))))))).))))))).))))))))...	-44.6
tae-miR3022a-3	1DL|1024386|1963|40293	ACGGCATAGAGGCACTGCAAA	TGCAGTCCTCGATGTCGTAG	TAACGAAACCACGGCATAGAGGCACTGCAAACATCCGAGATGAGCAAACTAAGCTTGTCCCAAGTTTGCAGTCCTCGATGTCGTAGTTTTGTTT	.((((((((.(((((((.((((.(((((((((....(.((..(((.......)))..)))...))))))))))))).))))))).)))))))).	-44.3
tae-miR3023a-1		ACGGCGCGTCCGCGGTCGGAA	CCGACCGCGGACGCGCCGTTA	CCGCTGCGTGTTAACGGCGCGTCCGCGGTCGGAAACGGCGGTTGTCGGTTTGCGTTCAATGCACCAAAACGTGGGACCGGCCATTTGATGTTGATCCTCTGACGACACCGTTTCCGACCGCGGACGCGCCGTTAACGTGCGGCG	.(((((((((((((((((((((((((((((((((((((..((((((((..(((((...))))).........((((.((((........)))).)))))))))))).)))))))))))))))))))))))))))))))))))))	-96.8
tae-miR3024a-1	1BS|3458977|4103|132624	AGAACAGCGGGGAGGTGCTAC	GGCGCCTTCCCGTTGTTCTTC	ACAGGATTTCGGTGGCGCCTTCCCGTTGTTCTTCGGAGCACATCCTCCCGGCTATTAGCCGCGACGTGTATCTGGAGAACAGCGGGGAGGTGCTACCGAAATTTTG	.((((((((((((((((((((((((((((((((((((((((.((....((((.....)))).)).)))).))))))))))))))))))))))))))))))))))))	-74.1
tae-miR3024a-2	4BS|4862855|2516|63858	AGAACAGCGGGGAGGTGCTAC	AGTGCCTCTCTGTTGTTCTCC	GCAAAATTTTGTCAGTGCCTCTCTGTTGTTCTCCGGGTACACATCCTCTCTACTTATTGCCAAGACGTGTATCAGGAGAACAGCGGGGAGGTGCTACCGGAATTTTG	.((((((((((..((..(((((((((((((((((.(((((((.((....(........)....)).))))))).)))))))))))))))))..))..))))))))))	-55.4
tae-miR3025a-1		AGAAGAGGGTCAAGAAAGCTGT	AGCTTTCTTGAACTTCTCTTG	TCCACAGCTTTCTTGAACTTCTCTTGCGCCTCTCCTTAATTACTCCCCACTCTCTCTGTCTCTCCCTTTCTCTCCGTTGGTAGAGAGAGACATGAATGGGGAGAGAGAACAGGAGCAGGAGCAGCAAGAAGAGGGTCAAGAAAGCTGTGG	.(((((((((((((((.((((((((((.((((((((...((.(((((((.((....((((((((.((.((........)).)).)))))))).)).))))))).))....))))).)))....))))).))))).)))))))))))))))	-79.9
tae-miR3026a-1	2AL|1171841|331|1163	AGACCCACAGGGCAGTGTGCC	CACGCTGCCCTGTGAGTCTGC	AATTAATTAGGGCACGCTGCCCTGTGAGTCTGCTGGCCCTCCTGGGCCTGCATTTGCACACCCTAGGTCTGGTAGACCCACAGGGCAGTGTGCCAACAAATTTG	..........((((((((((((((((.((((((..(.(((...(((..(((....)))..))).))).)..)))))).))))))))))))))))..........	-62.4
tae-miR3026a-2	1AS|3253823|1282|19142	AGACCCACAGGGCAGTGTGCC	CACGCTGCCCTGTGGGTCTGC	TTAATTAGGGCACGCTGCCCTGTGGGTCTGCTGGCCCTTCTGGGCCTGCATTTGCGCACCCTAGGTCTGGTAGACCCACAGGGCAGTGTGCCAACAAATT	........(((((((((((((((((((((((..(.(((...(((..(((....)))..))).))).)..)))))))))))))))))))))))........	-69.3
tae-miR3026a-3	4AL_6698751	AGACCCACAGGGCAGTGTGCC	CACGCTGCCCTGTGGGTCTGC	AATTAATTAGGGCACGCTGCCCTGTGGGTCTGCTGGCCCTCCTGGGCCTGCATTTGCACACCCTAGGTCTGGTAGACCCACAGGGCAGTGTGCCAACAAATTTG	..........(((((((((((((((((((((((..(.(((...(((..(((....)))..))).))).)..)))))))))))))))))))))))..........	-69.3
tae-miR3026a-4	1AS|3306386|926|9284	AGACCCACAGGGCAGTGTGCC	CACGCTGCCCTGTGGGTCTGC	AATTAATTAGGGCACGCTGCCCTGTGGGTCTGCTGGCCCTTCTGGGCCTGCATTTGCGCACCCTAGGTCTGGTAGACCCACAGGGCAGTGTGCCAACAAATTTG	..........(((((((((((((((((((((((..(.(((...(((..(((....)))..))).))).)..)))))))))))))))))))))))..........	-69.3
tae-miR3026a-5	7AS|4200280|548|5387	AGACCCACAGGGCAGTGTGCC	CACGCTGCCCTGTGGGTCTGC	TTAATTAGGGCACGCTGCCCTGTGGGTCTGCTGGCCCTCCTGGGCCTGCATTTGCACACCCTAGGTCTGGTAGACCCACAGGGCAGTGTGCCAACAAATT	........(((((((((((((((((((((((..(.(((...(((..(((....)))..))).))).)..)))))))))))))))))))))))........	-69.3
tae-miR3026b-1	2AL|6325061|1777|91562	AGACCCACAGGGCAGTGCGCC	CGCGCTGTCCTGTGAGTCTGC	GCCTATTGGGCGCGCTGTCCTGTGAGTCTGCTGGCCCTTCTGGGCCTGCATTTGCACACCCTAGGTCTGGTAGACCCACAGGGCAGTGCGCCAACAAATT	........((((((((((((((((.((((((..(.(((...(((..(((....)))..))).))).)..)))))).))))))))))))))))........	-61.9
tae-miR3027a-1	3DS|980442|600|2490	AGACGAGGGTGATCATAAACT	TTTATGATCACTCTCGTTTTG	TGATGCCAGCCAAGACGAGGGTGATCATAAACTCCTGGGTAATCATGTTGGACACCCAGTCCAGGAACATGCCGAAGAGTTCAGAGCGGAGAGGTTCAAGGGAGCTACTTCCATGGTGTATTCATCGGGTACACGCTGCAGACCAAGGATGGCATCTACCTGAAGCAGGAGTTTATAATGGCCCAGCAGTTTATGATCACTCTCGTTTTGCCTGGCATCA	.((((((((.(((((((((((((((((((((((.((((((...(((..(((((.((.....((((...((((((((((((((.((((......))))....))))).))))....(((((((.....)))))))................)))))...)))).....)).)))))..))))))))).))))))))))))))))))))))).)))))))).	-100.4
tae-miR3028a-1	3B|10744005|6986|243462	AGAGCAGCTCAGATGTCCAAA	TGGACATCTGAGCAGCTCTCG	TTTCAAATCATTTGGACATCTGAGCAGCTCTCGGTAAGAAAGACAAATTCGGGGTCTGTAAAAATGTTAATTGTTCACACACTGTTCTGACCCGATTTGTCTTTTTTGCTGAGAGCAGCTCAGATGTCCAAATGATCTAAAA	......(((((((((((((((((((.(((((((((((((((((((((((..(((((.(.((...(((...........)))...))).)))))))))))))))))))))))))))).)))))))))))))))))))......	-74.5
tae-miR3028a-2	3DS|2544826|7156|64768	AGAGCAGCTCAGATGTCCAAA	TGGACATTTGAGCAGCTCTCA	ATTTCAGCGCATTTGGACATTTGAGCAGCTCTCAGGAAAAAAAACAAAATCGGTCCCGAACAGTGCACGACCAGTAAACTTTTTCACACACCTCAATTTTGTTTTGTTTTTTTGCTGAGAGCAGCTCAGATGTCCAAAGGAGCTGAAA	.(((((((...(((((((((((((((.((((((((.((((((((((((((.(((...(((.(((..((.....))..)))..)))....)))...)))))))....))))))).)))))))).)))))))))))))))...)))))))	-63.1
tae-miR3028a-3	3AL|4247897|1531|6438	AGAGCAGCTCAGATGTCCAAA	TGGACATCTGAGCAGCTCTCG	TGTCAAATTATTTGGACATCTGAGCAGCTCTCGACAAAAAAGTTAAATTCGGGGTGTGTAAAAATGTTAACTGTTCACGCACTGTTCTGACCCGATTTGTATTTTTTTTCTCAGAGCAGCTCAGATGTCCAAATGATCTAAAA	......(((((((((((((((((((.(((((.((.(((((((.(((((.((((((((((.((...(....)..)).))))))........)))))))))...))))))).))))))).)))))))))))))))))))......	-55.7
tae-miR3029a-1	4DS|1353933|1038|5929	AGAGCGCACCGCCGTCGAGGG	CTCGCCGGTCGCGCGTTCTCC	CGTGGCCATCCTCCTCGCCGGTCGCGCGTTCTCCCTCAGCGGTGAGAGCGCACCGCCGTCGAGGGACTTGGCCGC	.(((((((...((((((.((((.(.((((((((((.....)).)))))))).).)))).))))))...)))))))	-46.8
tae-miR3030a-1	7AL|4491854|5634|67392	AGAGGCTAACCATGAAAGCGG	CTTTCATGGTTGGCCTCTCC	CCATACTACGAGAGGCTAACCATGAAAGCGGAAGAAATTGTTCATCATAGAAGTATGAACAATTTACATCTCTTTCATGGTTGGCCTCTCCTCCTTCGG	.........(((((((((((((((((((.(((.(((((((((((((......).))))))))))).).)))))))))))))))))))))).........	-46.9
tae-miR3031a-1		AGAGGGCAGGCCTGGCGCAG	ATGCACTGGGTCTGTCCTTTAT	TCTTCTAAATAGAGGGCAGGCCTGGCGCAGTGGTGAAGTCCTCCCCACTTGTGCCAAGAGGTCCTGGGTTCGAACCAGCCTCTCTGCATTGCACTTTGCAGGGGTAAGACTAGGTTCCTATAATCCCTCCCCAGACCCCACCTTGTGTGGGAGCTTCTATGCACTGGGTCTGTCCTTTATATGTGGTCTT	....(((.((((((((((((((..(.(((.....((((..((((((((..((((..(((((..((((.......)))))))))..)))).((.....)).(((((......(((...........)))......))))).....))).)))))))))..))).)..))))))))))))))...)))....	-75.3
tae-miR3031a-2		AGAGGGCAGGCCTGGCGCAG	ATGCACTGGGTCTGTCCTTTAT	TTAGTAATATAGAGGGCAGGCCTGGCGCAGTGGTGAAGTCCTCCCCACTTGTGCCAAGAGGTCCTGGGTTCGAACCAGCCTCTCTGCATTGCACTTTGCAGGGGTAAGACTAGGTTCCTATAATCCCTCCCCAGACCCCACCTTGTGTGGGAGCTTCTATGCACTGGGTCTGTCCTTTATGTGTATTTTT	......((((((((((((((((..(.(((.....((((..((((((((..((((..(((((..((((.......)))))))))..)))).((.....)).(((((......(((...........)))......))))).....))).)))))))))..))).)..))))))))))))))))........	-77.4
tae-miR3031a-3		AGAGGGCAGGCCTGGCGCAG	ATGCACTGGGTCTGTCCTTTAT	AATGTCAAGTAGAGGGCAGGCCTGGCGCAGTGGTGAAGTCCTCCCCACTTGTGCCAAGAGGTCCTGGGTTCGAACCAGCCTCTCTGCATTGCACTTTGCAGGGGTAAGACTAGGTTCCTATAATCCCTCCCCAGACCCCACCTTGTGTGGGAGCTTCTATGCACTGGGTCTGTCCTTTATTGAAATAATG	....((((.(((((((((((((..(.(((.....((((..((((((((..((((..(((((..((((.......)))))))))..)))).((.....)).(((((......(((...........)))......))))).....))).)))))))))..))).)..))))))))))))))))).......	-76.6
tae-miR3032a-1	2BS|5178631|26025|1166718	TTAAGAACAGCAGGGCATTTT	AATGCCATGTTGTTCTGAAGA	CGGCTTGGCAGTTTCTTAAGAACAGCAGGGCATTTTCTGGAATGAAGGCTCAAAACTGCTATCCTCCCAGAAAATGCCATGTTGTTCTGAAGAAACTGCTACC	.((..((((((((((((.(((((((((.((((((((((((...((.(((........))).))...)))))))))))).))))))))).))))))))))))))	-55.6
tae-miR3033a-1	4AS|5978482|13153|649752	AGATTGATTAACGAAGATGGC	CATCTTCGTTGATCAATCT	TAAATCAGTCCATCTTCGTTGATCAATCTGGAAAATTTTAAGCCTATTTTACCTGGCCATTTTAAATTTTGGACATTTTCTGTATGAACGTGATGAGTTGACTTATAAAAACTCTCCAAACTTTACAATGGCTAAACAACATAGGCTAAAAATTCCCAGATTGATTAACGAAGATGGCTTGAATTGCT	....((((.((((((((((((((((((((((..((((((.(((((((......((((((((.((((.(((((.(((.(((.....))).)))..(((((..........))))).))))).)))).))))))))......))))))).)))))).)))))))))))))))))))))).))))......	-76.9
tae-miR3034a-1	3B|10475175|7890|262924	AGCATGTGTTCAGAAGATTAGG	TAGTCTTCTGGATATATGCTTA	CTTAATTTTGTAGTCTTCTGGATATATGCTTACATATAATAAATAATGTGAAGGTAGATCATAGAACGACAACATAATCTTTAGTCTTGAACAAATTATGGTAGACTAGAGATAGAACACTATACGAACCAGACACATACCGACGATATGGAAACTAGCAAAGAAATAGTAAAAGAAGTTCCTGACTTGTAGATTATGTCAACGTGATAATCTGGAGTCAAGCTTCTTTTACTACTAATTTTGATCTACCTTGTCATCGATAGGATTAGTTATTATATCTAAGCATGTGTTCAGAAGATTAGGAGATTAAGC	(((((((((.((((((((((((((((((((((.(((((((((.(((((((((((((((((((((............(((((((((((....((.....))..)))))))))))......(((((((.................)).)))))...))).........((((((((((((((..((((((.((((((((.........)))))))))))))))))))))))))))).......))))))))))..)))).......)))).))))))))).)))))))))))))))))))))).))))))))).	-106.94
tae-miR3035a-1		AGGACTAGGGTTCCTACCGGC	CGGTAGGATCCCTGGTTCTAC	ACGGAACAGGTCCGGTAGGATCCCTGGTTCTACCACCTATATCTATATATCTATATCTATATCTATATCTGGTAGGACTAGGGTTCCTACCGGCTCTACTCCTT	..(((..((..(((((((((.((((((((((((((..((((...(((((........))))).))))..)))))))))))))).)))))))))..))..)))..	-51.2
tae-miR3036a-1	5DS|2754869|16659|1217760	AGGCCCACAGGACAGCGCCCC	CGCGCTGCCCTGTGAGCCTGC	CTAACTATGGCGCGCTGCCCTGTGAGCCTGCTGACCCTTGTGGGCCCGAATTTCCACGCCTGAGGCCTAGCAGGCCCACAGGACAGCGCCCCAACAATTT	.......(((.((((((.((((((.((((((((..(((((((((........)))))....))))..)))))))).)))))).)))))).))).......	-52
tae-miR3036a-2	4AS|5971223|910|22949	AGGCCCACAGGACAGCGCCCC	TGCGCTGCCCTGTGAGTCTGC	GCCTAACTACGGTGCGCTGCCCTGTGAGTCTGCTGGGCCTTGTCAACCTGAAATTGCATGCCCGTGGTTTAGCAGGCCCACAGGACAGCGCCCCAAAAAATTTT	..........((.((((((.((((((.((((((((((((..........................)))))))))))).)))))).)))))).))..........	-45.27
tae-miR3037a-1		AGGCCCACAGGGTAGCGTGCA	CACGCTGCCCTGTGAGCCTGC	CCTAACTTTGCACGCTGCCCTGTGAGCCTGCCTAGCCTTATGGGCCTGCATATCCACGCCCAAGGACGAGCAGGCCCACAGGGTAGCGTGCAAATATTTT	......((((((((((((((((((.((((((....(((..(((((.((......)).))))))))....)))))).))))))))))))))))))......	-61.1
tae-miR3038a-1		TTACTCGTCGCGGAAATGGAT	CAATTTCTGCGACAAGTAATT	GCGTTTCGAATTACTCGTCGCGGAAATGGATGTATCTATTTTTTATATACGTCTAGATACATCAATTTCTGCGACAAGTAATTCCAAACGG	.(((((.((((((((.(((((((((((.((((((((((...............)))))))))).))))))))))).)))))))).))))).	-44.06
tae-miR3039a-1	6DS|2101254|9044|332251	AGGTGGAATACTTGAAGAAGA	TTCTTCAAGTACTCCACTTTT	TACCTGAACGTCTTCTTCAAGTACTCCACTTTTTTTTCTCGCGGAGAAAAAGGTGGAATACTTGAAGAAGATTTTCAGGTC	.(((((((.((((((((((((((.((((((((((((((.....)))))))))))))).)))))))))))))).))))))).	-49.4
tae-miR3039b-1		AGGTGGAATACCTGAAGAAGA	TTCTTCAAGTACTCCACTTTT	CCTGAACGTCTTCTTCAAGTACTCCACTTTTTTTTCTTGCGGAGAAAAAGGTGGAATACCTGAAGAAGATTTTCAGGT	((((((.((((((((((.(((.((((((((((((((.....)))))))))))))).))).)))))))))).)))))).	-43.9
tae-miR3040a-1	2AL|6381631|2212|13235	AGTAAATCGGAACAGAGGGAG	CCCTCCGTTCTGATTTACT	CCCATGTACTCCCTCCGTTCTGATTTACTCGTCGTGGNGAGTAAATCGGAACAGAGGGAGTACTTTGTTT	.....((((((((((.((((((((((((((........)))))))))))))).)))))))))).......	-39.7
tae-miR3040a-2	7BL|6506496|505|1759	AGTAAATCGGAACAGAGGGAG	CCCTCCGTTCTGATTTACTCG	TTGAGAGCTACTCCCTCCGTTCTGATTTACTCGTCGTGGTTTTAGTTCAAATTTAAACTAAAATCACGATGAGTAAATCGGAACAGAGGGAGTACCTGATAT	.....((.(((((((((.(((((((((((((((((((((((((((((........))))))))))))))))))))))))))))).))))))))).)).....	-61.2
tae-miR3041a-1	2BS|5226416|7309|300590	AGTAGAATGAACGACCAGGCT	CCTGGCCGACCATTCTACTCC	TTGAGTATATCAAACCTGGCCGACCATTCTACTCCTGTGTCTTTCATGAAGAAAAGACATCCATGGTATTCTCAGCAAAAAAGACAGAAATTTAGATTATATGAAGAACTGTTTGAATGAATCATAGGTCGGACTGTATTTTCTTACTAAGAATGCCACGGATACCTTCTTGATGAAACTTCGGACGTGAGTAGAATGAACGACCAGGCTTGATACCCCA	.((.(..((((((.(((((.((..((((((((((...((((((((((.((((..((..((((.(((((((((.((......((((((...((((.......))))...))))))....(((..((((......))))...)))...)).))))))))).))))..)))))).))))).....))))).))))))))))..)).))))).))))))..)))	-70.5
tae-miR3042a-1	3B|10675653|9236|272244	AGTTGAAGATGAGATATTGAA	CAATATCTCATTTTCAACTAT	AATCTTCAGGAACAGTTGAAGATGAGATATTGAACGAAGATTTTATTTCTTTTTGTCCAATATCTCATTTTCAACTATCCCTGATGAT	.(((.(((((...(((((((((((((((((((.(((((((.........))))))).)))))))))))))))))))...))))).)))	-39
tae-miR3043a-1	3AS|6930006|3386|47081	ATAAAACCTTCAGCTATCCATC	TGGATAGTTTGAGGTTTTATTT	TGCATTACATATAAAACCTTCAGCTATCCATCTCCATATCAGCCTGTCTCTCTTAATTTTGAAACATTTTGGAAATATGCTTAAATATCCTTGAACATAAGAACGAGCCACACATGCTGCACCAATACTATGAAAAGTAGCATAGAATGAGTAAAAGAGGCTCTTGACTTTTAGATCATGCAAGAGCTTTGATCTACAGGTAAACCCTTTTTTACTAACTACTAGCAGCTTTAATCTGCCTTCTTATCTATATGATTAGTTATTATGTCTAAGTATGTTTTTAGAAGATTAAGCAAGCTCATTCGATATGTAAATGGATAGTTTGAGGTTTTATTTATAATGAT	..(((((...((((((((((.((((((((((...((((((.(..((.((..(((((((........(((((((((((((((((.............(((((((.(.((.......(((((.......(((((........)))))....(((((((((((......((((.(((((((.((....))..))))))).))))....)))))))))))........)))))........))))))))))..(((((((.....))))))).))))))))))))))))))))))))..))..))..)))))))...)))))))))).))))))))))...)))))..	-98.96
tae-miR3043a-2	3B|10527057|6372|217773	ATAAAACCTTCAGCTATCCATC	TGGATAGTTTGAGGTTTTATTT	TGCACTATATATAAAACCTTCAGCTATCCATCTCCATATCAGTCCGTCTCTCTGAATTTTGTAATCTTTTGGAAATATGCTTAAAGATCCTCGAACGTAAGTACGAGCCACACATGCTGCACCAATACTATGAAAAGTAGCATTAAATGAGTAAAACAGGCTCTTGACTTTTAGATTATGCAAGTGCTTTGATCTACAAGTCAACCCTTTTTTACTAACTACTAGTAGCTTTGATCTGCCTTCTTATCTATAGGATTAGTTATTATGTCTAACTATGTTTTTAGAAGATTAAGCAAGCTTATTCGATATGTAAATGGATAGTTTGAGGTTTTATTTATAATGAT	..((.((((.((((((((((.((((((((((...((((((......((.....))..((((((((((((((((((((..((((.((((....(((.(((..(..((((.((..(((((((................)))))))......(((((((.(((...(((((((.(((((((.((....))..))))))).))))))).))).)))))))........)).))))..)..))).)))..)))).))))..((((((.......)))))))))))))))))))))..))))).......))))))...)))))))))).)))))))))).)))).))..	-95.89
tae-miR3043a-3	3AL|4239024|2791|20719	ATAAAACCTTCAGCTATCCATC	TGGATAGTTTGAGGTTTTATTT	TGCATTATATATAAAACCTTCAGCTATCCATCTCCATATCAGTCCGTCTCTCTTAATTTTGTAATCTTTTGGAAATATGCTTAAATATCCTCGAACATAAGAACGAGCCACACATGCTGCACCAATACTGTGAAAAGTAGCATAGAATGAGTAAAAGAGGCTCTTGACTTTTAGATTATGCAAGAGCTTTGATCTACAAGTCAACCCTTTTTTACTAACTACTAGTAGCTTTGATCTGCCTTCTTATCTATAGGATTAGTTATTATGTTTAACTATGTTTTTAGAAGATTAAGCAAGCTTATTCGATATGTAAATGGATAGTTTGAGGTTTTATTTATAATGAT	..(((((((.((((((((((.((((((((((...((((((.....(.....).(((.((((((((((((((((((((((.(((((((((((.....(((((((.(.((....((.(((((.......(((((........)))))....(((((((((((...(((((((.(((((((.((....))..))))))).))))))).)))))))))))........)))))..))....))))))))))....)))))..........)))))).)))))))))))))))))..))))).)))...))))))...)))))))))).)))))))))).)))))))..	-106.3
tae-miR3043a-4	3AS|6930006|3386|47081	ATAAAACCTTCAGCTATCCATC	TGGATAGTTTGAGGTTTTATTT	TTTGCATTACATATAAAACCTTCAGCTATCCATCTCCATATCAGCCTGTCTCTCTTAATTTTGAAACATTTTGGAAATATGCTTAAATATCCTTGAACATAAGAACGAGCCACACATGCTGCACCAATACTATGAAAAGTAGCATAGAATGAGTAAAAGAGGCTCTTGACTTTTAGATCATGCAAGAGCTTTGATCTACAGGTAAACCCTTTTTTACTAACTACTAGCAGCTTTAATCTGCCTTCTTATCTATATGATTAGTTATTATGTCTAAGTATGTTTTTAGAAGATTAAGCAAGCTCATTCGATATGTAAATGGATAGTTTGAGGTTTTATTTATAATGATAA	....(((((...((((((((((.((((((((((...((((((.(..((.((..(((((((........(((((((((((((((((.............(((((((.(.((.......(((((.......(((((........)))))....(((((((((((......((((.(((((((.((....))..))))))).))))....)))))))))))........)))))........))))))))))..(((((((.....))))))).))))))))))))))))))))))))..))..))..)))))))...)))))))))).))))))))))...)))))....	-98.96
tae-miR3044a-1	3AS|3328771|3636|49713	ATCATGCGATCCTTTTGGAAG	TCCAAAGGGATCGCATTGAT	TGGGGAAGCATCCAAAGGGATCGCATTGATCCTTCCATCCATGGTGTTGATGGCTGTCATCAATCAACCGGCTCGACAGATCATGCGATCCTTTTGGAAGCTTCCTCTAG	.((((((((.((((((((((((((((.((((..((...((..((((((((((.....)))))))..)))))...))..)))))))))))))))))))).))))))))...	-57.1
tae-miR3044a-2	3B|10710556|11660|297827	ATCATGCGATCCTTTTGGAAG	TCCAAAGGGATCGCATTGAT	TGGGGAAGCATCCAAAGGGATCGCATTGATCCTTCCATCCATGGTGCTGGTGGCGGTCATCAATCGACCGGCTCGACGGATCATGCGATCCTTTTGGAAGCTTCCTCTAG	.((((((((.((((((((((((((((.(((((..(((.(((......))))))(((((.......))))).......))))))))))))))))))))).))))))))...	-62.1
tae-miR3045a-1	2AL|5292616|527|1963	ATCTAAGACAAGTAATTCGGG	CAAATTACCTGTCTTAGATTT	TAACCTCCGCCCCAAATTACCTGTCTTAGATTTATCTAGATACGGATGTATCTAACACTATCATATCAAGACAAATCTAAGACAAGTAATTCGGGACGGGGGGAG	...((((((.(((.((((((.((((((((((((.(((.((((..(((((.......)).))).)))).))).)))))))))))).)))))).))).))))))...	-45.7
tae-miR3046a-1	2BL|8005789|23317|866220	ATCTGGACAAATCTAAGACAA	GTCTTCGATTTGTCTAGATAC	TCCAAAATACTTGTCTTCGATTTGTCTAGATACATCTGTATCTATGCACATTTTAGCGTTAGGTACATCCATATCTGGACAAATCTAAGACAAATAATTTGGG	.(((((.((.(((((((.((((((((((((((....(((((((((((........))).))))))))....)))))))))))))).))))))).)).))))).	-44.5
tae-miR3047a-1	7AL|4401876|1480|11658	ATGACGAGTAAATCAGAACGG	CTTCTGATTTACTCGTCGTGG	GCTACTTTCTCCCTTCTGATTTACTCGTCGTGGTTTTAGTTCAAAAACCATGACGAGTAAATCAGAACGGAGGGAGTATC	..((((..((((.((((((((((((((((((((((((......)))))))))))))))))))))))).))))..))))..	-52
tae-miR3048a-1	7DS|3932408|9508|104086	ATGGATGACACGTGGCATTTA	AATGCCATGAATCATCCATCA	ACCCGCCCTGATGGATGACACGTGGCATTTACAAATCACAAAGCATCTAATCTTCCTCCCTGATTTCAAGTGAAGGGTGGGGTAGATACTTTGTGATTTGTGAATGCCATGAATCATCCATCAGAGCGGAT	..((((.(((((((((((..(((((((((((((((((((((((.(((((....(((.((((............)))).))).))))).)))))))))))))))))))))))..))))))))))).))))..	-78
tae-miR3049a-1		ATGTAGAAGCACCAGGGTAAG	TACCTTGATGCTTCTACATTG	TTTTCTTTTTTTCTTACCTTGATGCTTCTACATTGTAAGCATTTTGTTTTGACCGTCTAGAAAAATGCTTACTATGTAGAAGCACCAGGGTAAGAAGCATGAAA	.((((....((((((((((((.(((((((((((.(((((((((((.....(.....)....))))))))))).))))))))))).))))))))))))...))))	-47.7
tae-miR3050a-1	2BS|5208787|971|3771	ATTACTTGTCGCAGAAGTGGA	CATTTTCGAGACAAGTAATTC	TCAGTTCGGAATTACTTGTCGCAGAAGTGGATGTATCTAGATGTATTTTAGTTCTAGATACATCCATTTTCGAGACAAGTAATTCCAAACGGAG	((.(((.(((((((((((((.(..(((((((((((((((((...........)))))))))))))))))..).))))))))))))).))).)).	-49.9
tae-miR3051a-1	2DL|9867292|2591|32753	ATTGCCATCCTTTAGTCTGCA	CAAACTAAAGGATGTCAATAG	CAATTGATCTATTGCCATCCTTTAGTCTGCACATTGATCTTTGCCTTTTAAAAAAACTACTTCCAAATGATAGACATTATATGCACAAAATAGCGGACAAGTATACCTTTCCCCCCGTTATGTAGCCACCACCCTCGAGGACCACCGGGGGCTTCTGGGAGGTAGCCGCCGCCCAGCCGTCTCCTAGTGTTGCTCAGGCGACAGGGGATGAGAAGGAACGAGATCCTCCTCCTGTTCCTGGTCAATCTCGTTAGCAGGGTTGGTCATTTTACGTGTGACCCACCTGACAGAGTGGAAAATATCAAAGTGCAAACTAAAGGATGTCAATAGATCAATTA	.(((((((((((((.(((((((((((.(((((.(((((.(((..............((((...((.(((((....))))).))......(((((((..................)))))))))))...((((.(((((((...(((((((((..(((((.(((....))).)))))..(((((((...(((((....))))))))))))(((.((((......)))).)))..)))))))))...)))))....((((...((((((.......))))))..))))..)).)))).))).))))).))))).))))))))))).))))))))))))).	-125.77
tae-miR3052a-1	6DL|3233858|19668|917457	ATTGTTCAGTGTTTCGAAGGA	CTTCGAGACTCTGAACAGCGG	GACAGGCACCATTGTTCAGTGTTTCGAAGGAAATAATACCGTTGCTGGGTTTGGAGGACTGTTTTAACGGTATTATCTGCTTCGAGACTCTGAACAGCGGTGCCATAG	....((((((.((((((((.(((((((((.(.((((((((((((...((((.....))))....)))))))))))).).))))))))).)))))))).))))))....	-55.6
tae-miR3053a-1	5DS|2781283|16094|1465598	TTCGCCGGCTGCGCGTTCCCC	TGAGCGCGCCGCCGTCGAACG	TGCCATTCCCTTCGCCGGCTGCGCGTTCCCCTCTGTGGTGAGCGCGCCGCCGTCGAACGGATCGGCC	.(((..(((.((((.((((.((((((((.((.....)).)))))))).)))).)))).)))..))).	-41.1
tae-miR3054a-1	6DS|2125042|10549|608256	CAAGGGAAGGAAGTAGCCAAC	TGGCTACTTCCTTTCCCTTGCC	ACTCAGGCGTTGGCTACTTCCTTTCCCTTGCCGGTGCGCCGGCATGTGCAGCCCCCTTGCACTGGCAAGGGAAGGAAGTAGCCAACATCTTGGGC	.((((((.(((((((((((((((.((((((((((((((..(((.......)))....)))))))))))))))))))))))))))))..)))))).	-64.5
tae-miR3054a-2	6AS|4386089|14269|410585	CAAGGGAAGGAAGTAGCCAAC	CGGCTACTTCCTTTCCCTTGCC	CCGTCTCAGGCGTCGGCTACTTCCTTTCCCTTGCCGGTGCGCCGGTCATGCCGGTGGGTGCACCCCTCTTGCATGGCAAGGGAAGGAAGTAGCCAACGTCTTGGGCG	.(((((.((((((.((((((((((((.(((((((((.(((.((((.....)))).(((....))).....)))))))))))))))))))))))).)))))).)))))	-69.2
tae-miR3054a-3	6DS|2125042|10549|608256	CAAGGGAAGGAAGTAGCCAAC	TGGCTACTTCCTTTCCCTTGCC	TGCCCGTTCCGCAAACAGATCCAACTCAGGCGTTGGCTACTTCCTTTCCCTTGCCGGTGCGCCGGCATGTGCAGCCCCCTTGCACTGGCAAGGGAAGGAAGTAGCCAACATCTTGGGCG	.(((((..............((......)).(((((((((((((((.((((((((((((((..(((.......)))....)))))))))))))))))))))))))))))....))))).	-67.8
tae-miR3055b-1	7AL|2743088|1063|5893	CATCTGAGAAGCTCTCGGCAA	GCCGAGAGCTACTCAGATGTC	ATTATTTGGACATCTGAGAAGCTCTCGGCAAAAAAAATCTAGTCAGAACAATGCATGAACAGTAAACTTTTTTATAGACCCCGAATTTGTCTTTTTTTGCCGAGAGCTACTCAGATGTCCAAATGATT	((((((((((((((((((.((((((((((((((((...((..(((..........)))..)).............((((.........)))))))))))))))))))).)))))))))))))))))).	-56.2
tae-miR3056a-1		CCAGGAGAAGTACGTGGCGTG	CGCCGCATGCTTCTCCTGGTA	TTGTGCAGTGCCAGGAGAAGTACGTGGCGTGCGCCCCCCTGCACCGCGAATGGGAGAAGCACAGGGGGCGCACGCCGCATGCTTCTCCTGGTACTGCACAGG	((((((((((((((((((((((.(((((((((((((((.(((.(((....))).....)))..))))))))))))))).)))))))))))))))))))))).	-82.2
tae-miR3057a-1		CGAATGTATTTTTTATGGCTTG	AGCCATAACACGTACATTCAGC	AGCTCCTCCAAGCCATAACACGTACATTCAGCTCTGGCATCCCACGCACGCTGTGGCTTGTGTAGCCGAATGTATTTTTTATGGCTTGGGGAAGATTGCG	.(((((.(((((((((((.(.((((((((.(((...(((..(((((.....)))))..)))..))).)))))))).).)))))))))))))).....)).	-43.3
tae-miR3058a-1		CGAGTAATATGGAACGGAGGG	CTCCGTTCCATATTACTCGTC	AAGAGCTACTCCCTCCGTTCCATATTACTCGTCGCTGATTTAGTACAACTTTGTACTAAATCGGCGACGAGTAATATGGAACGGAGGGAGTAGTAGCT	....(((((((((((((((((((((((((((((((((((((((((((....)))))))))))))))))))))))))))))))))))))))))))....	-80.7
tae-miR3058a-2		CGAGTAATATGGAACGGAGGG	CTCCGTTCCATATTACTCGTC	GCCGTGTGAAGATACTCCCTCCGTTCCATATTACTCGTCGCTGATCTAGTACAACTTTTTACTAAATCATCGACGAGTAATATGGAACGGAGGGAGGTAGATGG	.((((.((......((((((((((((((((((((((((((.((((.(((((........))))).)))).)))))))))))))))))))))))))).)).))))	-62.8
tae-miR3058a-3		CGAGTAATATGGAACGGAGGG	CTCCGTTCCATATTACTCGTC	AGCATCTACTCCCTCCGTTCCATATTACTCGTCTCTGATTTAGTACAACGAGTAATATGGAACGGAGGGAGTATAAGAC	......((((((((((((((((((((((((((..(((...)))....))))))))))))))))))))))))))......	-46.8
tae-miR3059a-1	2AS|5240555|9287|497857	CGATCCGAATTAATTGACGCA	CGTCAATTAATTCGGATCGGA	AAACTCCCTCCGATCCGAATTAATTGACGCAGACATTGTATAGAGGCTGCGTCAATTAATTCGGATCGGAAGGAGTAG	..(((((.((((((((((((((((((((((((...((.....))..)))))))))))))))))))))))).)))))..	-51
tae-miR3059a-2	1BL|3847974|8425|161096	CGATCCGAATTAATTGACGCA	CGTCAATTAATTCTGATCGGA	GTACTCCCTCCGATCCGAATTAATTGACGCAGCCTCTGTACAATGTAAAATGGACGTTGTATAGAGACTGCGTCAATTAATTCTGATCGGAGGGAGTAA	.((((((((((((((.((((((((((((((((.(((((((((((((.......))))))))))))).)))))))))))))))).)))))))))))))).	-71.8
tae-miR3060a-1		CGATTGGTGCTCGTCGGTGAC	CGCCGGCGAGCGCCTTTCG	AAGACGACGTCGCCGGCGAGCGCCTTTCGCCCGGAATCTCGTGCAGCTCTGGCCGGCGCGCGGCTCCGTCGATTGGTGCTCGTCGGTGACATCTGCGACG	.....((.((((((((((((((((..(((..((((..(.(((((.((....))..))))).)..)))).)))..)))))))))))))))).)).......	-57.6
tae-miR3061a-1	6AS|4422930|722|32972	CGGTAGGACTGTTTGATGGCGA	GCCATCATACGCCCAACCGTG	TCATTTGGATTCGCCATCATACGCCCAACCGTGCATTTGATATGCATATATATGCATCACGAGCCACGGTAGGACTGTTTGATGGCGATACCGATTGG	.((.((((..(((((((((.(((.((.((((((..((((..((((((....))))))..)))).)))))).))..))).)))))))))..)))).)).	-41.6
tae-miR3061b-1	6AS|4406791|1446|24425	CGGTATGACTGTATGATGGCGA	GCCATCATACGCTCAACCGTG	TCATTCAGATTCGCCATCATACGCTCAACCGTGCATTTGATATGCATATATATGCATCACGAGCCACGGTATGACTGTATGATGGCGATACCGATTAG	....((....(((((((((((((.(((((((((..((((..((((((....))))))..)))).)))))).))).)))))))))))))....))....	-40.3
tae-miR3062a-1	6AS|4350592|10617|174044	TTCTTCAAGTACTCCACTTTT	AGGTGGAATACTTGAAGAAGA	CCTGAACGTCTTCTTCAAGTACTCCACTTTTTTTTTCTTGCGGAGAAAAAGGTGGAATACTTGAAGAAGATTTTCAGGT	((((((.((((((((((((((.(((((((((((((((....))))))))))))))).)))))))))))))).)))))).	-48
tae-miR3062a-2	6DS|2101254|9044|332251	TTCTTCAAGTACTCCACTTTT	AGGTGGAATACTTGAAGAAGA	CCTGAACGTCTTCTTCAAGTACTCCACTTTTTTTTCTCGCGGAGAAAAAGGTGGAATACTTGAAGAAGATTTTCAGGT	((((((.((((((((((((((.((((((((((((((.....)))))))))))))).)))))))))))))).)))))).	-48
tae-miR3063a-1		CGGTTGGCTGTATGATGGCGA	GCCATCATACGTCCAACCGTG	TCATTCAGATTCGCCATCATACGTCCAACCGTGCATTTGATATGCATATATATGCATCATGAGCCACGGTTGGCTGTATGATGGCGATACCGATTGG	.((.((....(((((((((((((.((((((((((...(((..(((((....))))))))...).))))))))).)))))))))))))....)).)).	-46.9
tae-miR3064a-1	3DS|2565547|1785|7570	CTCCGTTCCAAAATAGACGAC	CGTCTATTTTGGAACGGAGGG	GTACTAATCCCTCCGTTCCAAAATAGACGACCCAACTTTGTACTAAAGTTAGTACAAAGTTGGGTCATCTATTTTGGTTAGTACAAAGTTGGGTCGTCTATTTTGGAACGGAGGGAGTATA	((((...(((((((((((((((((((((((((((((((((((((((........((((((.((....)).)))))).))))))))))))))))))))))))))))))))))))))))))).	-75.8
tae-miR3064a-10	7AS|4206699|11625|116171	CTCCGTTCCAAAATAGACGAC	CATCTGTTTTGGAACGGAGGG	TCTATACTCCCTCCGTTCCAAAATAGACGACTCAACTTTGTACTAACTTTAGCACAAAGTTGGGTCATCTGTTTTGGAACGGAGGGAGTACCTT	....(((((((((((((((((((((((.(((((((((((((.(((....))).))))))))))))).)))))))))))))))))))))))....	-63.1
tae-miR3064a-11	1DL|2235120|6754|71217	CTCCGTTCCAAAATAGACGAC	CATTTATTTTGGAATGGAGGG	CTTATACTCACTCCGTTCCAAAATAGACGACTCAACTTTATATAAAGTTAATACAAAGTTAAATCATTTATTTTGGAATGGAGGGAGTATTTAAGA	(((((((((.(((((((((((((((((.((.(.((((((.(((.......))).)))))).).)).))))))))))))))))).)))))..)))).	-35.7
tae-miR3064a-2	2AS|5300077|3539|530426	CTCCGTTCCAAAATAGACGAC	CATCTATTTTGGAAAGGAGGG	CTTTAACTCCCTCCGTTCCAAAATAGACGACCCAACTTTGTACTAACTTTAATACAAAGTTAGTACAAAGTTGAGTCATCTATTTTGGAAAGGAGGGAGTAGTAGGA	(((..(((((((((.((((((((((((.(((.((((((((((((((((((.....)))))))))))))))))).))).)))))))))))).)))))))))...))).	-64.3
tae-miR3064a-3	3B|10340145|4071|275169	CTCCGTTCCAAAATAGACGAC	CATCTATTTTGAAACGAAGGG	GATGTACTCCCTCCGTTCCAAAATAGACGACTCAACTTTGTACTAACTTTAGTACAAAGTTAGGTCATCTATTTTGAAACGAAGGGAGTAATAC	....((((((((.((((.(((((((((.(((..((((((((((((....))))))))))))..))).))))))))).)))).))))))))....	-49.3
tae-miR3064a-4	7DL|3362424|2935|182920	CTCCGTTCCAAAATAGACGAC	CATCTATTTTGGAACGGATGG	CTATTGTACTCCCTCCGTTCCAAAATAGACGACCTAACTTTGTACTAAGTTAGTACAAAGTTGAGTCATCTATTTTGGAACGGATGGAGTACTTACT	.....(((((((.((((((((((((((((.(((.(((((((((((((...))))))))))))).))).)))))))))))))))).))))))).....	-57.6
tae-miR3064a-5	5BL|10813482|11285|173876	CTCCGTTCCAAAATAGACGAC	CATCTATTTTGGAACGGATGG	TGTGTACTCCCTCCGTTCCAAAATAGACGACTCAACTTTGTACTAACTTTAGTAGAAAGCCGAGTCATCTATTTTGGAACGGATGGAGTACCTA	...(((((((.((((((((((((((((.(((((..((((.(((((....))))).))))..))))).)))))))))))))))).)))))))...	-54.2
tae-miR3064a-6	1DL|1166848|9601|353382	CTCCGTTCCAAAATAGACGAC	CATCTATTTTGGAACGAAGGG	TCATACTACTCCCTCCGTTCCAAAATAGACGACTTAACTTTATACTAACTTAAGTATAAAGTTGGGTCATCTATTTTGGAACGAAGGGAGTACATAAT	......((((((((.((((((((((((((.((((((((((((((((......)))))))))))))))).)))))))))))))).))))))))......	-55.8
tae-miR3064a-7	7BL|6685900|465|3049	CTCCGTTCCAAAATAGACGAC	CATCTAATTTGGAACGGAGGG	GTACTACTCCCTCCGTTCCAAAATAGACGACCCAACTTTGTACTAAAGTTAGTACAGAATTGAGTCATCTAATTTGGAACGGAGGGAGTACTTTTTTTTGTTTATAGTAAGTGCT	((((((((((((((((((((((.((((.(((.(((.(((((((((....))))))))).))).))).)))).)))))))))))))))))....................))))).	-54.95
tae-miR3064a-8	1BL|3888323|6910|100557	CTCCGTTCCAAAATAGACGAC	CGTCTATTTTGGAACGGAGGT	ATAATACTCCCTCCGTTCCAAAATAGACGACTCAACTTTATACTACCTTTAGTATAAAGTTAGTATAAAGTTGAGTCATCTATTTTAAAGGTAGTATAAAGTTGAGTCGTCTATTTTGGAACGGAGGTACTAAAAT	.........(((((((((((((((((((((((((((((((((((((((((((.(((.......((......)).......))).))))))))))))))))))))))))))))))))))))))))))).........	-72.54
tae-miR3064a-9	2DL|3182889|1817|23829	CTCCGTTCCAAAATAGACGAC	CATCTATTTTAGAACGGAGGA	TGTTTACTCCCTCCGTTCCAAAATAGACGACTCAACTTTGTACTAACTTTAGTACAAAGTTGAGTCATCTATTTTAGAACGGAGGAAGTACGTCGTTACGCTTGAAAGCTACTCCCTCCGTTCCAAATTACTCGTCGTGTTTTAGTTCAAATTTGAACTAAAACCACGACGAGTAATTTGGAACGGAGGGAGTACTACT	....((((.(((((((((.((((((((.(((((((((((((((((....))))))))))))))))).)))))))).))))))))).))))................((.((((((((((((((((((((((((((((((((((((((((....)))))))))).))))))))))))))))))))))))))))))))...	-124.2
tae-miR3064b-1	3AS|6938071|10568|130816	CTCCGTTCCAGAATAGATGAC	CATCTATTTTGGAACGGAGGA	AGTTGATACTCCCTCCGTTCCAGAATAGATGACTCAACTTTGTACTAACTTTATAGTTAGTACAAAGTTGAGTCATCTATTTTGGAACGGAGGAAGTAGATGGT	......((((.(((((((((((((((((((((((((((((((((((((((....))))))))))))))))))))))))))))))))))))))).))))......	-72.2
tae-miR3064b-2	7BS|3084648|7663|182124	CTCCGTTCCAGAATAGATGAC	CATCTATTTTGGAACGGAGAG	AACATCTACTCCCTCCGTTCCAGAATAGATGACTCAACTTTATACTAACTTTAGTACAAAGTTGGGTCATCTATTTTGGAACGGAGAGAGTACATATC	......(((((.(((((((((((((((((((((((((((((.(((((....))))).))))))))))))))))))))))))))))).)))))......	-59
tae-miR3064b-3	5AL|2745095|5966|56399	CTCCGTTCCAGAATAGATGAC	CATCTATTTTGGCACGGAGGG	TTTGTACTCCCTCCGTTCCAGAATAGATGACTCAACTTTGTAGTACAAAGTTGAGTCATCTATTTTGGCACGGAGGGAGTAGATG	..(.((((((((((((.(((((((((((((((((((((((.....))))))))))))))))))))))).)))))))))))).)..	-61.5
tae-miR3064b-4	3AS|6938071|10568|130816	CTCCGTTCCAGAATAGATGAC	CATCTATTTTGGAACGGAGGA	TTGATACTCCCTCCGTTCCAGAATAGATGACTCAACTTTGTACTAACTTTATAGTTAGTACAAAGTTGAGTCATCTATTTTGGAACGGAGGAAGTAGATG	....((((.(((((((((((((((((((((((((((((((((((((((....))))))))))))))))))))))))))))))))))))))).))))....	-72.2
tae-miR3064c-1	5BL|10795548|8334|142710	CTCCGTTCCAAAATAGATTAC	AATCTATTTTGGAACGGAGGG	TATATACTCCCTCCGTTCCAAAATAGATTACCCAACTTTATACTAACTTAGTACAAAGTTGGGTAATCTATTTTGGAACGGAGGGAGTACGTGC	((..(((((((((((((((((((((((((((((((((((.(((((...))))).)))))))))))))))))))))))))))))))))))..)).	-66.4
tae-miR3064c-2	5BL|10795548|8334|142710	CTCCGTTCCAAAATAGATTAC	AATCTATTTTGGAACGGAGGG	AGCACGTACTCCCTCCGTTCCAAAATAGATTACCCAACTTTGTACTAAGTTAGTATAAAGTTGGGTAATCTATTTTGGAACGGAGGGAGTATATACG	.....((((((((((((((((((((((((((((((((((((((((((...)))))))))))))))))))))))))))))))))))))))))).....	-71.5
tae-miR3064c-3	4DS|2321766|15864|716772	CTCCGTTCCAAAATAGATTAC	CATTTATTTTGGAACGGAGGG	GTTTTACTCCCTCCGTTCCAAAATAGATTACCCAACTTTGTACTAACTTTGTACTAAAGTTAGTACAAAGTTGAGTCATTTATTTTGGAACGGAGGGAGTAAAAG	.(((((((((((((((((((((((((((.((.(((((((((((((((((((...))))))))))))))))))).)).))))))))))))))))))))))))))).	-69.3
tae-miR3064c-4	4DL_14096046	CTCCGTTCCAAAATAGATTAC	AATCTATTTTGGAACGGAGGG	TATATACCCCCTCCGTTCCAAAATAGATTACCCAACTTTGCACTAATTTTGAAGTTAGTGCAAAGTTGGGTAATCTATTTTGGAACGGAGGGAGTATATAT	(((((((.((((((((((((((((((((((((((((((((((((((((....)))))))))))))))))))))))))))))))))))))))).))))))).	-77.4
tae-miR3064c-5	4DL_14096046	CTCCGTTCCAAAATAGATTAC	AATCTATTTTGGAACGGAGGG	TATATACTCCCTCCGTTCCAAAATAGATTACCCAACTTTGCACTAACTTCAAAATTAGTGCAAAGTTGGGTAATCTATTTTGGAACGGAGGGGGTATATAG	((((((((((((((((((((((((((((((((((((((((((((((........)))))))))))))))))))))))))))))))))))))))))))))).	-79.3
tae-miR3065a-1		TTCGCCGGAGCAGCGTGCAGA	CGCGCGCTGCTCCGTCGAACG	GGCGGCTCCGTTCGCCGGAGCAGCGTGCAGAGAAGAGATCCCGCGCGCTGCTCCGTCGAACGTGGCTTCCT	((.(((..((((((.(((((((((((((.(.((.....))).))))))))))))).))))))..))).)).	-47.5
tae-miR3066a-1		CTTGTTTGTCATTAAGCTTC	GAAGCTTAATGCGAACATGTG	TTGTTTGCCACTTGTTTGTCATTAAGCTTCTGAGTCTCTTTGCCATCCTATAGCGGTGAAAGGTCAAAGTTACTCTGAAGCTTAATGCGAACATGTGACCAATGCAT	.((((((.(((.((((((.(((((((((((.((((..(((((((..((......)).....)).)))))..)))).))))))))))))))))).)))..))).))).	-41.1
tae-miR3066b-1	2BL|8087630|17711|291203	CTTGTTTGTCATTAAGCTTCTG	GAAGCTTAATGCGAACATGTG	TTGTTTGCCACTTGTTTGTCATTAAGCTTCTGAGTCTCTTTGCCATCCTATAGCGGTGAAAGGTCAAAGTTACTCTGAAGCTTAATGCGAACATGTGACCAATGCAT	.((((((.(((.((((((.(((((((((((.((((..(((((((..((......)).....)).)))))..)))).))))))))))))))))).)))..))).))).	-41.1
tae-miR3067a-1	5AL|191001|215|414	GAAACGTTGGGTGGTTGTGGC	CATGACCGCCCAACGGTTCCA	TTGATACTGTGCCATGACCGCCCAACGGTTCCACCATGCAAATTGTGCCGGTGCCGAGGCTGGCTGCCCATGATGGAAACGTTGGGTGGTTGTGGCACAATGTGCA	...(((.(((((((..(((((((((((.(((((.((((........((((((......))))))....)))).))))).)))))))))))..))))))).)))...	-58
tae-miR3067a-2	5DL|4530520|10424|205788	GAAACGTTGGGTGGTTGTGGC	CATGACCGCCCAACGGTTCCA	TTGATACTGTGCCATGACCGCCCAACGGTTCCACCATGCACATTGTGCCGGTGCCGAGGCTGGCTGCCCATGATGGAAACGTTGGGTGGTTGTGGCACAATATGTA	...(((.(((((((..(((((((((((.(((((.((((..((....((((((......))))))))..)))).))))).)))))))))))..))))))).)))...	-59
tae-miR3068a-1	7DS|3325534|4345|68771	GAAGTACACTTATTCGCGGAC	CCGTGAATAAGTGTACATCTA	ATACTCCCTCCGTCCGTGAATAAGTGTACATCTAACTTTTGTACTAAGTCAAAGTTTTAAAACTCTGATCAACTTTATAGAAAAAAGTAGCAGCATTTATGGCACTAAATTAGTATCACTAGATTCGTTTTGAAATGTGTTTTCATAATATATCAATTTGGTGTCATATATATTACTACTCTTTTTTTAAAAGTTGGTCAAAACTATAAAACTTTGACTTAGGACAAATGGTAGAAGTACACTTATTCGCGGACGGAGGGAGTA	.((((((((((((((((((((((((((((.((((...(((((.((((((((((((((((......(((((((((((.(((((((((((((.((.((.((((((((((((((((.....)))(((..(((.(((((.....))))).)))..))).))))))))))))).)).)).))))).)))))))))))))))))))......)))))))))))))))).)))))...)))).))))))))))))))))))))))))))))	-126.1
tae-miR3068a-2	3B|10626673|8779|557182	GAAGTACACTTATTCGCGGAC	CCGTGAATAAGTGTACATCTA	ATACTCCATCCGTCCGTGAATAAGTGTACATCTAGCTTTTGTCCTAAGTCAAAGTTTTGAAACTTTGACCAACTTTATAGAAAAAAGTAGCAGCATTTATGACACTAAATTAGCATCACTAGACTCGTTTTGAAATGCATTTTCAGAATATACCAATTTGATGTCATATGTACTACTACTCTTTTCTAAAAAGTTGGTCAAAATTATAAAACTTTGACTTAAGACAAATAGTAGAAGTACACTTATTCGCGGACGGAGGGAGTA	.((((((.(((((((((((((((((((((.((((.((((((((.(((((((((((((((.((.(((((((((((((.(((((((.(((((.((.((.(((((((.((((((....((....))...(((((((((.....))))))))).....)))))).))))))).)).)).))))).))))))).))))))))))))).)).))))))))))))))).)))))).)))))).))))))))))))))))))))).))))))	-127.6
tae-miR3068a-3	1BL|3811419|13970|241219	GAAGTACACTTATTCGCGGAC	CCGCGAATAAGTGTACTTCTA	CTCCCTCCGTCCGCGAATAAGTGTACTTCTAGCTTTTGTCCAAAGTCAAAGTTTTAAAACTTTGACCAACTATATACAAAAAAATAGTAACATATATGATATCAAATTGATATATTATGAAAATACATTTCAAAACAGATCTAGTGATACTAATTTAGTGTCATAAATGCTGCTACTTTTTTCCATAAAGTTGGTCAAAGTTTTAAAACTTTGACTTAAGACAAAAGTTAGAAGTACACTTATTCGCGGACGGAGGGAGT	((((((((((((((((((((((((((((((((((((((((..(((((((((((((((((((((((((((((.(((..((((((.(((((.(((.((((((((.((((((........(((((.....)))))......(((....)))..)))))).)))))))).))).))))).))))))..))).)))))))))))))))))))))))))))))..)))))))))))))))))))))))))))))))))))))))).	-143.8
tae-miR3068a-4	3AS|6896536|926|7850	GAAGTACACTTATTCGCGGAC	CCGTGAATAAGTGTACATCTA	CTACTCCCTCCGTCCGTGAATAAGTGTACATCTAGTTTTTGGTTTAAGTCAAAGTTTTAAAACTTTGACCAAATTTATTGAAAAAAGTAACATTATTTATGGCACTAAATTAGTATCACTAGATTCGTTTTGAAATGTACTTTCATAATATGTCAATTTTATTTCATATATGCTACTACTTTTTCTATAAAGTTGGTCAAAATTTTGAAAGTTTGACTTAGGAGATAAGGTAGAAGTACACTTATTCGCGGACGGAGGGAGTA	.((((((((((((((((((((((((((((.((((.(((....(((((((((((.((((((((.(((((((((.(((((.((((((((((.(((....(((((.((((...)))).......(((..(((.(((((.....))))).)))..))).........))))).))).))))..)))))).))))).))))))))).)))))))).)))))))))))....))).)))).))))))))))))))))))))))))))))	-111
tae-miR3068a-5	5BL|10815331|11721|95047	GAAGTACACTTATTCGCGGAC	CCGCGAATAAGTGTACTTCTA	TACTCCCTCCGTCCGCGAATAAGTGTACTTCTAGCTTTTGTCTTAAGTCAAAGTTTTAAAAGTTTGACCAAATATATACAAAAGAGTCATAACATATATGACATCAAATTGATATATTATGAAAGTACATTTCAAAATAGATCTAGTGATACTAATTTAATGTCATAAATGCTAGTACTTTTCCCTATAAAGTTGATCAAAGTTTAAAAATTTGACCTAGGACAAAAGTTAGAAGTACACTTATTCGCGGACAGAGGGAATA	...((((((.(((((((((((((((((((((((((((((((((((.((((((.(((((((..(((((.(((...((((...((((((..((.(((.((((((((.((((((...((((.(((((.....))))).)))).(((....)))..)))))).)))))))).))).))..))))))...))))...))).))))).))))))).)))))).))))))))))))))))))))))))))))))))))).))))))...	-113
tae-miR3069a-1	6AS|4350592|10617|174044	TTGAACATCCCAGAGCCACCG	GCGGCTCTCTGGTGTTCAAGC	GGGGAGCCCGGCGGCTCTCTGGTGTTCAAGCAGGAACCTCATGCTACCGGCAGCATGCGGCGCTTGCTTGAACATCCCAGAGCCACCGGCGTGCCAA	..((.((((((.((((((..((((((((((((((..((.((((((......)))))).))..))))))))))))))..)))))).)))).)).))..	-59.4
tae-miR3069a-2	6AS|4350592|10617|174044	TTGAACATCCCAGAGCCACCG	GCGGCTCTCTGGTGTTCAAGC	CGGGGAGCCCGGCGGCTCTCTGGTGTTCAAGCAGGAACCTCATGCTACCGGCAGCATGCGGCGCTTGCTTGAACATCCCAGAGCCACCGGCGTGCCAAA	...((.((((((.((((((..((((((((((((((..((.((((((......)))))).))..))))))))))))))..)))))).)))).)).))...	-59.4
tae-miR3070a-1	7BS|3165050|660|5535	GCCTGCAAAAATTCGTCGTGA	ATGATGAATTTTTGCAGGCAC	AGTTCTAAGTGCCTGCAAAAATTCGTCGTGAAATCAAATTCCTAGAAGGCGTGGCAAAAAAAAACAAAAATAGTACTTTGAAAAAGCTACTTTCAAATGCATTTTGAAGCACTGAATTTGTTTTTTTTGCCACGCCTTACAGGAATGTGATTTCATGATGAATTTTTGCAGGCACTTAGAACTT	((((((((((((((((((((((((((((((((((((.((((((..((((((((((((((((((.((((..((((.(((..(((..((...........)).)))..))).))))..))))))))))))))))))))))..)))))).)))))))))))))))))))))))))))))))))))).	-107.1
tae-miR3071a-1	7DS|3942941|1862|15770	GCGAAGGATTTGCAGATACTC	GTCTCTGCCAATTCTTCGTGT	TGCGAAGAGCGCGAAGGATTTGCAGATACTCCGTAAAATCACTTTATGGAGTCTCTGCCAATTCTTCGTGTTCTTAACGTCTTTGCAG	((((((((((((((((((((.(((((.((((((((((.....)))))))))).))))).))))))))))))........)))))))).	-45.2
tae-miR3072a-1	4BL|7000936|4066|27819	GCGGCGTCGTCGAACTCGCCC	GCTTGTTCGCCGGCGCGCGCGT	CGACGCGGTGGGCTTGTTCGCCGGCGCGCGCGTGCATCGACGAGACGGTGCGCGCGGCGTCGTCGAACTCGCCCTCTCCGCGTC	.(((((((.((((..(((((.((((((.(((((((((((......))))))))))))))))).)))))..))))...)))))))	-62.4
tae-miR3073a-1		GCGTGCACGGATCCAAGCATA	TGCCTGGCTCCCTGTATGCCA	TGATATGATGTGCCTGGCTCCCTGTATGCCACTCATCCAGAGCAACACCTTTTGCAATAAGGTTGCCTGCGATGGATGGCGTGCACGGATCCAAGCATATCGAACCC	.....((((((((.(((.(((.(((((((((..(((((((.(((..(((((.......))))))))))).))))..))))))))).))).))).)))))))).....	-53.2
tae-miR3073a-2		GCGTGCACGGATCCAAGCATA	TGCCTGGCTCCCTGTATGCCA	CTGGGATATGATATGATATGATGTGCCTGGCTCCCTGTATGCCACTCATCCAGAGCAACACCTTTTGCAATAAGGTTGCCTGCGATGGATGGCGTGCACGGATCCAAGCATATCGAACCCTC	..(((.(((......))).(((((((.(((.(((.(((((((((..(((((((.(((..(((((.......))))))))))).))))..))))))))).))).))).)))))))...)))..	-55.5
tae-miR3073a-3		GCGTGCACGGATCCAAGCATA	TGCCTGGCTCCCTGTATGCCA	CTGGGATATGATATGATGTGCCTGGCTCCCTGTATGCCACTCATCCAGAGCAACACCTTTTGCAATAAGGTTGCCTGCGATGGATGGCGTGCACGGATCCAAGCATATCGAACCCTC	..(((........((((((((.(((.(((.(((((((((..(((((((.(((..(((((.......))))))))))).))))..))))))))).))).))).))))))))..)))..	-54.2
tae-miR3074a-1	5AS|1548167|16534|418884	TTGAGACGAACACAGACCAAC	TGGTCTCTGTTCATTTCAAAC	AGTCTCTGGTTGGTCTCTGTTCATTTCAAACAAGGTGGTCAGGACGTACGTCCTGTGCCTCTCTTTGTTACTGCACCTCGTTTGAGACGAACACAGACCAACCAGAGTCTC	((.(((((((((((((.(((((.((((((((.(((.(((((((((....)))))).)))......(((....)))))).)))))))).))))).))))))))))))).)).	-57.8
tae-miR3075a-1		GGCAAGTCCGTCCTTGGCTACA	CAGCCAAGGATGACTGCCGA	AGAGAGTGGAATGCAGCCAAGGATGACTGCCGACAGCACACAACAAGGTGGTAGTAATCTTGCCGGCAAGTCCGTCCTTGGCTACACCTTGCTCTC	.(((((..(..((.((((((((((((((((((.((((.(((......)))))........)).)))).))).))))))))))).))..)..)))))	-42.7
tae-miR3076a-1	7AS|4252414|5715|37633	GGCGATTCTGGGAGAAGCTGG	AGCTTCTCCCAGAATCGTC	TCGCCCCCTNAGCTTCTCCCAGAATCGTCACTCCATACTTTTTTTACAATCCTAGCTAATTAGACCTTAACTAGGTAGGATTGTAAAAAAAATGAAGTGGCGATTCTGGGAGAAGCTGGGGAGAGGGGC	..(((((((.((((((((((((((((((((((.(((..((((((((((((((((.(((.((((...)))).))).))))))))))))))))))).))))))))))))))))))))))....)).)))))	-77.4
tae-miR3077a-1	3DS|595797|325|668	TTGAGCACACCTGAGTCCAGT	TGAACTCAGGTGTGCTCAACT	CCATGACAGGTTGAGCACACCTGAGTCCAGTTCTGAGCACATCTTCTACCTCCAGACTTCAACAACCTGAACTCAGGTGTGCTCAACTTGTCTGCA	....((((((((((((((((((((((.(((.((((((............)).))))..........))).))))))))))))))))))))))....	-44.6
tae-miR3078b-1		GGTGAGCGCGCCGCCGTCGAA	CGCCGGCTGCGCGTTCCC	CCATTCCCTTCGCCGGCTGCGCGTTCCCGTCTGTGGTGAGCGCGCCGCCGTCGAACGGATCGGCC	((..(((.((((.((((.(((((((((((....))).)))))))).)))).)))).)))..))..	-37.1
tae-miR3079a-1	4BL|7036829|5781|43135	GTAGGATGGCTGGTGCTATGG	ATAGCATCATCCATTCTACCA	GTTGAATTTGTCCATAGCATCATCCATTCTACCATTCAACGGTGGCTGCGCTGCCCGCAGTGGGTAGGATGGCTGGTGCTATGGATAGCCTCAA	.((((..(((((((((((((((.((((((((((.......((..((...))..)).......)))))))))).)))))))))))))))..))))	-49.34
tae-miR3080a-1	1BS|3428390|7845|183316	TTGATGACACGTGCAACATGA	ATGTTGCACGTGTCATCAATC	TGTGTAGCTCATGTTGCACGTGTCATCAATCTTCTTCTTTGATCTAGCTCTGGATCAAAGAAGAAGATTGATGACACGTGCAACATGAGCAACACAA	(((((.((((((((((((((((((((((((((((((((((((((((....)))))))))))))))))))))))))))))))))))))))).))))).	-78.7
tae-miR3080a-2	1BS|3428390|7845|183316	TTGATGACACGTGCAACATGA	ATGTTGCACGTGTCATCAATC	TGTGTTGCTCATGTTGCACGTGTCATCAATCTTCTTCTTTGATCCAGAGCTAGATCAAAGAAGAAGATTGATGACACGTGCAACATGAGCTACACAA	(((((.((((((((((((((((((((((((((((((((((((((........)))))))))))))))))))))))))))))))))))))).))))).	-75.4
tae-miR3081a-1		TAAAGCGTAGTCGAACGAATC	TTCGTTCTATTACACTTTACA	CTTGGTCATCTAAAGCGTAGTCGAACGAATCGTGCCGTTGATGAGGATATGTTCAGATTCGTTCTATTACACTTTACATGAGCAAGA	((((.((((.(((((.(((((.((((((((((((((........)).))).....))))))))).))))).))))).)))).)))).	-32.3
tae-miR3082a-1	3AS|3441441|2390|14082	TAAGAAGCAAATAGCACATG	TGTGCTCTTTCCTTCTTACC	CACCTCGAGGTAAGAAGCAAATAGCACATGCAGGAGGTAAGAAGCAAACGAATGTGTGTGCTCTTTCCTTCTTACCCTCGAGCCG	...((((((((((((((.(((.((((((((((...(............)...)))))))))).))).))))))).)))))))...	-35.3
tae-miR3082b-1	7AS|4252515|5669|32488	TAAGAAGCAAAGAGCACATG	TGTGCTCTTTCCTTCTTACC	CGCCTCGAGGTAAGAAGCAAAGAGCACATGCATTTAACTGATCTGAATCCTATCCCCCACTTCTCATCAGCCCAAAAATGAATGCGTGTGCTCTTTCCTTCTTACCCTCGAGCCGA	((.((((((((((((((.((((((((((((((((((.(((((..(((.............)))..)))))........)))))))))))))))))).))))))).))))))).)).	-52.82
tae-miR3082b-2	7DS|3958882|10683|180274	TAAGAAGCAAAGAGCACATG	TGTGCTCTTTCCTTCTTACC	CGCCTCGAGGTAAGAAGCAAAGAGCACATGCATTCAACTGATCTAAATCCTAATCCCCCACTTCTCATCAGCCCAGAAATGAATGCGTGTGCTCTTTCCTTCTTACCCTCGAGCCGA	((.((((((((((((((.((((((((((((((((((.(((..((.........................))..)))...)))))))))))))))))).))))))).))))))).)).	-52.51
tae-miR3083b-1	5BL|10802731|10785|249118	TAAGACAAGTATTTCCGGACG	TCCGGAAATACTTGTCCTAAA	AGTACTCCCTCCGTCCGGAAATACTTGTCCTAAAAATGGATAAAATGGAGGTATCTATAACTAAAATAAGTCTAGATACATCCATTTCTAAGACAAGTATTTCCGGACGGAGGGAGTAC	.((((((((((((((((((((((((((((.((.((((((((.........(((((((..(((......))).))))))))))))))).)).))))))))))))))))))))))))))))	-70.1
tae-miR3084a-1	3AL|4240261|3215|31047	TAATCTTCTGGATATATGCTTA	AGCATGTGTTTAGAAGATTAGA	CTTAATTTTATAATCTTCTGGATATATGCTTACATATAATAATTGATGTGAAGGTAGATCATAGAACAACAACATAATCTTTAGTCTTAAACAAATTATGGTAGACTAGAGATAGAACACAATAGGAACCACACACACACCAACGGTATAGAAAGTAGCAAAGAAATAGTAAAAGAAGTTCTTGACTTGTAGATTATCTCAAAGTGATAATGCAGAGTCAACCTTCTTTTACTACTAGTTTTGATCTACCTTGTCATCTGTAGGATAAGTTATTATATCTAAGCATGTGTTTAGAAGATTAGAAGATTAAGC	(((((((((.((((((((((((((((((((((.(((((((((((((((..(((((((((((..((((....((...(((((((((((....((.....))..)))))))))))..............(((..............))).......))..........((((((((((((...(((((((....((((((.......))))))...))))))).))))))))))))...)))))))))))))))..)))).........))))))))))).)))))))))))))))))))))).))))))))).	-103.94
tae-miR3084b-1	3AL|3903272|3997|44496	TAATCTTCTGGATACATGCTTA	AGTATGTTTTCAGAAGATTAGA	CTTCATTTTGTAATCTTCTGGATACATGCTTACTTATAATAAATGATGTGAAGGTAGATCATAGAACAACAACATAATCTTTTGACTTCGGCAAGTCAGTGTAGACTAGAGATAGAACACAACAGGAGCCACACACACCAACTATATGGAAAGTAGCAATGAAATAGTAAAACAAGCTCCTGACTTGTAGATTATGTCAAAGTGATGGTCTAGAATCAAGCTTCTTTTACTACTAGTTTTGGTCTACCTTGACATCTGCTATAGGATTAGTTATTATATATAAGTATGTTTTCAGAAGATTAGAAGATTAAGC	(((.(((((.((((((((((((.(((((((((..(((((((...(((((.(((((((((((..((((.........((((((((((.((.(((((((.((((...(((....))).))))...((((((........(((......))).................(.....)..))))))))))))).))....))))))).)))(((..((((......))))...)))....))))))))))))))).))))).((((......)))))))))))..))))))))).)))))))))))).))))).))).	-98.6
tae-miR3085a-1		TAATGCTGTCAGAGTTGGAAC	TCCAACTGCGACAGCATTAGT	CAGACCAGTAGCTTCCAACTGCGACAGCATTAGTAAGGGCAAGTGCCTTATTGATCTGGTTATTACTCAAGNGAAAGCAATGTCAGAGGAGCAACAGTCTGAAGAGAAGCTGATTATGTATATGTGAGGAGAGTGTATATTCGACAGCAGTATATGCGGGAGTGTATATTCAGACTGCTGTTGAAGCTCATCTGGCATTGCTTTCCCTTGAAGTGTAGTCTCATTATTAATGCACTTTCCCTTAGTAATGCTGTCAGAGTTGGAACCTACTGGTCT	.((((((((((.((((((((..((((((((((.((((((.((((((.(((.((((..(..(((.(((((((.(((((((((((((((.((((..(((.((.......)))))...((((((((.........))))))))(((((((((((((((((....))))))......))))))))))).)))).))))))))))))))).)))).))))))..)..)))).))).)))))).)))))).))))))))))..)))))))).))))))))))	-136.2
tae-miR3086a-1		TACGGCCTGATGACATCCACA	TGGATGTCATCGTGGCCGTACA	GGAGCTTCACACCGTGGATGTCATCGTGGCCGTACATGAATCGTCCCCCCCACATCCAGCTCTGTTCAATTTCAGACAAAGGTGGACGTTTCATTGTACGGCCTGATGACATCCACAGCGTGGCTCN	.((((..(((.(.(((((((((((((.(((((((((((((.(((((.((...........((((........))))....)).))))).)))).)))))))))))))))))))))).).))))))).	-63.36
tae-miR3086b-1	3AS|3281898|3936|44492	TACGGCCTGATGACATCCACG	TGGATGTCATCGTGGCCGTATA	GGGAGCTTCACACCGTGGATGTCATCGTGGCCGTATATGAATCGTCCCCCACATCCAGCTCTGATCAATTTCAGATACAGGTGGACGTTTCATTGTACGGCCTGATGACATCCACGGCGTGGCTCT	.(((((..(((.(((((((((((((((.(((((((((((((.(((((.((.........(((((......)))))....)).))))).)))).)))))))))))))))))))))))).))))))))	-72.42
tae-miR3087a-1	3AS|6813508|1004|5777	TACTGTGGGCACTTATTTGACA	GCAAATAGTGCCCTTAGTATG	GGTGAGATTTCCATACTGTGGGCACTTATTTGACAAGAATGAGGAGAAACATGAATTCTTGGCAAATAGTGCCCTTAGTATGAAATTCTGAT	.((.(((.((.(((((((.(((((((.(((((.(((((((..(........)..))))))).)))))))))))).))))))).)).))).))	-36.1
tae-miR3087a-2	3AS|6813508|1004|5777	TACTGTGGGCACTTATTTGACA	GCAAATAGTGCCCTTAGTATG	GAGATTTCCATACTGTGGGCACTTATTTGACAAGAATGAGGAGAAACATGAATTCTTGGCAAATAGTGCCCTTAGTATGAAATTCTG	.(((.((.(((((((.(((((((.(((((.(((((((..(........)..))))))).)))))))))))).))))))).)).))).	-35
tae-miR3088a-1	7DS|3927930|11319|145017	TACTGTTCAGTGCTCACGGTT	CCATGAACACTGAACAGTAAA	TGACGCCGTTAACCATGAACACTGAACAGTAAACCATGAACAGTAATAATAGCGTTCCAGTTCCAACATCATTTCTATTCATGGTTTACTGTTCAGTGCTCACGGTTAACGGCGCCA	.(.(((((((((((.(((.(((((((((((((((((((((.((.(((.(((((......))).....)).))).)).))))))))))))))))))))).))).))))))))))).).	-59.1
tae-miR3089a-1		TAGAATGGCTGGTGCTATGGA	CATAGCATCATCCATCCTGCC	CGTCGACCGCGGGGAGCCAATCCTCTGGTTTGACTTGTCCATAGCATCATCCATCCTGCCATTCTGCTGAGGTAGCTGCTGCCCTTTTGCACGATGGGTAGAATGGCTGGTGCTATGGATGAATTCGAC	.((((((((.(((((.....)))))))).)))))..(((((((((((((.((((.((((((((.(((.((((..((....))))))..))).))).))))).)))).))))))))))))).........	-59
tae-miR3090a-1	4BL|6979200|5550|42323	TAGAGCTCCTCGGATGTCATA	TGACATTCTAGGAGAACTATA	TTTGGTGATCAAATGACATTCTAGGAGAACTATACAAAAAAAACAAATTTACAAATTTTGTTTAAACAGTGCACGTACATTTTGAGTAATTTTTTCTTTTTTGTATAGAGCTCCTCGGATGTCATATGACCATGAA	.((.(((.(((.(((((((((.(((((..((((((((((((.(.(((.((((......(((....)))(((....))).......)))).))).).))))))))))))..))))).))))))))).))).))).))	-41.7
tae-miR3090a-2	4BL|6979200|5550|42323	TAGAGCTCCTCGGATGTCATA	TGACATTCTAGGAGAACTA	GGTGATCAAATGACATTCTAGGAGAACTATACAAAAAAAACAAATTTACAAATTTTGTTTAAACAGTGCACGTACATTTTGAGTAATTTTTTCTTTTTTGTATAGAGCTCCTCGGATGTCATATGACCATGAA	.(((.(((.(((((((((.(((((..((((((((((((.(.(((.((((......(((....)))(((....))).......)))).))).).))))))))))))..))))).))))))))).))).)))...	-41.3
tae-miR3091a-1	2BS|5211022|11564|201716	TAGCTCTCAGGCGCTGCACTAGT	TAGTGCAACGCCCAGGAGCTAGG	CCGTGGCGCCTAGCTCTCAGGCGCTGCACTAGTGCAACGCCCGGGAGCTAGGCGCTGCACTAGTGCAACGCCCAGGAGCTAGGCGCTACAC	..(((((((((((((((..((((.((((((((((((.((((..(...)..)))).)))))))))))).))))..)))))))))))))))..	-70.7
tae-miR3092a-1	2BS|5195103|26809|521394	TATCTGGACAAATCTGAGACA	TCTCAGATTTGTCTAGATATG	CCTGAATTAGTTGTCTCAGATTTGTCTAGATATGGATGTACCTAAACACTAAAAAGTGTCTAGATACATCCGTATCTGGACAAATCTGAGACAATTAATTCGG	.(((((((((((((((((((((((((((((((((((((((.(((.(((((....))))).))).)))))))))))))))))))))))))))))))))))))))	-70
tae-miR3092a-2	2BS|5195103|26809|521394	TATCTGGACAAATCTGAGACA	TCTCAGATTTGTCTAGATATG	GAATTAGTTGTCTCAGATTTGTCTAGATATGGATGTACCTAAACACTAAAAAGTGTCTAGATACATCCGTATCTGGACAAATCTGAGACAATTAATTCG	(((((((((((((((((((((((((((((((((((((.(((.(((((....))))).))).))))))))))))))))))))))))))))))))))))).	-67.9
tae-miR3093a-1	6AS|4394188|4641|58473	TATGATGGCGATACCGATTGG	ATTCGGATTCGCCATCATACG	ACTGAATACAAATCATTCGGATTCGCCATCATACGCCCAACCGTGCATTTGATATGCATATATATGCATCACGAGCCACGGTGGAGCTGTATGATGGCGATACCGATTGGTTTGTTCTAG	.(((...((((((((.((((..(((((((((((((((((.(((((..((((..((((((....))))))..)))).)))))))).)).))))))))))))..)))).))))))))..)))	-58.3
tae-miR3094a-1	4AL_2679673	TATTAGTTGTCGCTGAAACGG	ATTTGAGCGACAACTAATATG	CTCCGTTCCATATTAGTTGTCGCTGAAACGGATGTATCTAGCAGACGTATTTCAGTAGATACATCCATTTGAGCGACAACTAATATGGAACGGAGG	((((((((((((((((((((((((.(((.(((((((((((.(.((......)).)))))))))))).))).)))))))))))))))))))))))).	-62.8
tae-miR3095a-1		TTTTTAATGGCAACTTTAGT	TAAAGTTGCCATGAAAAAACG	CAACCCGACGTTTTTAATGGCAACTTTAGTTCACGCGAGGTTGGCAAACAGCAGTTTTCTGACAAAAAGCGAACTTGGACAAAGTTGCCATATTTTAACAACTAAAGTTGCCACCTTGCGTCAACTAAAGTTGCCATGAAAAAACGTTTCGAGTGATATGATTAAAATCCGAACGTTTGGGATT	...(((.((((((((.(((((((((((((((.(((((((((.(((((...((((....))).).....((.(((((.....)))))))...................)))))))))))))).)))))))))))))))..))))))))((((..(..((....))..)..)))).....)))...	-66.3
tae-miR3096a-1	7BL|6657058|2092|11368	TCAGGAAGGACCGCATCATCT	AGGATGCAGTCTTTCCTCAAG	TTGGCCACCTTCAGGAAGGACCGCATCATCTGGAACGATAGCGCGTAGCGTCACTTGGTGTTCGTCACCAGCGAGTTCTAGAGGATGCAGTCTTTCCTCAAGGTGGCCAAT	(((((((((((.(((((((((.(((((.((((((((....((((...))))...((((((.....))))))...)))))))).))))).))))))))).))))))))))).	-64.7
tae-miR3097a-1	2BS|5159425|5561|146621	TCAGGACGTTGCAACATTAAC	TAATGTTGCAACGTCCTGAAC	TGATACTGGTTCAGGACGTTGCAACATTAACACCTGAACAGGTGTTAATGTTGCAACGTCCTGAACCAGTATCG	.((((((((((((((((((((((((((((((((((....)))))))))))))))))))))))))))))))))).	-63.8
tae-miR3097a-2	2BS|5159425|5561|146621	TCAGGACGTTGCAACATTAAC	TAATGTTGCAACGTCCTGAAC	CGATACTGGTTCAGGACGTTGCAACATTAACACCTGTTCAGGTGTTAATGTTGCAACGTCCTGAACCAGTATCA	.((((((((((((((((((((((((((((((((((....)))))))))))))))))))))))))))))))))).	-64.1
tae-miR3098a-1	7BL|6467536|1646|10974	TCATCTGGCATTGCTTTCTCT	AGAAAGCAATGTCAGAGGAGT	TATTACTCAAGAGAAAGCAATGTCAGAGGAGTTTTAGGAACAGTCTGAAGAGAAGCTGATTATTTATATTTGAGGAGAGTTTATATTCAGACTGCTGTTGAAGCTCATCTGGCATTGCTTTCTCTTGAAGTGTAG	...((((((((((((((((((((((((.(((((((((.(.(((((((((...(((((.....((((....))))...)))))...))))))))).).))))))))).)))))))))))))))))))).))))...	-65.9
tae-miR3099a-1		TCATGAATTTTTGTACGCATG	TGCATGCAAAATTTCGTGATG	GAAAAAAATTCATGCATGCAAAATTTCGTGATGAAATCACATTTGTGGAGCTGTGGGCAAAAAAACAAACTCCATGTTCCAAAAATAGTCTTTTTTTACCACTAATTTTTTTTTGTCTACACTTCTAGGAAAGTGATTTCATCATGAATTTTTGTACGCATGTAAAACATTT	..........(((((.(((((((.((((((((((((((((.(((.(((((.((((((((((((((..(((.....))).......((((...........))))...)))))))))))))).))))).))).)))))))))))))))).))))))).)))))..........	-60.7
tae-miR3100a-1	7DL|3363370|14575|253902	TCATTTGGAACTCGCCGGTGC	ACCGGCAAGTTCCAGACGATG	AAGCCCTGCATCATTTGGAACTCGCCGGTGCGATAGCACGCAGCATGACCTGGCGTTCATCACCGGCAAGTTCCAGACGATGCAGGCCTTC	(((.((((((((.(((((((((.(((((((.((....((((((......)).))))))..))))))).))))))))).)))))))).))).	-47.4
tae-miR3101a-1	5BL|10827960|2252|30393	TCGCAAATAATGGTGGCTCTC	GGGCCACCATTATTTGCGACG	ATTGCACCCGTCGCAAATAATGGTGGCTCTCGTCGCTCTCTAAGCTGGTTCGTCGGTGGAGGTGCCCCCATCAGCGCAGCACCCTGGAGTAGTGGGGTGGGGGAAGAACCCACGCCCGTCGTGCGGCCTCGCCGTGCTGTCACGGGCCACCATTATTTGCGACGCCTGCGAA	.(((((..(((((((((((((((((((((....(((((((((.((((...(((.(((((.((...))))))).)))))))....))))).))))((((((((......))).)))))...(..((((...))))..)......)))))))))))))))))))))..))))).	-91.8
tae-miR3102a-1		TCGGCTACTTCCTTTCCCTTGC	AAGGGAAGGAAGTAGCCAACG	GTCTCAGGCGTCGGCTACTTCCTTTCCCTTGCCGGTGCGCCGGTCATGCCGGTGGGTGCACCCCTCTTGCATGGCAAGGGAAGGAAGTAGCCAACGTCTTGGGCG	((((.((((((.((((((((((((.(((((((((.(((.((((.....)))).(((....))).....)))))))))))))))))))))))).)))))).)))).	-68.2
tae-miR3103a-1	3AS|404279|1810|10887	TCGGGACATTCTATGTGCATG	TGCACATAGAATGTCCGGATA	TGCGGATATATCGGGACATTCTATGTGCATGCACAAAGTTTCAATGAAAAAGGACTTTTTCGTGGCTTGTGTAAAAATGATAAAGAAATACAAAGTGAATAGTTGTAATGAAGCATCAGAAATTATCTTTTTACACAAGCCACAAAAAACCTTGTTTTTCACCGAAAACTTTGTGCATGCACATAGAATGTCCGGATATACACGCGG	.(((..((((((.(((((((((((((((((((((((((((((..(((((((.((.(((((.((((((((((((((((.(((((.....(((((.........))))).(((....)))....))))))))))))))))))))).)))))..)).)))))))..).)))))))))))))))))))))))))))).))))))..)))..	-100.7
tae-miR3103a-2	6DS|2093408|14478|284492	TCGGGACATTCTATGTGCATG	TGCACATAGAATGTCCGGATA	TGGGGGTATATCGGGACATTCTATGTGCATGCACAAAGTTTCGGGGAAAAACCATGTATTTTTGTGGCTCGTGTAAAAAAGATAAAGAAATGCAAAATGAATAGTTGTAATGAAGCATCAGAAATTGTCTTTTTTACACAAGCCACAAAAAACCTCGTTTTCCACCGAAAAGTTTGTGCATGCACATAGAATGTCCGGATATACATGCG	.....(((((((.((((((((((((((((((((((((.((((((((((((.....((.(((((((((((.(((((((((((((((.....(((((.........))))).(((....)))....))))))))))))))).)))))))))))))....)))))).))))))..)))))))))))))))))))))))).))))))).....	-104.7
tae-miR3104a-1	2BS|5245291|16452|342089	TCTCCTCGATGACCATGCTGA	AGCATGGTCATCAAGGGGAAA	TAACACAATATTCAGCATGGTCATCAAGGGGAAAAGGGGAGAAACAAGAACATAGCTCCCTATAACAGTATAGAAGGTAGGTGTAGGTGGCCCAATAGTTCAATGTTGTTTCTCCCCATTTCTCCTCGATGACCATGCTGATTTTGTATTA	....((((...((((((((((((((.((((((((.((((((((((((((((...((..((((((.(..(((.....))).)))))))..))......))))....)))))))))))).)))))))).))))))))))))))..))))....	-73.1
tae-miR3104a-2	2AS|5258664|2148|59950	TCTCCTCGATGACCATGCTGA	AGCATGGTCATCAAGGGGAAA	CACAAAATTCAGCATGGTCATCAAGGGGAAAAGGGGAGAAACAAGAACATAGCTCCCTATAACAGTATAGAAGGTAGGTGTAGGTGGCCCAATAGTTCAATGTTGTTTCTCCCCTTTTCTCCTCGATGACCATGCTGATTTTGTGT	((((((((.(((((((((((((.(((((((((((((((((((((((((...((..((((((.(..(((.....))).)))))))..))......))))....))))))))))))))))))))).))))))))))))))))))))).	-80.8
tae-miR3104a-3	2BS|5245291|16452|342089	TCTCCTCGATGACCATGCTGA	AGCATGGTCATCAAGGGGAAA	CACAATATTCAGCATGGTCATCAAGGGGAAAAGGGGAGAAACAAGAACATAGCTCCCTATAACAGTATAGAAGGTAGGTGTAGGTGGCCCAATAGTTCAATGTTGTTTCTCCCCATTTCTCCTCGATGACCATGCTGATTTTGTA	.((((...((((((((((((((.((((((((.((((((((((((((((...((..((((((.(..(((.....))).)))))))..))......))))....)))))))))))).)))))))).))))))))))))))..)))).	-73.1
tae-miR3105a-1	4AL_7175121	TCTGATTTACTCGTCGTGGTT	CCACGACGAGTAAATCGGAAC	CTCCCTCCGTTCTGATTTACTCGTCGTGGTTTTAGTTCAAATTTGAACTAATTGAACTAAAACCACGACGAGTAAATCGGAACAGAGGGAGT	(((((((.((((((((((((((((((((((((((((((((...........)))))))))))))))))))))))))))))))).))))))).	-65.6
tae-miR3105a-2	1BL|3828533|5081|86029	TCTGATTTACTCGTCGTGGTT	TCAAGACGAGTAAATCAGAAT	CTCCCTCCGTTCTGATTTACTCGTCGTGGTTTTAGTTCAAGACGAGTAAATCAGAATGGAGGGAGT	(((((((((((((((((((((((((.(((.......))).))))))))))))))))))))))))).	-47.8
tae-miR3105a-3	1DS|357958|1506|252116	TCTGATTTACTCGTCGTGGTT	CCACGACGAGTAAATCGGAAC	CTCCCTCCGTTCTGATTTACTCGTCGTGGTTTTAGTTCAAATTTGAACTAAAACCACGACGAGTAAATCGGAACAGAGGGAGT	(((((((.(((((((((((((((((((((((((((((((....))))))))))))))))))))))))))))))).))))))).	-65.7
tae-miR3105a-4	2BS|5235178|9460|265148	TCTGATTTACTCGTCGTGGTT	CCACGACGAGTAAATCGGAAC	CTCCCTTTGTTCTGATTTACTCGTCGTGGTTTTAGTTCAAATTTGAACTAAACCACGACGAGTAAATCGGAACAGAGGGAGT	((((((((((((((((((((((((((((((((.((((((....)))))))))))))))))))))))))))))))))))))).	-63
tae-miR3106a-1	7BL|6742177|3585|39410	TCTGCAAAGTTTGAAGTTCAT	GAACTTTAACTTTTGCAGAAC	CGACACAACATATGAACTTTAACTTTTGCAGAACAACAATACATTCTAACTACAATCTAGGAAAAAAACTTTCAGATTTTTTCATGCATTTTAAATACTTGAAATAATATTTTTATTCAAAGAAAATCTCATTTCGTATATTTATATCAGACCAAAAAATCTGAAAGTTTTTTCACACATTGATGTTCTAATGTTTGTTCGATCTGCAAAGTTTGAAGTTCATATGTTGTTTC	.((.((((((((((((((((((.(((((((((.((((((.(((((..(((..((((...(..((((((((((((((((((((.........((((((..((((((.(.((((((.......)))))).).))))))..)))))).........))))))))))))))))))))..)..))))..)))..)))))))))).).))))))))).)))))))))))))))))).))	-76.67
tae-miR3106a-2	4AL_7175275	TCTGCAAAGTTTGAAGTTCAT	GAACTTTAACTTTTGCAGAAC	CGACACAACATATGAACTTTAACTTTTGCAGAACAACAATACATTCTAACTACAATCTAGGGAAAAAACTTTCAGATTTTTTCATGCATTTTAAATACTTGAAATAATATTTTTATTCAAAGAAAATCTCATTTTGTATATTTATATCAGACCAAAAAATCTGAAAGTTTTTTCACACATTGATGTTCTAATATTTGTTCGATCTGCAAAGTTTGAAGTTCATATGTTGTTTC	.((.((((((((((((((((((.(((((((((.((((((...(((..(((..((((.....(((((((((((((((((((((.........((((((..((((((.(.((((((.......)))))).).))))))..)))))).........)))))))))))))))))))))....))))..)))..)))..))))).).))))))))).)))))))))))))))))).))	-72.07
tae-miR3107a-1	4BS|4884086|2106|49073	TCTGGAATTAGTTGACGCTCA	AGCGCCAACTAATTCCGGACG	ACTCCCTCCATCTGGAATTAGTTGACGCTCAAATGGATGTATCTAGATGTATTTCAATGCTAGGTACATCCATTTGAGCGCCAACTAATTCCGGACGGAGGAAGTA	(((.(((((.((((((((((((((.(((((((((((((((((((((.((.....))...))))))))))))))))))))).)))))))))))))).))))).))).	-70
tae-miR3108b-1	4BS|4913712|21899|1584399	TCTGTAACTAAATATAAGACG	TCTTATATTTAGTTACGGAGG	TGGTACTACCTCTGTAACTAAATATAAGACGTTTTTGCAGTTCAAATTGAACTGCATGAACTGCAAAAACGTCTTATATTTAGTTACGGAGGTATAGAAG	......((((((((((((((((((((((((((((((((((((((............))))))))))))))))))))))))))))))))))))))......	-58.3
tae-miR3108b-2	2DS|5348573|9619|363461	TCTGTAACTAAATATAAGACG	TCTTATATTAAGTTACAGAGG	TTATACTACCTCTGTAACTAAATATAAGACGTTGAACTGCAAAAACGTCTTATATTAAGTTACAGAGGTAGTACTA	...((((((((((((((((.(((((((((((((..........))))))))))))).))))))))))))))))...	-42.1
tae-miR3108b-3	7DS|1225740|4728|147836	TCTGTAACTAAATATAAGACG	TCTTATATTAAGTTACAGAGG	ATGCACTACCTCTGTAACTAAATATAAGACGTTTTTGCAGTTCACCTGCAAAAACGTCTTATATTAAGTTACAGAGGTACCTCCG	......(((((((((((((.((((((((((((((((((((.....)))))))))))))))))))).)))))))))))))......	-49.2
tae-miR3109a-1	1DL|1516067|11156|210264	TCTGTCCCTGAATATAAGACG	TCTTATATTTAGGGACAGAGG	TAGTACTACCTCTGTCCCTGAATATAAGACGTTTTTGCAGTTAAATTTGAACTGCAAAAAATGTCTTATATTTAGGGACAGAGGTAGCAGCAT	..((.(((((((((((((((((((((((((((((((((((((.......)))))).)))))))))))))))))))))))))))))))..))..	-58.1
tae-miR3109a-2	1BL|3859302|26545|843333	TCTGTCCCTGAATATAAGACG	TCTTATATTTAGGGACAGAGG	TAGTACTACTTCTGTCCCTGAATATAAGACGTTTTTGCAGTTAAATTTGAACTGCAAAAAATGTCTTATATTTAGGGACAGAGGTAGTAGCA	...(((((((((((((((((((((((((((((((((((((((.......)))))).)))))))))))))))))))))))))))))))))...	-57.9
tae-miR3110a-1	7BS|3065641|4850|58197	TCTGTTCACAAATGTAAGACG	TCTTACATTTGTGAACAGAGG	AGGTACTCCCTCTGTTCACAAATGTAAGACGTTTTGGCAGTATAAATTAAACTGCTAAAACGTCATACATTTGTGAACATTAAACTGCCAAAACATCTTACATTTGTGAACAGAGGGTGTATTA	.(((((.((((((((((((((((((((((.(((((((((((.(((.(((......)))....(((((....)))))...))).))))))))))).)))))))))))))))))))))).))))).	-62.4
tae-miR3110a-2	7AS|4071598|1918|8721	TCTGTTCACAAATGTAAGACG	TCTTACATTTGTGAACAGAGG	AGCTACTCCCTCTGTTCACAAATGTAAGACGTTTTGGCAGTTTAACTGCCAAAACGTCTTACATTTGTGAACATTAAACTGTCAAAATGTCTTACATTTGTGAACAGAGGGTGTATTA	...(((.((((((((((((((((((((((((((((((((((((((...(((((..........)))).)....)))))))))))))))))))))))))))))))))))))).)))...	-64.2
tae-miR3110a-3	1AL|3908012|6182|163855	TCTGTTCACAAATGTAAGACG	TCTTACATTTGTGAACAGAGG	ATGTATTCCCTCTGTTCACAAATGTAAGACGTTTTGGCAGTTTAATTTAAATTGCCAAAATGTCTTACATTTGTGAACAGAGGTTGTAACT	...(((..((((((((((((((((((((((((((((((((((((...))))))))))))))))))))))))))))))))))))..)))...	-58.5
tae-miR3110a-4	1BS|3448887|34580|1758214	TCTGTTCACAAATGTAAGACG	TCTTACATTTGTGAACAGAGG	TGCTACTCCCTCTGTTCACAAATGTAAGACGTTTTTTCAGTTTAAATTAAACTGCAAAAACATCTTACATTTGTGAACAGAGGGACTACAA	((.((.(((((((((((((((((((((((.((((((.(((((((...))))))).)))))).))))))))))))))))))))))).)))).	-50.8
tae-miR3110a-5	1DL|2261073|7881|88801	TCTGTTCACAAATGTAAGACG	TCTTACATTTGTGAACAGAGG	AGTTACAACCTCTGTTCACAAATGTAAGACGTTTTGGCAATTTAAATTAAACTGCCAAAAGGTCTTACATTTGTGAACAGAGGGAATACA	.((.....((((((((((((((((((((((.((((((((.((((...)))).)))))))).))))))))))))))))))))))....)).	-52.1
tae-miR3110a-6	7AS|4071598|1918|8721	TCTGTTCACAAATGTAAGACG	TCTTACATTTGTGAACAGAGG	AAAGCTACTCCCTCTGTTCACAAATGTAAGACGTTTTGGCAGTTTAACTGCCAAAACGTCTTACATTTGTGAACATTAAACTGTCAAAATGTCTTACATTTGTGAACAGAGGGTGTATTACC	.....(((.((((((((((((((((((((((((((((((((((((((...(((((..........)))).)....)))))))))))))))))))))))))))))))))))))).))).....	-64.2
tae-miR3111a-1	4AL_7150862	TCTGTTCACTTTTATAAGACG	TCTTACAAAAGTGAACGGAGG	TTGTACTCCCTCTGTTCACTTTTATAAGACGTTTCAGACAGCTGAAATTGAATTGTTTTGAGTCTTGTCTTAAATGTCTAAATGGTCTTACAAAAGTGAACGGAGGGAGTAATA	...((((((((((((((((((((.((((((.((((((....)))))).........((((((......))))))..........)))))).))))))))))))))))))))...	-48.8
tae-miR3111a-2	5BL|10883707|1406|15839	TCTGTTCACTTTTATAAGACG	TCTTACAAAAGTGAACGGAGG	TAATACTCCCTCTGTTCACTTTTATAAGACGTATTAGACAGCTGAAATTGAACTGTTTTGGGTGTTGTCTTAAATGTCTAAACAGTCTTACAAAAGTGAACGGAGGGAGTGTGT	..(((((((((((((((((((((.((((((...(((((((..(((.((...(((......)))...)).)))..)))))))...)))))).)))))))))))))))))))))..	-53.6
tae-miR3111a-3	6AS|4383271|5318|156820	TCTGTTCACTTTTATAAGACG	TCTTACAAAAGTGAACGGAGG	TAGTACTCCCTCTGTTCACTTTTATAAGACGCTTTAGACAGCAGGAATTGAACTGTTTTGGGTGTTGTCTTAAATTTCTAAACGGTCTTACAAAAGTGAACGGAGGGAGTACAA	..(((((((((((((((((((((.((((((..((((((..((((........))))((((((......))))))..))))))..)))))).)))))))))))))))))))))..	-54.5
tae-miR3111a-4	6BL|4371399|12483|510422	TCTGTTCACTTTTATAAGACG	TCTTACAAAAGTGAACGGAGG	TGTTACTCCCTCTGTTCACTTTTATAAGACGTTTTAGACAGCTTAAATTGAACTGTTTTGAGTGTTGTCTTAAATGTCTAAACGGTCTTACAAAAGTGAACGGAGGGAGTATAT	...((((((((((((((((((((.((((((..((((((((..((((((...(((......)))...)).)))).))))))))..)))))).))))))))))))))))))))...	-52
tae-miR3111a-5	6BL|4371399|12483|510422	TCTGTTCACTTTTATAAGACG	TCTTACAAAAGTGAACGGAGG	ATGTGTTACTCCCTCTGTTCACTTTTATAAGACGTTTTAGACAGCTTAAATTGAACTGTTTTGAGTGTTGTCTTAAATGTCTAAACGGTCTTACAAAAGTGAACGGAGGGAGTATATAA	.(((((.(((((((((((((((((((.((((((..((((((((..((((((...(((......)))...)).)))).))))))))..)))))).)))))))))))))))))))))))).	-53.3
tae-miR3111a-6	4AL_7150862	TCTGTTCACTTTTATAAGACG	TCTTACAAAAGTGAACGGAGG	TCTTGTACTCCCTCTGTTCACTTTTATAAGACGTTTCAGACAGCTGAAATTGAATTGTTTTGAGTCTTGTCTTAAATGTCTAAATGGTCTTACAAAAGTGAACGGAGGGAGTAATAAT	.....((((((((((((((((((((.((((((.((((((....)))))).........((((((......))))))..........)))))).)))))))))))))))))))).....	-48.8
tae-miR3112a-1	6AS|4383238|4408|96399	TTTTTGGTGACATGCATGAAC	TAATGCATGCCAACAAAAATT	ACTGACAAAATGTTAATGCATGCCAACAAAAATTATATCCTTGGATCCGTATTTGTACATAGTTAATATAATTTTTGGTGACATGCATGAACATTTTGTTAG	.(((((((((((((.(((((((.((.(((((((((((((....))...(((....)))........))))))))))).)).))))))).)))))))))))))	-35.9
tae-miR3112a-2	6DS|2083939|24029|1428837	TTTTTGGTGACATGCATGAAC	TAATGCATGCCAACAAAAATT	ACTGACAAAATGTTAATGCATGCCAACAAAAATTATATCCTTGGATTCGTATTTGAACATAGTTTTCAGTGATATAATTTTTGGTGACATGCATGAACATTTTGTTAG	.(((((((((((((.(((((((.((.(((((((((((((.(((((..(.............)..))))).))))))))))))).)).))))))).)))))))))))))	-43.72
tae-miR3113a-1	2BL|8091286|34246|1329493	TGAAACACTGTGTGAGAGAAG	TCTCTCAGACAGTGTTTCACA	ATGTGGAGTGTGAAACACTGTGTGAGAGAAGTCGTAAGTGTGAAACACTCTCCGATGATGATGATGGAGCTGCAAACACTTATGAGTTCTCTCAGACAGTGTTTCACACTCTACCA	..(((((((((((((((((((.((((((((.((((((((((....((..(((((.(......).))))).))...)))))))))).)))))))).)))))))))))))))))))..	-67.1
tae-miR3114a-1	6AS|4350592|10617|174044	TGAACATCCCAGAGCCACCGG	GGCGGCTCTCTGGTGTTCAAG	TCGGGGAGCCCGGCGGCTCTCTGGTGTTCAAGCAGGAACCTCATGCTACCGGCAGCATGCGGCGCTTGCTTGAACATCCCAGAGCCACCGGCGTGCCAAAA	....((.((((((.((((((..((((((((((((((..((.((((((......)))))).))..))))))))))))))..)))))).)))).)).))....	-59.4
tae-miR3115a-1		TTTTTTGATCCTTAGGATGGC	CATCCTATGGATCAAGAAACG	CTGCCGGACGTTTTTTGATCCTTAGGATGGCCCGACACCTGAGCCCGAGCTGACCCCCGCTCAGGCACGTCTTCGGGCCATCCTATGGATCAAGAAACGCCCGACGGC	(((.(((.(((((((((((((.(((((((((((((....((.(((.((((........)))).))).))...))))))))))))).))))))))))))).))).))).	-65.5
tae-miR3116a-1		TGAACTCAGGTGTGCTCAACT	TTGAGCACACCTGAGTCCAGT	GGTTGTTCCATGACAGGTTGAGCACACCTGAGTCCAGTTCTGAGCACATCTTCTACCTCCAGACTTCAACAACCTGAACTCAGGTGTGCTCAACTTGTCTGCAAC	.(((((.....((((((((((((((((((((((.(((.((((((............)).))))..........))).)))))))))))))))))))))).)))))	-47.8
tae-miR3117a-1	7BL|6467933|284|585	TGAAGAAGGACTGCATCATCT	AGGATGCACTCCTTCCTCAAG	TTGGTCATCTTGAAGAAGGACTGCATCATCTCGAACGGTAACGCGCAGCGTGACCTGGTGTTCTGTCACCAGCGAGTTCCAGAGGATGCACTCCTTCCTCAAGGTGACCTA	..(((((((((((.((((((.((((((.(((.((((....((((...))))..(((((((......)))))).).)))).))).)))))).)))))).)))))))))))..	-57.7
tae-miR3117b-1	7BL|6697191|1210|3048	TGAGAAAGGACTGCATCATCT	AGGATGCACTCCTTCCTCAAG	GCATTGGCCACCTTGAGAAAGGACTGCATCATCTGGAAGGATAGCGCACAGCGTAACCTGGTGTTCTCACCAGCAAGTTCCAGAGGATGCACTCCTTCCTCAAGGTGACCTATG	.(((.((.(((((((((.(((((.((((((.(((((((.....((((...))))...((((((....))))))....))))))).)))))).))))).))))))))).)).)))	-58.9
tae-miR3118a-1	4AL_7039058	TTTGTCTAGATACGGATATAT	ATACATCCGTATCTAGACAAATT	CTTTCTTAGATTTGTCTAGATACGGATATATCTAATACGAAAACGTGACTTGATACATCCGTATCTAGACAAATTTAAGACAAGA	(((((((((((((((((((((((((((.((((...((((....))))....)))).)))))))))))))))))))))))).))).	-42.6
tae-miR3118a-2	3AS|3444146|5280|53817	TTTGTCTAGATACGGATATAT	ATACATCCGTATCTAGATAAATT	TTGCCTTAGATTTGTCTAGATACGGATATATCTAGATGCGTTTTTGAGTTAGATACATCCGTATCTAGATAAATTCAAGACAAGC	(((.(((..((((((((((((((((((.(((((((...((....))..))))))).))))))))))))))))))..))).)))..	-38.5
tae-miR3118a-3	2BS|5215139|10943|373640	TTTGTCTAGATACGGATATAT	AGATCCGTATCTAGATAAATC	TCGACTCAGATTTGTCTAGATACGGATATATCTAGACATGTTTTAGTGTTAGATAGATCCGTATCTAGATAAATCCAAGTCAA	..((((..(((((((((((((((((((.(((((.(((((......)))))))))).)))))))))))))))))))..))))..	-43.8
tae-miR3118a-4	1BL|3800654|5018|74275	TTTGTCTAGATACGGATATAT	ATACATCCATATCTAGACAAATC	TTGTCTTAGATTTGTCTAGATACGGATATATCAAGTCACATTTTAGTATTAGATACATCCATATCTAGACAAATCTAAGACAAGA	((((((((((((((((((((((.((((.((((.(((.((......))))).)))).)))).))))))))))))))))))))))..	-42.1
tae-miR3118a-5	2BS|5215139|10943|373640	TTTGTCTAGATACGGATATAT	AGATCCGTATCTAGATAAATC	TAGTCGACTCAGATTTGTCTAGATACGGATATATCTAGACATGTTTTAGTGTTAGATAGATCCGTATCTAGATAAATCCAAGTCAACT	.(((.((((..(((((((((((((((((((.(((((.(((((......)))))))))).)))))))))))))))))))..)))).)))	-44.7
tae-miR3118a-6	7BS|3148516|1401|7465	TTTGTCTAGATACGGATATAT	ATACATCTGTATCTAGACAAATT	TTGTCTTAGATTTGTCTAGATACGGATATATCTAGCATTAAAATGAGTCTAGATACATCTGTATCTAGACAAATTCGAGACAAAT	((((((..(((((((((((((((((((.(((((((.(((......)))))))))).)))))))))))))))))))..))))))..	-45.3
tae-miR3119a-1	4AL_7063978	TGAAGTAGAGCAGGGACCTCA	AGGTGCCTGACCTACTTCATC	TTGGGGAAGATGAAGTAGAGCAGGGACCTCACGCTCAAGAAGCGGTGAGGTGCCTGACCTACTTCATCTTCACCAAC	((((.(((((((((((((..((((.((((((((((.....))).))))))).))))..))))))))))))).)))).	-49.6
tae-miR3119b-1	5BL|10924917|31229|730428	TGAAGTAGAGCAGAGACCTCA	AGGTGCCTGACCTACTTCATC	TTGGGGAAGATGAAGTAGAGCAGAGACCTCACGCTCAAGAAGCGGTGAGGTGCCTGACCTACTTCATCTTCACCAAC	((((.(((((((((((((..(((..((((((((((.....))).)))))))..)))..))))))))))))).)))).	-44.1
tae-miR3120a-1	1AL|3916116|14495|382105	TGAATCTTGGGAAAAAGCTGCAT	GCAGATTTTTCACCAATATTCAAG	CATAACCTCTTGAATCTTGGGAAAAAGCTGCATAACTCCAATAAATTGGAAACCTCATTTTCTATCCCAAAATTGCTTGCAAACACAATTTCTGGGGTAAAATATATGGTTTGAAGTTATGAGGTTATGCAGATTTTTCACCAATATTCAAGTGGTTATC	.((((((.(((((((.((((((((((.(((((((((..((...((((..(((((..((.((.(((((((((((((..........)))))).))))))).)).))..)))))..)))).))..))))))))).)))))).)))).))))))).)))))).	-59.5
tae-miR3121a-1		TGAATTTGTCCATAGCATCAT	GGTGCTATGGATAATTTCAAC	ATCCTCTGGTTGAATTTGTCCATAGCATCATCCATCTTGCATTCAACTGCATTTTTGCACGATGGGGAAGATGGCTGGTGCTATGGATAATTTCAACCCGATGGGTT	((((((.(((((((.(((((((((((((((.(((((((.(..((...((((....)))).))...).))))))).))))))))))))))).))))))).)).)))).	-55.5
tae-miR3121b-1	4DL_14415829	TGAATTTTTCCATAGCATCAG	GGTGCTATGGATAAATTCAAC	ATCCTCTGGTTGAATTTTTCCATAGCATCAGCACCGGCCATTCAACTCTGGTGGTAGTAGTTGCTGCCTTTTGGCGCTGGTGCTATGGATAAATTCAACCGGATGGTT	..(((((((((((((((.((((((((((((((.((.((((........))))((((((....))))))....)).)))))))))))))).))))))))))))).))..	-60.1
tae-miR3121c-1	3AS|2881909|1008|5947	TTAATTTGTCCATAGCATCCG	GGTGCTATGGATAAATTCAAC	GTTATCCGGTTTAATTTGTCCATAGCATCCGCGATCCCGCCATTCAGCTGTGATAGCTGCTGCCCTATTGCACGGTGTGGAAGATAGCTGGTGCTATGGATAAATTCAACCCGATGGCT	((((((.((((.(((((((((((((((((.((..(((((((...((((((...)))))).(((......))).)))).))).....)).))))))))))))))))).)))).)))))).	-55
tae-miR3121c-2	3AS|2881909|1008|5947	TTAATTTGTCCATAGCATCCG	GGTGCTACGGATAAATTCAAC	GACGATGGCTGGTGCTACGGATAAATTCAACCCGATTGGTGTGCATGCCCGACTGAAAGAAGAAGCCTTGCTGAGAGTTAAGTGAGCCGGGAATCAGTTTGAAACAGGGAGCCAGTTATCCGGTTTAATTTGTCCATAGCATCCGCGATCCCG	...(((.((.(((((((.(((((((((.((((.(((.(.((.((...(((......(((..((..(((.(((.(........).))).)))..))..)))......))).)))).).))).)))).))))))))).))))))).)).)))...	-53.7
tae-miR3122a-1		TGACATGTGGCATTCACAAATCA	ATTTATGAATGCCACGTGTCATT	TCCTGATAGATGACATGTGGCATTCACAAATCACAAAGCATCCAATCTCTCTCCCCCTCCCCCTGATTTCAGGTGGGGGTGGGTGGATGCTTTGTGATTTATGAATGCCACGTGTCATTCATCGGGAT	(((((((..(((((((((((((((((.(((((((((((((((((........((((((((.((((....)))).))))).)))))))))))))))))))).)))))))))))))))))..))))))).	-88
tae-miR3122a-2		TGACATGTGGCATTCACAAATCA	ATTTATGAATGCCACGTGTCATT	CCCTGATGCATGACATGTGGCATTCACAAATCACAAAGTATCTAATCTCTCCCCCCTGATTTTAGGTAGGGGGTGGGATAGATGCTTTGTGATTTATGAATGCCACGTGTCATTCATCAGGA	.(((((((.(((((((((((((((((.(((((((((((((((((.((((..(((((((........))))))).))))))))))))))))))))).))))))))))))))))).))))))).	-82.6
tae-miR3122b-1	6AS|4414588|4353|159613	TGACATGTGGCATTCACAAAT	TTGTGAATGCCACGTGTCATC	TCCTGATGGATGACATGTGGCATTCACAAATCACAAAGCATCCATCTGATGGATGATACGTGGCATTCACAAATCACAAAGCATCCATCTTGTGAATGCCACGTGTCATCCATCAGGAC	(((((((((((((((((((((((((((((..................((((((((....((((..........))))....))))))))))))))))))))))))))))))))))))).	-65.36
tae-miR3122b-2	2BL|8087107|7520|130620	TGACATGTGGCATTCACAAAT	TTGTGAATGCCACGTGTCATC	CCTTGATGGATGACATGTGGCATTCACAAATCACAAAACATCTAATCTCTCTCCCCTGATTTCACGTGAGGGTGGGGTAGATGCTTTGTGATTTGTGAATGCCACGTGTCATCCATCAGAATGGG	(((((((((((((((((((((((((((((((((((((.((((((....(((..((((.((.....)).))))..))))))))).)))))))))))))))))))))))))))))))))))...)).	-79
tae-miR3122b-3	4AL_7152354	TGACATGTGGCATTCACAAAT	TTGTGAATGCCACGTGTCATC	TGCTGATGGATGACATGTGGCATTCACAAATCTCAAAGCATCCCCTACCCCCCACTTAAAATTAAGGGGGAGAGAGAGATTAGATGCTTTGTGATTTGTGAATGCCACGTGTCATCATCGGGA	..((((((.(((((((((((((((((((((((.(((((((((.(((..(((((.((((....)))))))).)..)).)....))))))))).)))))))))))))))))))))))))))))..	-71.8
tae-miR3122b-4	4AL_7063880	TGACATGTGGCATTCACAAAT	TTGTGAATGCCACGTGTCATC	TCCTGATGGATGACATGTGGCATTCACAAATCCCAAAGCATCTAATCTCTCCCCCTTAATTTCAGGTGAGGGGTGGGTAGATGCTTTGTGATTTGTGAATGCCACGTGTCATCCATCAGGAT	((((((((((((((((((((((((((((((((.(((((((((((....((((((((((........))))))).)))))))))))))).)))))))))))))))))))))))))))))))).	-89.1
tae-miR3122b-5	4AL_7086005	TGACATGTGGCATTCACAAAT	TTGTGAATGCCACGTGTCATC	CCTTGATGGATGACATGTGGCATTCACAAATCACAAAGTATCTAATCTCTCCCCCCTGATTTCAGGTGGAGGATGGGATGGATGCTTTGTGATTTGTGAATGCCACGTGTCATCTATCAGGA	.(((((((((((((((((((((((((((((((((((((((((((.(((((((((((((....)))).)).))).))))))))))))))))))))))))))))))))))))))))))))))).	-91.1
tae-miR3122b-6	2BL|8019728|890|113417	TGACATGTGGCATTCACAAAT	TTGTGAATGCCACGTGTCATC	TCCTGATGGATGACATGTGGCATTCACAAATCACAAAGCATTTACCCGACCCCCACCTGAAATCAGGGGGAAAGAGATTAGATGCTTTGTGATTTGTGAATGCCACGTGTCATCCATCAAGGC	.(((((((((((((((((((((((((((((((((((((((((((..(....(((.((((....))))))).....)..)))))))))))))))))))))))))))))))))))))))).))).	-84.3
tae-miR3122b-7	6AS|4386862|1608|49838	TGACATGTGGCATTCACAAAT	TTGTGAATGCCACGTGTCATC	TCCTGATGGATGACATGTGGCATTCACAAATCACAAAGCATCCCCCACCCCCCACTTAAAATCAGGGGGGAGAGATTAGATGCTTTGTGATTTGTGAATGCCACGTGTCATCCATCAGGAC	((((((((((((((((((((((((((((((((((((((((((..((.((((((...........)))))).).)....)))))))))))))))))))))))))))))))))))))))))).	-89.9
tae-miR3122b-8	4AL_7038771	TGACATGTGGCATTCACAAAT	TTGTGAATGCCACGTGTCATC	TCCTGATGAATGACATGTGGCATTCACAAATCACAAACCATTTACCCCACTCCCCACCTGAAATAGGAGGGGAGAGATTAAATGCTTTGTGATTTGTGAATGCCACGTGTCATCCATCAGGAC	((((((((.((((((((((((((((((((((((((((.((((((...(.((((((.((((...)))).)))))).)..)))))).)))))))))))))))))))))))))))).)))))))).	-80.5
tae-miR3122b-9	3B|10439692|11701|530295	TGACATGTGGCATTCACAAAT	TTGTGAATGCCACGTGTCATC	TTCTGATGGATGACATGTGGCATTCACAAATCACGAAGCATCTACCCCACCCCCCACCTGAAATCGGGGGGGGGNGGGGTGTGTGGAGAGATTAGATACTTTGTGATTTGTGAATGCCACGTGTCATCCATCAGGAC	((((((((((((((((((((((((((((((((((((((.(((((((((.((((((.((((....)))))))))).))))).............)))).)))))))))))))))))))))))))))))))))))))).	-98.81
tae-miR3123a-1	5DL|4575265|6876|237670	TGAGACGAGATCTCCCCATAC	ATGGGGAGATCTCGCCTCAAC	TGGCGGCCGTTGAGACGAGATCTCCCCATACCACATAGCGGCAGCTCGGCTCCGTGCACGCGTATGGGGAGATCTCGCCTCAACAGCCGCTC	.((((((.((((((.((((((((((((((((......((((.(((...)))))))......)))))))))))))))).)))))).)))))).	-61.5
tae-miR3124b-1	4AS|5934169|13316|594255	TGAGCATCAACTAATTCCGGA	CGGAATTAGTTGATGCTCAAA	TACTTTCTCCGTCCGGAATTAGTTGATGCTCAAACGGATGTAGTGCTAGATACATTCGTTTGAGCATCAACTAATTCCGGACGGACCGAGT	.((((..(((((((((((((((((((((((((((((((((((........)))))))))))))))))))))))))))))))))))..))))	-65.4
tae-miR3124b-2	4AS|5934169|13316|594255	TGAGCATCAACTAATTCCGGA	CGGAATTAGTTGATGCTCAAA	TACTCGGTCCGTCCGGAATTAGTTGATGCTCAAACGAATGTATCTAGCACTACATCCGTTTGAGCATCAACTAATTCCGGACGGAGAAAGT	.(((...(((((((((((((((((((((((((((((.(((((........))))).)))))))))))))))))))))))))))))...)))	-58.5
tae-miR3124b-3	1AL|3976788|8915|243499	TGAGCATCAACTAATTCCGGA	CTGAATTAGTTGACGCTCAAA	ACTTCCTCCGTCCTGAATTAGTTGACGCTCAAACGGATGTATCTAGATTTCTGTGCTAGATACATCCGTTTGAGCATCAACTAATTCCGGACGGAGGGACT	..(((((((((((.(((((((((((.((((((((((((((((((((((....)).)))))))))))))))))))).))))))))))).)))))))))))..	-72.1
tae-miR3124b-4	3AS|6951579|5414|77598	TGAGCATCAACTAATTCCGGA	CGGAATTAGTTGACGCTTAAA	TACTCCCTCCGTCCGGAATTAGTTGACGCTTAAACGCGTCTAGATACATCCGTTTGAGCATCAACTAATTCCGGACGGAGGAAGT	.(((.(((((((((((((((((((((.(((((((((.((........)).))))))))).))))))))))))))))))))).)))	-54.2
tae-miR3124b-5	1DL|135855|5888|117879	TGAGCATCAACTAATTCCGGA	TGGAATTAGTTGACGCTCAAA	GACATCCTCAGGCTGGAATTAGTTGACGCTCAAATGGATGTATCTAGATTTCAGTGCTAGATACATCCGTTTGAGCATCAACTAATTCCGGACGGAGGGAGT	.((..((((...((((((((((((((.((((((((((((((((((((((....)).)))))))))))))))))))).))))))))))))))...))))..))	-63.6
tae-miR3125a-1		TGCAGTCCTCGATGTCGTAG	ACGGCATAGAGGCACTGCAAA	GGTTAACGAAACCACGGCATAGAGGCACTGCAAACATCCGAGATGAGCAAATTAGCTTGTCCCAAGTTTGCAGTCCTCGATGTCGTAGTTTGTTTTTT	....(((.((((.(((((((.((((.(((((((((....(.((..(((......)))..)))...))))))))))))).))))))).)))))))....	-40.4
tae-miR3125b-1	1DL|1024386|1963|40293	TTGCAGTCCTCGATGTCGTAG	ACGGCATAGAGGCACTGCAAAC	GTTAACGAAACCACGGCATAGAGGCACTGCAAACATCCGAGATGAGCAAACTAAGCTTGTCCCAAGTTTGCAGTCCTCGATGTCGTAGTTTTGTTTTT	...((((((((.(((((((.((((.(((((((((....(.((..(((.......)))..)))...))))))))))))).))))))).))))))))...	-44.3
tae-miR3126a-1	6AL|1699150|4855|95329	TGCGCCCTGCAGTACGTCAGA	TGACGTACTGCAGGGCGCAGT	CGGCTCCCCTGACGTACTGCAGGGCGCAGTTGGGTCACTGACAGGTGGGCCAACTTGCTTTCGGGCCCACCTGTCAGTGGCCCAACTGCGCCCTGCAGTACGTCAGAGGAGCCTCGT	.((((((.(((((((((((((((((((((((((((((((((((((((((((............))))))))))))))))))))))))))))))))))))))))))).))))))....	-113.1
tae-miR3126a-2	5BL|10835247|11995|241694	TGCGCCCTGCAGTACGTCAGA	TGACGTACTGCAGGGCGCAGT	ACTCGGCTCCCCTGACGTACTGCAGGGCGCAGTTGGGTCACTGACAGGTGGGCCAACTTGCTTCCGGGCCCACCTGTCAGTGGCCCAACTGCGCCCTGCAGTACGTCAGAGGAGCCTCGT	....((((((.(((((((((((((((((((((((((((((((((((((((((((............))))))))))))))))))))))))))))))))))))))))))).))))))....	-113.1
tae-miR3126a-3	4BS|4949089|10607|193267	TGCGCCCTGCAGTACGTCAGA	TGACGTACTGCAGGGCGCAGT	ACTCGGCTCCCCTGACGTACTGCAGGGCGCAGTTGAGTCACTAACAGGTGGGCCAACTTGCTTTCGGGCCCACCTGTCAGTGGCCCAACTGCGCCCTGCAGTACGTCAGAGGAGTCTCGT	....((((((.((((((((((((((((((((((((.((((((.(((((((((((............))))))))))).)))))).)))))))))))))))))))))))).))))))....	-97.3
tae-miR3127a-1	5DS|2732062|15801|454411	TTTTTTTGCCATATTTTCCAC	GGAAGACGTGGCAAAAAAAAT	CTGCAATGACGTGGAAGACGTGGCAAAAAAAATCGATGCTCCAAAATTTTTTTGAACATAACATTTTGGAGCCTTAGTTTTTTTTGCCATATTTTCCACAAATATCATC	..........((((((((..(((((((((((((..(.((((((((((.((.........)).)))))))))).)..)))))))))))))..))))))))..........	-43.4
tae-miR3128a-1	2AS|5296065|5514|209716	TGGACATCCGAGCAGCTCTCA	AGAGCTGCTCAGATGCCCAAA	TCAGCGCATTTGGACATCCGAGCAGCTCTCAGAAAAAAAATTGGTCCCGAATAGTAAACTTTTTCATGGACCCCAACTTTGTTTTTTTTTTCTGAGAGCTGCTCAGATGCCCAAATGAGCTGAA	(((((.(((((((.((((.(((((((((((((((((((((..(((((.(((.((....))..)))..)))))...........))))))))))))))))))))).)))).))))))).))))).	-65.22
tae-miR3128a-2	2AS|5296065|5514|209716	TGGACATCCGAGCAGCTCTCA	AGAGCTGCTCAGATGCCCAAA	ATTTCAGCGCATTTGGACATCCGAGCAGCTCTCAGAAAAAAAATTGGTCCCGAATAGTAAACTTTTTCATGGACCCCAACTTTGTTTTTTTTTTCTGAGAGCTGCTCAGATGCCCAAATGAGCTGAAA	.(((((((.(((((((.((((.(((((((((((((((((((((..(((((.(((.((....))..)))..)))))...........))))))))))))))))))))).)))).))))))).)))))))	-66.52
tae-miR3128a-3	2DS|5389210|9666|287549	TGGACATCCGAGCAGCTCTCA	AGAGCTGCTCAGATGTCCAAA	TCAGCGCATTTGGACATCCGAGCAGCTCTCAGAAAAAAAATCGGTTCCGAATAGTAAACTTTTTCACATACCCCAATTTTGTATTTTTTTTTCTGAGAGCTGCTCAGATGTCCAAATGAGCTGAA	(((((.((((((((((((.((((((((((((((((((((((((....)))...............(((...........)))..))))))))))))))))))))).)))))))))))).))))).	-64.8
tae-miR3128a-4	2BS|5242343|27236|742204	TGGACATCCGAGCAGCTCTCA	AGAGCTGCTCAGATGTCCAAA	TCAGCGCATTTGGACATCCGAGCAGCTCTCAGAAAAAAATCGGTTCCGAATAGTAAACTTTTTCACATACCCCAATTTTGTATTTTTTTTCTGAGAGCTGCTCAGATGTCCAAATGAGCTGAA	(((((.((((((((((((.(((((((((((((((((((((((....)))...............(((...........)))..)))))))))))))))))))).)))))))))))).))))).	-63.9
tae-miR3129a-1	2BL|8012957|11483|247815	TGGACGAGGATGTGCAGCTGC	AGCTGCACATCCACTTCCAAG	AGTTAGAGTTTGGACGAGGATGTGCAGCTGCGGTAGGACGTTCAGCTACGACCGGCAGCTGCACATCCACTTCCAAGCGCTAGCTA	((((((.(((((((.(.((((((((((((((....((.(((......))).)).)))))))))))))).).))))))).)))))).	-51.3
tae-miR3129a-2	2DL|9907038|5053|100774	TGGACGAGGATGTGCAGCTGC	AGCTGCACATCCACGTCCAAG	CCTAGTTAGAGTTTGGACGAGGATGTGCAGCTGCGGTAGGACTCTCAGCTACGACCGGCAGCTGCACATCCACGTCCAAGCGCTAGCTAG	.((((((((.(((((((((.(((((((((((((((((.((........))...))).)))))))))))))).))))))))).))))))))	-59.1
tae-miR3129a-3	2AL|6418433|13389|455202	TGGACGAGGATGTGCAGCTGC	AGCTGCACATCCACTTCCAAG	CCTGGTTAGAGTTTGGACGAGGATGTGCAGCTGCGGTAGGACGTTCAGCTACGACCGGCAGCTGCACATCCACTTCCAAGCGCTAGCTAG	.((((((((.(((((((.(.((((((((((((((....((.(((......))).)).)))))))))))))).).))))))).))))))))	-54.5
tae-miR3129a-4	2AL|6363060|7197|316332	TGGACGAGGATGTGCAGCTGC	AGCTGCACATCCACTTCCAAG	GGTTAGAGTTTGGACGAGGATGTGCAGCTGCGGTAGGACGTTCAGCTACGACCGGCAGCTGCACATCCACTTCCAAGCGCTAGCTA	((((((.(((((((.(.((((((((((((((....((.(((......))).)).)))))))))))))).).))))))).)))))).	-51.3
tae-miR3129a-5	2DL|9907038|5053|100774	TGGACGAGGATGTGCAGCTGC	AGCTGCACATCCACGTCCAAG	AGTTAGAGTTTGGACGAGGATGTGCAGCTGCGGTAGGACTCTCAGCTACGACCGGCAGCTGCACATCCACGTCCAAGCGCTAGCTA	((((((.(((((((((.(((((((((((((((((.((........))...))).)))))))))))))).))))))))).)))))).	-55.6
tae-miR3129a-6	2BL|8012957|11483|247815	TGGACGAGGATGTGCAGCTGC	AGCTGCACATCCACTTCCAAG	CCTAGTTAGAGTTTGGACGAGGATGTGCAGCTGCGGTAGGACGTTCAGCTACGACCGGCAGCTGCACATCCACTTCCAAGCGCTAGCTAG	.((((((((.(((((((.(.((((((((((((((....((.(((......))).)).)))))))))))))).).))))))).))))))))	-54.8
tae-miR3130a-1	3B|10726517|4209|160111	TGGATGTCATCGTGGCCGTACA	TACGGCCTGATGACATCCACG	CTTCACACCGTGGATGTCATCGTGGCCGTACATGAATCGTCCCCCACATCCAGCTCTGTTCAATTTCAGGCAAAGTGGACGTTTCATTGTACGGCCTGATGACATCCACGGCGTGGCT	..((((.(((((((((((((((.(((((((((((((.(((((...((.....((.(((........)))))...))))))).)))).)))))))))))))))))))))))).))))..	-65.6
tae-miR3130a-2	3B|10726517|4209|160111	TGGATGTCATCGTGGCCGTACA	TACGGCCTGATGACATCCACG	GGGAGCTCTTCACACCGTGGATGTCATCGTGGCCGTACATGAATCGTCCCCCACATCCAGCTCTGTTCAATTTCAGGCAAAGTGGACGTTTCATTGTACGGCCTGATGACATCCACGGCGTGGCTCT	.(((((....(((.(((((((((((((((.(((((((((((((.(((((...((.....((.(((........)))))...))))))).)))).)))))))))))))))))))))))).))))))))	-70.2
tae-miR3131a-1	7BS|3149865|4288|48421	TGGCATTGAGGGAGTCAAGCA	CCTGGCTCCCTGAATGCCATC	TGGCTGGTGCCGCTTGCCTGGCTCCCTGAATGCCATCCGGGAAGCGCGCCACTGTGGGAGGCGTCCCTCCTGGTTGGCATTGAGGGAGTCAAGCAGGCCTCGGCT	.((((((....((((((.(((((((((.(((((((.((((((.(.(((((.(.....).))))).).)))))).))))))).))))))))).)))))).))))))	-66
tae-miR3132a-1	5BL|10851316|6909|203785	TGGGCAAGTCACCCTGGCTACC	TAGCCAAGGATGATTTGCCTGTT	ACATATTCGATAGCCAAGGATGATTTGCCTGTTAAACTCACCTGGCAGCCAAGCTCTCTGCCACAGAGAATGGCGTACGGCAGTTCCATGGGCAAGTCACCCTGGCTACCCAAGTACC	..........((((((.((.((((((((((((..((((...(((...((((...((((((...)))))).))))...))).))))..)))))))))))))).))))))..........	-45.8
tae-miR3132a-2	4AL_7129153	TGGGCAAGTCACCCTGGCTACC	TAGCCAAGGATGATTTGTCTGTG	GGGAGGTCTTGCATGGGGGCAAGAGGCCATCTTCGATAGCCAAGGATGATTTGTCTGTGAAACTCACCTGGCAGCCAAGCTCTCTGCCACAGAGAACAGGCGTGCAGCAGTTCCATGGGCAAGTCACCCTGGCTACCCAAGTACCCC	(((.((((((((......)))..)))))..(((.(.((((((.((.(((((((((((((.((((...(((.(((((....((((((...))))))...))).))))).)))).))))))))))))))).)))))).).)))..))).	-59.9
tae-miR3133b-1	5BL|10855755|15509|261147	TTTTGATGACATGCATGGACA	TTAATGCATGCCAACAAAAAT	ACTAACAAAATGTTAATGCATGCCAACAAAAATTATATTGTTGGATTCGTATTTGATTATAGTTTTCAATGATATAATTTTTGATGACATGCATGGACATTTTGTTAGA	.(((((((((((((.(((((((.((.((((((((((((..(((((..(.(((......))))..)))))..)))))))))))).)).))))))).))))))))))))).	-47.3
tae-miR3134a-1		TTGAATTTGTCCATAGCATCA	GATGCTATGGATAACTTCAAA	TGCTGATTCCCCACGGTGGGTAACGATGGTTAGATGCTATGGATAACTTCAAACCAGATTATAGTTCGTGACGATGCCCCATCCGTCAGAAGTTCTTCTATCACTGCCGCTGACCCTGCGCACCCACAAAACAAGACAAGGAACGCAGAAGCAGGGAGCCAATCCTCTGGTTGAATTTGTCCATAGCATCAACCATCCAGC	.((((....(((.....)))....(((((((.((((((((((((((.(((((.(((((......(((.((((((((...))).))))))))..............(((.(((...(((((..((...............))..)))))...))).).))......)))))))))).)))))))))))))))))))))))))	-73.7
tae-lmiR4001a-1	1BL|3844318|7012|317697	AAAGATTCTGGGAGAAGCTGGGTA	CCCAGCTTCTCCCAGAATCTTTGA	AATCCGACCCCTACCCAGCTTCTCCCAGAATCTTTGAGCCCCATTTGTTTTACAATCCTATCTAGTTAGGGTCTAATTAGATAGGATTGTAAAACAAATGGGGTTCAAAGATTCTGGGAGAAGCTGGGTAAGGGTCGGAT	.(((((((((.((((((((((((((((((((((((((((((((((((((((((((((((((((((((((...)))))))))))))))))))))))))))))))))))))))))))))))))))))))))).)))))))))	-121.9
tae-lmiR4001a-2	1AS|3268806|36439|1510959	AAAGATTCTGGGAGAAGCTGGGTA	CCCAGCTTCTCCCAGAATCTTTGA	ATCCGACCCCTACCCAGCTTCTCCCAGAATCTTTGAGCCCGTTTGTTTTACAATCCTATGTAATTAGACCCTAACTAGGTAGAATTGTAAAACAAATGAGGCCCAAAGATTCTGGGAGAAGCTGGGTAGAGATCGAAT	...(((.(.((((((((((((((((((((((((((.((((((((((((((((((.((((.((.((((...)))).)).)))).))))))))))))))).))).)))))))))))))))))))))))))).).)))...	-85.5
tae-lmiR4001a-3	7BL|6514743|546|1574	AAAGATTCTGGGAGAAGCTGGGTA	CCCAGCTTCTCCCAGAATCTTTGA	AATCCGACCCCTACCCAGCTTCTCCCAGAATCTTTGAGACACATTTGTTTTACAATCCTATCTAATCAGACTCTAACTAGATAGGATTGTAAAACAAATGAGGCTCAAAGATTCTGGGAGAAGCTGGGTAAGATTAGATA	.(((..(.(..(((((((((((((((((((((((((((.(.(((((((((((((((((((((((.............))))))))))))))))))))))).).))))))))))))))))))))))))))).).)..))).	-85.52
tae-lmiR4001a-4	5DL|4571073|30457|1793296	AAAGATTCTGGGAGAAGCTGGGTA	CCCAGCTTCTCCCAGAATCTTTGA	AATCCGACCCCTACCCAGCTTCTCCCAGAATCTTTGAGCCCCATTTGTTTTACAATCCTATCTAGTTAGAGTCTAATTAGACAGGATTGTAAAACAAATGGGGTTGAAAGATTCTGGGAGAAGCTGGGTAAGGGTCGGAT	.(((((((((.((((((((((((((((((((((((.(((((((((((((((((((((((.(((((((((...))))))))).))))))))))))))))))))))).)))))))))))))))))))))))).)))))))))	-113.7
tae-lmiR4001a-5	5DL|4589704|914|36663	AAAGATTCTGGGAGAAGCTGGGTA	CCCAGCTTCTCCCAGAATCTTTGA	AATCCGACCCGTACCCAGCTTCTCCCAGAATCTTTGAGCCCCATTTGTTTTACAATCCTATCTAGTTAGGATCTAATTAGATTGGATTGTAAAACAAATGGGACAAAGATTCTGGGAGAAGCTGGGTATGGGTCGGAT	.(((((((((((((((((((((((((((((((((((...(((((((((((((((((((.((((((((((...)))))))))).))))))))))))))))))).)))))))))))))))))))))))))))))))))))	-109.8
tae-lmiR4001a-6	7DL|3344932|11299|236832	AAAGATTCTGGGAGAAGCTGGGTA	CCCAGCTTCTGCCAGAATCTTTGA	AATCCGACCCCCTACCCAGCTTCTGCCAGAATCTTTGAGCCCTGTTTGTTTTACAATCCTATCTAGTTAGGTTCTAATTAGACAAGATTGAAAACAAATGGGGCTCAAAGATTCTGGGAGAAGCTGGGTAAAGGTCGGAT	.((((((((...((((((((((((.(((((((((((((((((((((((((((.(((((...(((((((((...)))))))))...)))))))))))))))))))))))))))))))).))))))))))))..))))))))	-95.7
tae-lmiR4001b-1		AAAGATTCTGGAAGAAGCTGGGTA	CCCAGCTTCTCCCAGAATCTTTGA	CCTACCCAGCTTCTCCCAGAATCTTTGAGCCCCATTTATTTTACAATCCTATCTAGTTAGGGTCTAATTAGATGGGATTGTAAAACAAATGGGGCTTAAAGATTCTGGAAGAAGCTGGGTAGA	.(((((((((((((.((((((((((((((((((((((.((((((((((((((((((((((...)))))))))))))))))))))).)))))))))))))))))))))).))))))))))))).	-93.4
tae-lmiR4002a-1		AAAGACGGTCTTAGAAAATGCATT	TGCGCTTTTTGAGGCTAACTTTGA	TAGGGCCTAATGCGCTTTTTGAGGCTAACTTTGACCAAATATTAGAGCAATAATATATGACATGCAACTTACACAAAGCACACCGTTAAATTCGTGTGTGAAAGGAGCTTTCGATGATATAATTTTCACATTGTGCATGTCATGTACTATTAATCTTGTCAATAGTCAAAGACGGTCTTAGAAAATGCATTAGGCCCTAT	((((((((((((((.(((((((((((..(((((((........(((..((((.(((((((((((((.......(....(((((((.......)).)))))....).......(.(((........))))....))))))))))))).))))..)))........)))))))..))))))))))).)))))))))))))).	-77.89
tae-lmiR4003a-1	7BS|3109459|20982|720390	AAAGTTAACCTCGAAAAACGCATT	TACATTTTTTGAGGTTGCCGTTGA	ATATAGCGCCTAATACATTTTTTGAGGTTGCCGTTGACTATTGATAAGATTAATAATATGTAAGATGTATAATGTGAAAATTACATCGTTATCAACTTCTTGTAAGTACGAACTTGATGGTGTGGTTTGTTGAACTTGCGTGTCATATATTATTGCTCTAAAATATGGTCAAAGTTAACCTCGAAAAACGCATTAGAGCCTATA	.(((((.(((((((.(.(((((((((((((.(.((((((((.....(((.(((((((((((.(.(((((........((((((((((((((((.((((.....))))..))...))))))))))))))........))))).).))))))))))).))).....)))))))).).))))))))))))).).))))).)))))))	-63.89
tae-lmiR4004a-1		AGATAAGCTAGTAATAATGTCATA	TGACATTATTACTATCTTATTTTT	ACTGGCTTATATAGCCGCCTTTGAGATATTTATTAGATAAGCTAGTAATAATGTCATATGACTTTAACTAAAGTCAACTGACATTATTACTATCTTATTTTTTAATACCAGC	...((((.....)))).............(((..(((((((.((((((((((((((..(((((((....)))))))..)))))))))))))).)))))))..))).......	-37
tae-lmiR4004b-1	7BS|3162959|843|8532	AGATAAGGTAGTAATAATGTCATA	TGACATTATTACTATCTTATTTTT	TAAGATATTTATCAGATAAGGTAGTAATAATGTCATATGACTTTAACTAAAGTCAACTGACATTATTACTATCTTATTTTTTAATATCAAT	...((((((....((((((((((((((((((((((..(((((((....)))))))..))))))))))))))))))))))...))))))...	-38.9
tae-lmiR4004b-2	6AS|2726515|429|1540	AGATAAGGTAGTAATAATGTCATA	TGACATTATTACTATCTTATTTTT	TGAGATATTTATTAGATAAGGTAGTAATAATGTCATATGACTTTAACTAAAGTCAACTGACATTATTACTATCTTATTTTTTAATATCAGC	...((((((....((((((((((((((((((((((..(((((((....)))))))..))))))))))))))))))))))...))))))...	-39.6
tae-lmiR4004b-3	2BS|3202819|221|611	AGATAAGGTAGTAATAATGTCATA	TGACATTATTACTATCTTATTTTT	GTGATTTATTAGATAAGGTAGTAATAATGTCATATGACTTTAACTAAAGTCAACTGACATTATTACTATCTTATTTTTTAATATCAG	.(((((((..((((((((((((((((((((((..(((((((....)))))))..))))))))))))))))))))))..))).)))).	-38.2
tae-lmiR4005b-1	1AL|3915680|19572|633335	AAATTACTCGTCGTAGAAATGGAT	CCATACCTGCGACAAGTAATTCGG	CCTCCGTTCCAAATTACTCGTCGTAGAAATGGATGTGTCTAGAACTAAAATACATCTAGATACATCCATACCTGCGACAAGTAATTCGGAATGGAGGG	((((((((((.(((((((.(((((((..(((((((((((((((...........)))))))))))))))..))))))).))))))).)))))))))).	-59.6
tae-lmiR4005b-2	2AL|6379608|13036|217430	AAATTACTCGTCGTAGAAATGGAT	CCATACCTGCGACAAGTAATTCGG	CCTCCATTCCAAATTACTCGTCGTAGAAATGGATGTATCCAGAACTAAAATACATCTAGATACATCCATACCTGCGACAAGTAATTCGGAACGGAGGG	(((((.((((.(((((((.(((((((..(((((((((((.(((...........))).)))))))))))..))))))).))))))).)))).))))).	-51.2
tae-lmiR4005b-3	6DL|3259411|3235|231844	AAATTACTCGTCGTAGAAATGGAT	CCATACCTGCGACAAGTAATTCGG	CCTCCGTTCCAAATTACTCGTCGTAGAAATGGATGTATCTAGAACTAAAATACATCTAGATACATCCATACCTGCGACAAGTAATTCGGAACGGAGT	.(((((((((.(((((((.(((((((..(((((((((((((((...........)))))))))))))))..))))))).))))))).))))))))).	-57.7
tae-lmiR4005b-4	3AL|4352405|2891|23799	AAATTACTCGTCGTAGAAATGGAT	CCATACCTGCGACAAGTAATTCGG	CCTCCGTTCCAAATTACTCGTCGTAGAAATGGATGTATCTAGAACTAAAATACATCTAGATACATCCATACCTGCGACAAGTAATTCGGAACGGACGGA	((((((((((.(((((((.(((((((..(((((((((((((((...........)))))))))))))))..))))))).))))))).)))))))).)).	-57.4
tae-lmiR4005b-5	7DS|3948930|11968|340403	AAATTACTCGTCGTAGAAATGGAT	CCATACCTGCGACAAGTAATTCGG	CCTCTATTCCAAATTACTCGTCGTAGAAATGGATGTATCTAGAACTAAAATACATTAGGTACATCCATACCTGCGACAAGTAATTCGGAACGGAGGG	((((..((((.(((((((.(((((((..((((((((((((((............))))))))))))))..))))))).))))))).))))..)))).	-49.3
tae-lmiR4006a-1	7AS|4253765|17452|379703	AACATAGAGTAGTAACATGGGCAT	GGGCATGTTACTACTCTATGTTAC	AGTGGATAGTAACATAGAGTAGTAACATGGGCATGTTACTACTCTATNCATTTTAGCCACAGTGGATAGTAACATAGAGTAGTAACATGGGCATGTTACTACTCTATGTTACTACCTCTA	((.((.(((((((((((((((((((((((..((((((((((((((((.....(((.((.....)).)))....))))))))))))))))..))))))))))))))))))))))))).)).	-66
tae-lmiR4006b-1	3AS|3439910|5324|33650	AACATAGACTAGTAACATGGGCAT	GCATATGTTACTAGTCTTTGTTAC	TAGAGGTAGTAACATAGACTAGTAACATGGGCATGTTACTGGTCTATGTTACTACCCATTGTGGCTAGTCTTACTCCCACTATGACCAGCCTAAGGCTGGCCATAGTGGGGAGTAACTTAGACTAGTAACATGCATATGTTACTAGTCTTTGTTACTACCTCTAT	((((((((((((((.((((((((((((((.((((((((((((((((.((((((.(((((((((((((((((((..................))))))))))))))))))).)))))).)))))))))))))))).)))))))))))))).)))))))))))))).	-109.47
tae-lmiR4007b-1	4BS|4919271|5656|36857	AACCACTAGTGCAGCGCCTGAGAG	TCTAGGCGTTGCACTAGTGGTTGC	CGGTGTGCAGCGCTAGCTTCTAGGCGTTGCACTAGTGGTTGCTTCATTTTATAGTGCAACCACTAGTGCAGCGCCTGAGAGCTAGGCGCCC	.((.((((....((((((..((((((((((((((((((((((.............))))))))))))))))))))))..))))))))))))	-60.02
tae-lmiR4007c-1		AACCACTAGTGCAGCGTCTGAGAG	TCTAGGCGTTGCACTAGTGGTTGC	GCGCCTAGCTTCTAGGCGTTGCACTAGTGGTTGCTTTATTTTGTAGTGCAACCACTAGTGCAGCGTCTGAGAGCTAGACGCC	(((.((((((..((((((((((((((((((((((.((((...)))).))))))))))))))))))))))..)))))).))).	-57.5
tae-lmiR4008a-1		AACCTAGAACTACGCGAATGACTT	GTCATTTGCGTAGTTCTAGGTTGA	TTCGGTGAATAAGTCATTTGCGTAGTTCTAGGTTGACGATTTAACTATCTAAATATATATTATATATGACAAAAAATNTATATTTAGAAACTACATCCGTGTACAAATCTAGTGATATAATTTTCATGACATATAACACATATTTAAATCCTTAAATCGATAACCTAGAACTACGCGAATGACTTATTCACCTGG	...((((((((((((((((((((((((((((((((.((((((((..((.(((((((......((((((.((.(((((.((((((((((...((((....))))....))))..)))))))))))..)).))))))....))))))).))..)))))))).))))))))))))))))))))))))))))))))...	-76.8
tae-lmiR4009a-1	1AL|3877930|551|11565	AACGACCTAGGTACACATGCAAGA	TTGCACGTGTATCTAGGTCGTCAA	CAGTTTAAGGCTTGCACGTGTATCTAGGTCGTCAATGTAACTTATATAAAATAAATTGTTTAACATAAAAATATATCATTAAAAGATAGAATATTTGAAGTTTGTAATGATATATTTTTCGTAATGTATGCCTCTTATTAAGTTGGTCAAATTAACGACCTAGGTACACATGCAAGACTTGTAAACT	.(((((((((((((((.(((((((((((((((.(((.(((((((.((((.....((...(((....(((((((((((((((.(((...((....))....))).)))))))))))))))..)))...)).....))))))))))).....))).))))))))))))))).)))))).))).))))))	-56
tae-lmiR4009a-2	1AL|3978551|9237|423266	AACGACCTAGGTACACATGCAAGA	TTGCACGTGTATCTAGGTCGTCAA	AGTTTACAAGGCTTGCACGTGTATCTAGGTCGTCAATGTAACTTATATAAAATAAATTGTTTAAAATAAAAAATACTCTTAATATTTGAAGTTTGTAATGATTTTTTGTAATGTATGTCTGTTATTAAGTTGGTCAAATTAACGACCTAGGTACACATGCAAGACTTGTAAACA	.(((((((((.((((((.((((((((((((((((((((((((.((((((..(((((..(((..((((...(((((.......)))))...)))).....)))..)))))..))))))...)))))...)))).........))))))))))))))).)))))).))))))))).	-56.1
tae-lmiR4009a-3	1DS|1912737|5965|807863	AACGACCTAGGTACACATGCAAGA	TTGCACGTGTATCTAGGTCGTCAA	TAGTTTACAAGGCTTGCACGTGTATCTAGGTCGTCAATGTAACTTATATAAAATAAATTGTTTAACAAAAAAATATCATTAAAAATAGAATATTTGAAGTTTGTAATGATATATTTTTTGTAATGTATGCCTCTTATTAAGTTCATCAAATTAACGACCTAGGTACACATGCAAGACTTGTAAACT	.((((((((((.((((((.(((((((((((((((.(((..((((((.((((.....((...(((.((((((((((((((((.((((............)))).))))))))).))))))))))...)).....))))))))))......))).))))))))))))))).)))))).))))))))))	-62.9
tae-lmiR4009a-4	1BS|3419222|3539|447022	AACGACCTAGGTACACATGCAAGA	TTGCACGTGTATCTAGGTCGTCAA	TCTTTATAACATTTGCACGTGTATCTAGGTCGTCAATGTAACTTATATAAATAAATTGTTTAACATAAAAAATATATCATTAAAAATGGAATCTTTGAAGTTTGTAATGATATATTTTCATAATGTATGCTTGTTATTAAGTTGGTCAAATTAACGACCTAGGTACACATGCAAGACTTGTAAACT	..(((((((..((((((.(((((((((((((((.(((.(((((((.....((((...((...((((..((((((((((((((.((((...(....)...)))).))))))))))))))....))))..))...))))))))))).....))).))))))))))))))).))))))..)))))))..	-54.6
tae-lmiR4009a-5	3DS|743054|542|2381	AACGACCTAGGTACACATGCAAGA	TTGCACGTGTATCTAGGTCGTCAA	CAGTTTACAAGGCTTGCACGTGTATCTAGGTCGTCAATATAACTTATATAAAATAAATTGTTTAACATAAAAAAATATCATAAAAAAAAATATTTGAAGTTTGTAATGATATATTTTTCGTAATGTATGCCTCTTATTAAGTTGGTCAAATTAACGACCTAGGTACACATGCAAGACTTGTAAACT	.((((((((((.((((((.(((((((((((((((.(((.(((((((.((((.......((.....))......................((((((((((..((((....))))..))))).))))).......))))))))))).....))).))))))))))))))).)))))).))))))))))	-57.1
tae-lmiR4009a-6	6AS|4344025|7690|281308	AACGACCTAGGTACACATGCAAGA	TTGCACGTGTATCTAGGTCGTCAA	CAGTTTACAAGGCTTGCACGTGTATCTAGGTCGTCAATGTAACTTATATAAAATAAATTGTTTAACATAAAAAAATAACATTAAAAAACAGAATATTTGAAGTTTGTAATGATATATTTTTCGTAATGTATGCCTCTTATTAAGTTGGTCAAATTAACGACCTAGGTACACATGCAAGACTTCTAAACT	.((((((.(((.((((((.(((((((((((((((.(((.(((((((.((((......((((((......................)))))).((((((((((..((((....))))..))))).))))).......))))))))))).....))).))))))))))))))).)))))).))).))))))	-52.55
tae-lmiR4010a-1	4DL_14389627	AAGACTTAGATGTGCAATACTTAT	AGTTATTGCACATCTAAGTCACTC	CTAGATGTGCCCTAGTTATTGCACATCTAAGTCACTCAATCAAGCATAAGAAGGAAAAGAAAAAGGGAAAAGAAAATATTCACACGAATCTCCACGTAAGATCAATGACTTAAGACTTAGATGTGCAATACTTATGGCACATCTA	.((((((((((.(((.(((((((((((((((((..((..((........))..)).......(((......(((....)))..(((........)))...........)))..))))))))))))))))).))).))))))))))	-47
tae-lmiR4010b-1	6AS|4376226|14926|732370	AGGACTTAGATGTGCAATACTTAG	AAGTATTGCACATCTAAGTCCTAT	GATGTGCCATAAGTATTGCACATCTAAGTCCTATATCATATCATTGATCTTACGTTGAGATTCATGTGGATATTTTCTTTTTCCTTTTTTCTTTTCCTCTTTGTGCTTGATTCACTCACTTAGATGTGTAATAACTAGAGCACATCTAGATGTGCCCTAGACACACCCAGAAAGAAAATACCCACACGAATCTCCGTGCAATATCAGTGATATAGGACTTAGATGTGCAATACTTAGGGCACATCT	((((((((.((((((((((((((((((((((((((((((.....((((.((.((..(((((((.(((((.((((((((((((...............(((..(((..((...))..)))..))).((((.....((((.((((((....)))))).))))))))....)))))))))))).))))).)))))))..)).)).)))))))))))))))))))))))))))))))))).)))))))).	-114.7
tae-lmiR4010b-2	6AS|4376226|14926|732370	AGGACTTAGATGTGCAATACTTAG	AAGTATTGCACATCTAAGTCCTAT	CTAGATGTGCCATAAGTATTGCACATCTAAGTCCTATATCATATCATTGATCTTACGTTGAGATTCATGTGGATATTTTCTTTTTCCTTTTTTCTTTTCCTCTTTGTGCTTGATTCACTCACTTAGATGTGTAATAACTAGAGCACATCTAGATGTGCCCTAGACACACCCAGAAAGAAAATACCCACACGAATCTCCGTGCAATATCAGTGATATAGGACTTAGATGTGCAATACTTAGGGCACATCTA	.((((((((((.((((((((((((((((((((((((((((((.....((((.((.((..(((((((.(((((.((((((((((((...............(((..(((..((...))..)))..))).((((.....((((.((((((....)))))).))))))))....)))))))))))).))))).)))))))..)).)).)))))))))))))))))))))))))))))))))).))))))))))	-116.5
tae-lmiR4011a-1	7DL|3312134|2727|37347	AAGCCCAGTCGGCCTGCAGTTGGC	TTGCTGCTGGCCGATTGGGCTGTC	TGGCCCATCAGCTTGCTGCTGGCCGATTGGGCTGTCGGCCACCAGATCAAGCCCAGTCGGCCTGCAGTTGGCCGATAGGCCT	.((((.(((.(((.(((((.((((((((((((((((........)))..))))))))))))).))))).))).))).)))).	-54.3
tae-lmiR4011a-2	3AS|6856629|329|1580	AAGCCCAGTCGGCCTGCAGTTGGC	TTGCTGCTGGCCGATTGGGCTGTC	AGGCCGACTGGTGGCCCATCAGCTTGCTGCTGGCCGATTGGGCTGTCGGCCACCAGATCAAGCCCAGTCGGCCTGCAGTTGGCCGACAGGGTC	..(((....)))(((((.((.(((.(((((.((((((((((((((((........)))..))))))))))))).))))).))).))..)))))	-52
tae-lmiR4011a-3	4DL_14307817	AAGCCCAGTCGGCCTGCAGTTGGC	TTGCTGCTGGCCGATTGGGCTGTC	AGCCCAGTCGGCCCACAACAGGCCGACTGGTGGCCCATCAGTTTGCTGCTGGCCGATTGGGCTGTCGGCCACCAGATTCAAGCCCAGTCGGCCTGCAGTTGGCCGACAGGGTC	...((((((((((.......)))))))))).(((((.((.((..(((((.((((((((((((((((........)))...))))))))))))).)))))..)).))..)))))	-68.7
tae-lmiR4011a-4	7DS|3882810|8129|157273	AAGCCCAGTCGGCCTGCAGTTGGC	TTGCTGCTGGCCGATTGGGCTGTC	TGGCCCATCTGCTTGCTGCTGGCCGATTGGGCTGTCGGCCACCAGATCAAGCCCAGTCGGCCTGCAGTTGGCCGATAGGCCT	.((((.(((.(((.(((((.((((((((((((((((........)))..))))))))))))).))))).))).))).)))).	-54.3
tae-lmiR4011a-5	5DL|2382082|211|1370	AAGCCCAGTCGGCCTGCAGTTGGC	TTGCTGCTGGCCGATTGGGCTGTC	GCCCATCAGCTTGCTGCTGGCCGATTGGGCTGTCGGCCACCAGATGAAGCCCAGTCGGCCTGCAGTTGGCCGACAGGGTC	((((.((.(((.(((((.((((((((((((((((........)))..))))))))))))).))))).))).))..)))).	-48.9
tae-lmiR4012a-1		TAGGACAAGTATTTTCGGACGGAG	CCGTCCAGAAATACTTGTCGGAG	ATTCATTTTTTAGGACAAGTATTTTCGGACGGAGGGAGTACATCCTAGTGGTTTGTCATGAAGATTACTTTTGTACCATTATACTCCCTCCGTCCAGAAATACTTGTCGGAGAAATGGATG	(((((((((((..(((((((((((..((((((((((((((.....(((((((....((.((((....)))))).)))))))))))))))))))))..))))))))))).))))))))))).	-61.9
tae-lmiR4012e-1		TCGGACAAGTATTTCCGGACGGAG	CCGTTCGGAAATACTTGTCGGAGA	CTCTTACTCCCTCCGTTCGGAAATACTTGTCGGAGAAATGGATGTATCTAGATGTATATTGGTCTTAGTCCAATTGTTGTTTTTGTTTCTGTATTCCTTATTTATCCACTGGGGCAATCTGCTTGGTTCTTTGCGCATCCATTTTTATGTATTTCTCGGACAAGTATTTCCGGACGGAGGGAGTACATC	....(((((((((((((((((((((((((((.((((((((.(((......((((..((..(..((.(((...((((((.(...((..(..(((.....)))..)..))..).))))))..))).))..)..))..))))......))).)))))))).)))))))))))))))))))))))))))....	-79.2
tae-lmiR4013a-1		GAGGCCTTTAGTACCGGTTGGTGG	ACCAACCGGTACTAAAGGCCAACT	CCGGTTGGAGCCACCAACCGGTACTAAAGGCCAACTTTTGGCCAGGCCAAGAGGCAGGAAGAGGAGGCCTTTAGTACCGGTTGGTGGCTCCAACCGA	.(((((((((((((((((((((((((((((((..((((...((..(((....))).)).))))..))))))))))))))))))))))))))))))).	-77.9
tae-lmiR4013a-2		GAGGCCTTTAGTACCGGTTGGTGG	ACCAACCGATACTAAAGGCCTGCT	GTGGCAGCGCGAGGCCTTTAGTACCGGTTGGTGGCTTCAACCGGTATTAAAGATCACCCTTTTAGTACCGGTTACGAGCCACCAACCGATACTAAAGGCCTGCTCTTCCCGCC	((((.((.((.((((((((((((.(((((((((((((.((((((((((((((.......))))))))))))))..))))))))))))).)))))))))))))).))..)))).	-71.7
tae-lmiR4013a-3		GAGGCCTTTAGTACCGGTTGGTGG	ACCAACCGGTACTAAAGGCCTCGC	GCGGGAAGAGGAGGCCTTTAGTACCGGTTGGTGGTTCCAACCGGTACTAAAGAATGATCTTTAGTACCGGTTGGAGCCACCAACCGGTACTAAAGGCCTCGCACTGCCACCCCAA	..(((.((.((((((((((((((((((((((((((((((((((((((((((((....))))))))))))))))))))))))))))))))))))))))))).).)).....)))..	-91.9
tae-lmiR4014a-1	7AS|4245897|7876|61593	AAGTACTTTGATCATCATAGGCTT	GCCTATGATGGATTAAGGTACTTGT	TAGCTGTATCTACGCCTATGATGGATTAAGGTACTTGTGCTATTCAGAAAATATTCAAACACTTCACAGGCATTAGTAGATGTATATGTAAGAGTACATGCAAAAGCTATGCAAATTGACCTGTACATTGTTTTGTACAAAGTAGACAAAAATTGCTGCTACATTGAAAACTTTTTTCCTTTTTACAGCACTGTACAAGTCAGTTTGTACAATTTTTTGCATGTATCTTTACATTTATATGGACTACTACTGTGAATTGTTCTGAATATTACAAGTACTTTGATCATCATAGGCTTAGATACACCT	.((.((((((((.((((((((((.(((((((((((((((.((((((((..........(((.(((((((....((((..(((((.((((((..(((((((((((((...(((((((((((.((((((.(((..((((...(((((.((.....))))))).....((((.....)))).....))))))).)))))).)))))))))))....)))))))))))))..)))))).)))))..))))...))))))).))))))))))).))))))))))))))))))))))))).)))))))).))	-126.3
tae-lmiR4014a-2	7DS|3861440|12251|153563	AAGTACTTTGATCATCATAGGCTT	GCCTATGATGGATTAAGGTACTTGT	TAGCTGTATCTACGCCTATGATGGATTAAGGTACTTGTGCAATTCAGAAAATATTCAAACGCTTCACAGGCATTAGTAGATGTATATGTAAGAGTACATGCAAAACTATGCAAATTGACCTGTACATTGTTTTGTACAAAGAAGACAAAAATTGCTGCTACAGTGAAATCTTTTTTTTCCTTTTTACAGCACTGTACAAGTCAGTTTGTACAATTTTTTTGCATGTTCCTTTACATTTATACACTACTACTCTGAACTGTTTTGAATATTACAAGTACTTTGATCATCATAGGCTTAGATACACCT	.((.((((((((.((((((((((.(((((((((((((((..((((((((....((((...(((.....)))..((((((.((((((((((((.(.((((((((((...(((((((((((.((((((.(((..((((.((((((((.(((..(..(((...)))..)....))).)))).)))).))))))).)))))).)))))))))))......)))))))))).).))))))..))))))))))))...))))...))))))))..))))))))))))))))))))))))).)))))))).))	-115.9
tae-lmiR4015b-1		AATATGCGGACTAAATAAAAACGG	GTTTTTATTTATTCTGCATATTAG	GTAATGTACTCCGTTTTTATTTATTCTGCATATTAGGTTTTCTAAAGTCAAACTTTACAAAACTCTAAAGAAAAATATTAACATATACAATCCAAATCAATACCATTAGATTCACCATTGAATATATTTTCACATCATATAGATTTTTTGCTGTAAATGTTCATATTGTTTTCTATTAACTTGGTCAAACTTTATAAAGTTTGACTTCAGTCAAAGTTAATATGCGGACTAAATAAAAACGGGGGAGTATGT	........(((((((((((((((.((((((((((((.(((.((.(((((((((((((.(((...((((((((((((((.(((((.((((....(((((..........(......)..((((......)))).........))))).....)))).))))).))))..))))))......))))......))).))))))))))))).))..))).)))))))))))).)))))))))))))))........	-65.2
tae-lmiR4016a-1		AATCATGTATGTGATCTATGGGAC	TTCATAGATCATATACATGAATT	AACTTGATGTTTCATAGATCATATACATGAATTGTTCCACGTTAACTCCGTGAGTTAACATGGGTATAACCAATGAAACCTCGCGAGTTAACATGGAACAATCATGTATGTGATCTATGGGACGCCAAGTATC	.(((((.(((..((((((((((((((((((.((((((((.((((((((.(((((....(((((......)).)))....))))))))))))).))))))))))))))))))))))))))..))).)))))...	-71.7
tae-lmiR4017a-1	1BL|3852330|3478|62780	AATGGACAAAAAGGGGTGTATCTA	GATACATCACCTTTTATTCATTTT	TTGTCATCAAAATGGACAAAAAGGGGTGTATCTAAAACTAAAATACATCTAGATACATCACCTTTTATTCATTTTGATGACAAG	((((((((((((((((..((((((((((((((((...............)))))))))).)))))).)))))))))))))))).	-37.26
tae-lmiR4018a-1	1BS|3423137|6175|151743	AATTGGCAACCTAGATATACGCGT	GCGTATCCCTAGGTCGTCAATTTG	TTACAAGGCGTGCGCGTATCCCTAGGTCGTCAATTTGATCAATCTAATATAAATAATATATTACAAAAAATATACCAATATAAACTTCAGATTTTCTATTTTCAGAAGATATAATTTTTGTGTTATATAGTTTATATTAGGGTGATCAAATTGGCAACCTAGATATACGCGTAGGAATTGTA	.(((((..(.(((((((((..((((((.(((((((((((((..(((((((((((.(((((.((((((((.((((....))))........(((((((......)))))))....)))))))).))))).)))))))))))..))))))))))))).))))))..))))))))).)..)))))	-73.5
tae-lmiR4019a-1	4AS|5997052|4918|584635	AATTTAACCAACGAGACTGACTGC	AATCGGTCTCGTTGGTTAAATTTA	GTTTTACATAAATTTAACCAACGAGACTGACTGCGGCGGAAGCAAAAATTATACCACTACATTCGTATTTTTTATATGAATCCAGTGATATAATTTTTTCTCCCGCCACAATCGGTCTCGTTGGTTAAATTTACGATCAAACT	((((..(.((((((((((((((((((((((.((.(((((.((.((((((((((.((((..((((((((.....))))))))..)))).)))))))))).)).))))).)).)))))))))))))))))))))).)...)))).	-67.1
tae-lmiR4020a-1	2BL|8084654|4015|37695	ACCCGGCAGTTGGGTAAAGTCACA	TGGCTCTACCTAACTGCTGGGTAG	TAATACTGTGATGTGGCTCTACCTAACTGCTGGGTAGTACAACTGTCCGGGTTGTACTGACCCGGCAGTTGGGTAAAGTCACATCGCAATATT	.((((.((((((((((((.(((((((((((((((((((((((((.....))))))))).)))))))))))))))).)))))))))))).))))	-61.8
tae-lmiR4021a-1		ACCGGAAAGAAGCAAACCACACGG	ATGTGCTTTGCTTCTTTCCGGTTG	TTGAGTGTTTACCATGTGCTTTGCTTCTTTCCGGTTGTGCTTCTATTCGATAGTTCCTATTTACCGTGTAGACGAACGAATAAGCACAACCGGAAAGAAGCAAACCACACGGTAAACACTCA	.((((((((((((.((((.((((((((((((((((((((((..((((((...((..((((.......))))))...)))))))))))))))))))))))))))).)))).))))))))))))	-70.6
tae-lmiR4022a-1		ACGAGGCTCCTCTGACGTACTGCA	CAGTACGTCAGGGGAGCCGAGTCC	TCGCCGGCGGACGAGGCTCCTCTGACGTACTGCAGGGCGGCAGTTGGGTCCGACTGACAGGTGGGCCCGAAAACGACAAAGTTAGCCCACCTGTCAGTGACCCAACTGCGCCCTGCAGTACGTCAGGGGAGCCGAGTCCCCTGCCGGCAC	..((((((((((..(((((((((((((((((((((((((.((((((((((..((((((((((((((.....(((......))).)))))))))))))))))))))))))))))))))))))))))))))))))..))))...))))))..	-127.3
tae-lmiR4023a-1	4AS|2442241|247|1510	ACGGCGCAAAATGAGTGAATCTAC	AGATTCACACATTTTGCTTCGTAT	TATTTTAGAGTGTAGATTCACACATTTTGCTTCGTATGTGTACTCCCTCCGTTCCTAAATATTCTATTCGTCTTAACAGAGATTTCAACGAGTGACTACATACGGCGCAAAATGAGTGAATCTACACTCTAAAAT	.((((((((((((((((((((.((((((((.((((((((((((((.....(((....))).........(((((....)))))......)))))..))))))))).)))))))).))))))))))))))))))))	-55.9
tae-lmiR4024a-1		ACGTCTCTCCTGTAGAAATAGGCA	CTTATTTGTATAGGGTAGACGCTT	TAAGCACCGGTGCTTATTTGTATAGGGTAGACGCTTAACTAAACGTCTCTCCTGTAGAAATAGGCACCGGTGCTTC	.((((((((((((((((((.((((((..(((((.((....)).)))))..)))))).)))))))))))))))))).	-47.3
tae-lmiR4025a-1	4AL_7164578	ACTCGGCTCCCCTGACGTACTGCA	CAGTACGTCAGAGGAGCCTCGTCC	TGTCCCGTGGACTCGGCTCCCCTGACGTACTGCAGGGTGCAGTTGAGTCGCTGACAGGTGGGCCAACTTGCTTNTTCGGGCCCACCTGTCAGTGGCCCAACTGCACCCTGCAGTACGTCAGAGGAGCCTCGTCCATGTCCCG	.....(((((((..((((((.((((((((((((((((((((((((.((((((((((((((((((..............)))))))))))))))))).)))))))))))))))))))))))).))))))..))))))).....	-114.94
tae-lmiR4027a-1	7AS|3529335|231|1072	ACTGTGCCTTCTAAACTGTGACGG	GTCACAGTTTAGAAGGCACAGTTA	CGCAAATTTAACTGTGCCTTCTAAACTGTGACGGGGGAAGTACTTTTGATAGGATTCTGAGGGTTAATTAACCTTAAGTGGCCTCTAGATTCACGTTGCATAATGTTAACCATGCTGCAATAGTACTTCCTCCGTCACAGTTTAGAAGGCACAGTTAAATTTGCA	.((((((((((((((((((((((((((((((((((((((((((.........((.((((..(((((.(((....))).)))))..)))).))..((((((..(((.....)))..)))))).)))))))))))))))))))))))))))))))))))))))))).	-96.3
tae-lmiR4028a-1		AGAAAAGTCTGGTTTATTTCTCTA	GAAAAATAAACCGAGATTTTCTGA	TAGAGGGATGCTTAGAAAAATAAACCGAGATTTTCTGAAGCACCGGTGCCTATTTCTACAGAAAAGATGCTTAGTTAAGCGTCTACCCAGTACAAATAAGTACCGGTGCTTAAGAAAAGTCTGGTTTATTTCTCTAACCACCTCCC	..((((..((.(((((.(((((((((.(((((((((.((((((((((((.(((((.(((.....((((((((....)))))))).....))).))))).)))))))))))).)).)))))))))))))))).))))).))))))..	-64.3
tae-lmiR4029b-1	3AS|3442229|6135|56900	AGAAGTACACTTATTCATGGACGG	GTCCGCGAATAAGTGTACTTCTAG	GTATACTTCCTCTGTCCGCGAATAAGTGTACTTCTAGCCTTTGTTCTAAGTCAAAATTTTAAAATTTTGACCAAATATATACAAAAGAAGTAGTAACATATATGACATAAAATTGATATATTATGAAATTACAATTCAAAACGAATCTAGTGATACTAATTTAGTGTCATAAATGCTGCTACTTTTCTCTATAAAGTTGGTCAAAATTTGACTTAAGACAAAATCTAGAAGTACACTTATTCATGGACGGAGGGAGTATG	.(((((((((((((((((.((((((((((((((((((..(((((..((((((((.........(((((((((((...((((....((((((((((.(((.((((((((.((((((........((((.......))))......(((....)))..)))))).)))))))).))).))))))))))...))))...)))))))))))))))))))..)))))..)))))))))))))))))).)))))))))))))))))	-110.7
tae-lmiR4029c-1	2AL|6400841|18129|345993	AGATGTACACTTATTCATGGACGG	GTCCGTGAATAAGTGTACATCTAA	AATACTTCCTCCGTCCGTGAATAAGTGTACATCTAACTTTTGTTCTAAGTCAAAGTTTTAAAATTTTGACCAATTTTATAGAAAATAGTAGTAACATATATAACATCAAATTGATATATTATCAAAGTACATTTCAAAACGAATCTAGTGATAATAATTTGGTGCCATAAATGCTTTTACTTTTTTCCTAAAAAGCTGGTCAAAATTGTAAAACTTCGACTTAAGACAAAATCTAGATGTACACTTATTCATGGACGGAGGGAGTACA	..(((((((((((((((((((((((((((((((((..((((((..((((((.((((((((.(((((((((((.((((.(((((((.(((((...(((.(((..((((((((.....((((((((........(((.....))).....))))))))))))))))..))).)))...))))).)))).))).)))).))))))))))).)))))))).))))))..))))))..)))))))))))))))))))))))))))))))))..	-118.62
tae-lmiR4029d-1	3B|10508558|11587|318520	AGAAGTACACTTATTCACGGACGG	GTCCGCGAATAAGTGTACATCTAG	TGCTACTCCCTCCGTCCGCGAATAAGTGTACATCTAGGTTTTGTTCTAAGTCAAAGTTTTAATACTTTTACCAACTTTATAGGGAAAAGTAGTAGCATTTATGGCACTAAATTACTATCAATAGGTTCATTTTGAAATGTAGTTTCATAATATACCAATTTGATGTCATATATGCTACTATTCTTTTCTATAAAGTTGGTCAAAATTTAAAAACTTTGACTCACGATAAAAGGTAGAAGTACACTTATTCACGGACGGGGGGAGTAGC	.(((((((((((((((((.((((((((((((.((((..(((((((.(.((((((((((((.....(((.(((((((((((((..((.(((((((((((.(((((((.((((((..........(((..(((.((((((...)))))).)))..))))))))).))))))).))))))))))).))..))))))))))))).))).....)))))))))))).).)))))))..)))).)))))))))))).)))))))))))))))))	-132
tae-lmiR4029d-2	5AL|2692121|2234|10682	AGAAGTACACTTATTCACGGACGG	GTCCGTGAATAAGTGTACATCTAG	TACTCCCTCCGTCCGTGAATAAGTGTACATCTAGGATTTGCCTTAAGTCAAAATTTTGAAACTTTGATCAACTTTATAGAAAAAAATAGCAGCATTTATGACACTAAATTAGTATCACTAGATTTGCTTTGAAATGTATTTTCATAATATACCAATCTGATGTCATATATACTACTACTCTTTTCTAAAAAGTTGATTAAAATTATAAAATTTTGACTTAGGACAAATGGTAGAAGTACACTTATTCACGGACGGAGGGAGTAG	((((((((((((((((((((((((((((.((((..(((((.(((((((((((((((((.((.(((((((((((((.(((((((.(.(((.((.((.(((((((.((.(((.((((.....((..(((........)))...)).....)))).))).)).))))))).)).)).))).).))))))).))))))))))))).)).))))))))))))))))).)))))..)))).)))))))))))))))))))))))))))).	-119.1
tae-lmiR4029e-1	3B|10626673|8779|557182	AGAAGTACACTTATTCGCGGACGG	GTCCGTGAATAAGTGTACATCTAG	CATACTCCATCCGTCCGTGAATAAGTGTACATCTAGCTTTTGTCCTAAGTCAAAGTTTTGAAACTTTGACCAACTTTATAGAAAAAAGTAGCAGCATTTATGACACTAAATTAGCATCACTAGACTCGTTTTGAAATGCATTTTCAGAATATACCAATTTGATGTCATATGTACTACTACTCTTTTCTAAAAAGTTGGTCAAAATTATAAAACTTTGACTTAAGACAAATAGTAGAAGTACACTTATTCGCGGACGGAGGGAGTAGG	..((((((.(((((((((((((((((((((.((((.((((((((.(((((((((((((((.((.(((((((((((((.(((((((.(((((.((.((.(((((((.((((((....((....))...(((((((((.....))))))))).....)))))).))))))).)).)).))))).))))))).))))))))))))).)).))))))))))))))).)))))).)))))).))))))))))))))))))))).))))))..	-128.4
tae-lmiR4029e-2	3AS|6896536|926|7850	AGAAGTACACTTATTCGCGGACGG	GTCCGTGAATAAGTGTACATCTAG	ACTACTCCCTCCGTCCGTGAATAAGTGTACATCTAGTTTTTGGTTTAAGTCAAAGTTTTAAAACTTTGACCAAATTTATTGAAAAAAGTAACATTATTTATGGCACTAAATTAGTATCACTAGATTCGTTTTGAAATGTACTTTCATAATATGTCAATTTTATTTCATATATGCTACTACTTTTTCTATAAAGTTGGTCAAAATTTTGAAAGTTTGACTTAGGAGATAAGGTAGAAGTACACTTATTCGCGGACGGAGGGAGTAGC	.(((((((((((((((((((((((((((((.((((.(((....(((((((((((.((((((((.(((((((((.(((((.((((((((((.(((....(((((.((((...)))).......(((..(((.(((((.....))))).)))..))).........))))).))).))))..)))))).))))).))))))))).)))))))).)))))))))))....))).)))).))))))))))))))))))))))))))))).	-114.4
tae-lmiR4029e-3	1AS|3277599|8514|337954	AGAAGTACACTTATTCGCGGACGG	GTCCGCGAATAAGTGTACATCTAG	CTTACTCTCTCTGTCCGCGAATAAGTGTACATCTAGCTTTTTTTTTCTAAGTCAAAGTATTAAAATTTTGATCAATTTTATAGAAAAAAGTAGCAGCATTTATGACACTAAAATAATATCACTAACTTTGTTTTAAAATGTACTTTCATAATATACCAATTTGATATCATATATGTCACTACTATTTTCTATAAAGTTGGTCAAAATTTCAAAACTTTGACTTGGAACAAAACGTAGAAGTACACTTATTCGCGGACGGAGGGAGTAGA	.(((((((((((((((((((((((((((((.((((....((((.((((((((((((((.((.(((((((((((((((((((((((((.(((((..((((.(((((...((((((((...........))))))))..(((......))).................))))).))))..))))).))))))))))))))))))))))))).)).)))))))))))))).))))..)))).))))))))))))))))))))))))))))).	-120.5
tae-lmiR4029e-4	7AL|4537626|2432|20060	AGAAGTACACTTATTCGCGGACGG	GTCCGTGAATAAGTGTACATCTAG	CACACTCCCTCCGTCCGTGAATAAGTGTACATCTAGCTTTTGTCTTAAGTCAAAGTTTTAAAATTTTGACCAACTTTATAGACAAAAAAGCAGCATTTATGGCACTAAATTAGTATCACTAGATTCGAGTTGAAATGTGCTTTCATGATATATCAATTTGATGTCATATATGCTACCAGTGCTTTCTATAAACTTGATCAAAATTTTAAAACTTCGACTTAAGACAAAAGGTAGAAGTACACTTATTCGCGGACGGAGGGAGTAGT	...(((((((((((((((((((((((((((.((((.(((((((((((((((.(((((((((((((((((.(((.((((((((.....(((((((((.((((((......((((.....))))..(((((((((.((((.(......))))).))))))))).)))))).))))......))))))))))))).))).))))))))))))))))).))))))))))))))).)))).)))))))))))))))))))))))))))...	-135.3
tae-lmiR4029e-5	4BL|6841510|11260|126667	AGAAGTACACTTATTCGCGGACGG	GTCCGCGAATAAGTGTACATCTAG	TGTACTCCCTCCGTCCGCGAATAAGTGTACATCTAGCTTTTGTTCTAACTCAAAGTTTTGAAACTTTGACCAACTTTATAGGTAAAAGTAGCACCATTTATGACACAAAATTAGTATCACTAGATTCTTTTTGAAATGTATTTTCATAATATACCAATTTGATGTCATATAAACCTACTACTCTTTTCTAACAAGTTGGTCAAAATTATAAAATTTTGACTTAGTAAAAATGGTAGAAGTACACTTATTCGCGGACGGAGGGAGTAGA	..((((((((((((((((((((((((((((.((((.(((((...((((.(((((((((((.((.((((((((((((..((((.((.(((((.......(((((((((((.((((.....))))........(((((.....)))))...........)))).)))))))........))))).)).))))..)))))))))))).)).))))))))))).))))..)))).).)))).))))))))))))))))))))))))))))..	-113.16
tae-lmiR4029e-6	1AL|3966657|9370|277989	AGAAGTACACTTATTCGCGGACGG	GTCTCTGAATAAGTGTACATCTAT	ACTACTCCCTCCGTCTCTGAATAAGTGTACATCTATCTTTTGTCCTAAGTCAAAATTTTCAAATTTTGACCAACTTTATAGAAAAAAATAATGACATATATGACATCAAATTGGTATATATTATGAAAGTACATTTCGAAACGGATCTAGTGATACTAATTTAATGCCATAAATGTTGTTACTTTTTCCTATAAAGTTAATCAAAAATTTAAAACTTTGACTTAGGACAAAAGTTAGAAGTACACTTATTCGCGGACGGAGGGAGTATA	..((((((((((((((.(((((((((((((.((((.((((((((((((((((((.((((.((.((((((..((((((((((.(((((.(((..((((.((((.(((.((((((((((.((((((((((.....))))).........))))))))))))))).))).)))).))))..))).))))).))))))))))..)))))).)).)))).)))))))))))))))))).)))).))))))))))))).))))))))))))))..	-122.9
tae-lmiR4029e-7	5AL|2745971|9930|97235	AGAAGTACACTTATTCGCGGACGG	GTCCGCGAATAAGTGTACATCTAG	GTTACTCCCTCCGTCCGCGAATAAGTGTACATCTAGCCTTTGTCTTAAGTAAAAGTTTTAAAACTTTGACCGACTTTATAGAAAAAAGTACCAGCATTTATGGCACTAAATTAGTATCACTAGATTCGTTTTGAAATGTAGTTTCATAATATACCAATTTGATGTCATATATGTTACTACTCTTTTCTATAAAGTTGGTCAAAATTTTAGAACTTTGACTTAGACCAAAACATAGAAGTACACTTATTCGCGGACGGAGGGAGTAAG	.(((((((((((((((((((((((((((((.((((...((((..((((((.((((((((((((.(((((((((((((((((((((.((((..(((((.(((((((.((((((.((((..........(((.((((((...)))))).))))))).)))))).))))))).)))))..)))).))))))))))))))))))))).)))))))))))).))))))..))))...)))).))))))))))))))))))))))))))))).	-134.5
tae-lmiR4029e-8	3AS|6833522|1063|4598	AGAAGTACACTTATTCGCGGACGG	GTCCGCGAATAAGTGTACATCTAG	TGTACTCCCTCCGTCCGCGAATAAGTGTACATCTAGCTTTTGTCTTAAGCCAAAGTTTTAAATTTGACCAACTTTATAGGAAAATGTAGAAACATTTACGACACTAAATTAGTATCACTAGATTCATTTTGAAATGTACTTTCATAATATATCAATTTTGATGTCATATATGCTACTACTTTTTTCTATAAAGTTGGTCAAAATTATAAAACTTTGACTTAGAACATAAGGTAGAAGTACACTTATTCGCGGACGGAGGGAGTAGT	..((((((((((((((((((((((((((((.((((.(((.(((..((((.((((((((((..((((((((((((((((((((((.((((...(((.((.((((.((((.(((.....)))(((..(((.(((((.....))))).)))..)))...)))).)))).)).)))...)))).))))))))))))))))))))))....)))))))))).))))..))).))).)))).))))))))))))))))))))))))))))..	-126.5
tae-lmiR4029e-9	7DS|3325534|4345|68771	AGAAGTACACTTATTCGCGGACGG	GTCCGTGAATAAGTGTACATCTAA	CATACTCCCTCCGTCCGTGAATAAGTGTACATCTAACTTTTGTACTAAGTCAAAGTTTTAAAACTCTGATCAACTTTATAGAAAAAAGTAGCAGCATTTATGGCACTAAATTAGTATCACTAGATTCGTTTTGAAATGTGTTTTCATAATATATCAATTTGGTGTCATATATATTACTACTCTTTTTTTAAAAGTTGGTCAAAACTATAAAACTTTGACTTAGGACAAATGGTAGAAGTACACTTATTCGCGGACGGAGGGAGTAGT	..((((((((((((((((((((((((((((.((((...(((((.((((((((((((((((......(((((((((((.(((((((((((((.((.((.((((((((((((((((.....)))(((..(((.(((((.....))))).)))..))).))))))))))))).)).)).))))).)))))))))))))))))))......)))))))))))))))).)))))...)))).))))))))))))))))))))))))))))..	-126.9
tae-lmiR4029f-1	1AS|3299754|13048|334691	AGATGTACACTTATTCACGGACGG	GTCCGTGAATAAGTGTACATCTAG	TCGTACTCCTCCGTCCGTGAATAAGTGTACATCTAGCTTTTGCCTGAAGTCAAAGCTTTAAAATTTTGACCAACTTTCTACGGAAAAGTAAAAGCATTTATGACACTAAATTAGTATCACTAGATTCGTTGTGAAATGTACTTTGATAATATACCAATTTGATGTCATATATGTTACTACTATTTTCTATAAATTTGGTTAAAATTTTAAAATTTTAACTTGGTACAAAAGCTAGATGTACACTTATTCACGGACGGAGGGAGTATG	.(((((((((((((((((((((((((((((((((((((((((..(.((((.((((.(((((((((((((((((.(((.((.(((((((((..(((((.(((((((.((((((.((((........(((..(((.....)))..)))....)))).)))))).))))))).)))))..)))).))))))).))).))))))))))))))))).)))).)))).)..))))))))))))))))))))))))))))))))).))))))))	-120.2
tae-lmiR4029f-2	7DS|3853120|10063|139945	AGATGTACACTTATTCACGGACGG	ATCCGTGAATAAGTGTACATCTAG	GTTACTCCCTCCATCCGTGAATAAGTGTACATCTAGCTTTTGTCTTAAGTCAAAGTTTTAAAACTTTGACCACCTTTCTAGGAAAAAATAAAAGCATTTATGACACCAAATTAGTACCACTAGATTCGTTTTGAAATGTACTTTGATAAATATCAATTTGATGTCATACATGTTACTATTATTTTCTATAAAATTGGTCAAAATTTTAAAACTTTGACTTAGATTAAAAGCTAGATGTACACTTATTCACGGACGGAAGGAGTAGA	.(((((((.(((.(((((((((((((((((((((((((((((..(((((((((((((((((((.((((((((..(((.(((((((.((((..(((((.(((((((.((((..(((((...((((.....))))....))))).((((....)))).)))).))))))).)))))..)))).))))))).)))..)))))))).)))))))))))))))))))..))))))))))))))))))))))))))))).))).))))))).	-124.8
tae-lmiR4029f-3	5DL|2857436|5358|198777	AGATGTACACTTATTCACGGACGG	GTCCGCGAATAAGTGTACATCTAG	AATACTCCCTCCGTCCGCGAATAAGTGTACATCTAGCTTTTGTCCTAAGTCAAAATTTAAAATTTTGACCAACTTTCTTGGAAAAGGTAGCAGCATTTATGGCACTAAATTACTTTCACTAGATCCGTTTTGAAATGTACTTTCATAATACATCAAGTTGATGTCATATATGTTACTACTATTTCCTATAAAGTTGGTCAAAATTTTAAAAGTTTGACTTCGAACAAAAGCTAGATGTACACTTATTCACGGACGGAGGGAGTAAC	..(((((((((((((((.(((((((((((((((((((((((((.(.((((((((.(((((((((((((((((((((...(((((.(((((.(((((.(((((((...........(((((.(((..(((.(((((.....))))).)))..))).)).)))))))))).))))).))))).)))))...)))))))))))))))))))))..)))))))).).))))))))))))))))))))))))).)))))))))))))))..	-139.5
tae-lmiR4029f-4	2AL|2239493|3122|32520	AGATGTACACTTATTCACGGACGG	GTCCGTGAATAAGTGTACATCTAG	TACTCACTCCGTCCGTGAATAAGTGTACATCTAGGTTTTAAAATTTTGACCAACTTTATAGAAAAGAGTAGTAGCATATATAACATCAAATTGGTAGATTATGAAACTACATTTCAAAATGAATCTAGTGATAGTAATTTAGTGCCATAAATGCTGCTGCTTTTCTCTATAAAGTTGGTCAAAATTTTAAAATTTTGACTTAGGACAGAATCTAGATGTACACTTATTCACGGACGGAGGGGGTAA	(((((.((((((((((((((((((((((((((((..((((((((((((((((((((((((((.((((((((((((((.(((..(((........((((((((...((((...(((.....)))..))))....)))))))))))..))).)))))))))))))).)))))))))))))))))))))))))).(((((........))))).)))))))))))))))))))))))))))).))))).	-121.9
tae-lmiR4029f-5	2DS|5388339|9228|672831	AGATGTACACTTATTCACGGACGG	GTCCGCGAATAAGTGTACATCTAG	CATACTCCTTCTGTCCGCGAATAAGTGTACATCTAGGTTTTGTCTTAAGTCAAAGTCTTAATACTTTGACCACCTTTCTAGGAAAGAGTAAAAGCATTTATGACACCAAATTAGTATCACTAGATTCGTTTTGAAATATACTTTGATAATACATCAATTTGATGTCATATATGTTACTACTATTTTCTATAAAGTTGGTCAAAATCTTAAAACTTTGACTTAGAACAAAAGCTAGATGTACACTTATTCACGGACGGAGGGAGTAAG	..(((((((((((((((.((((((((((((((((((.((((((..(((((((((((.((((.(.((((((((.((((.(((((((.((((..(((((.(((((((.((((((..(((((.((..(((.....)))...))...))))).......)))))).))))))).)))))..)))).))))))).)))).)))))))).).)))).)))))))))))..)))))).)))))))))))))))))).)))))))))))))))..	-123.4
tae-lmiR4029f-6	2AS|5183026|14585|561254	AGATGTACACTTATTCACGGACGG	GTCCGTGAATAAGTGTACATCTAG	TACTCCCTCTGTCCGTGAATAAGTGTACATCTAGTTTTTGTTCTAAGTCAAAGTTTTAAGATTTTGACCAACTTTATAGAAAATAGTACTAACATATATGACATCAAATTGATATATTATCAAGTACATTTCAAAATGAATCTAGTGATACTAATTTGGTGCCATAAATATTTTTACTTTTTCCTAAAAAGGTGGTTAAGTAATAAAATTTTGACTTAAGACAAAAGCTAGATGTACACTTATTCACGGACGGAGGGAGTAA	(((((((((((((((((((((((((((((((((((((((((..(((((((((((((((....((((((((.((((.(((.(((.((((..((.((.((((.((((((((((...((((((.(..(.((((....)))).)..).)))))).)))))))))).)))).)).))..)))).))).))).)))).))))))))...)))))))))))))))..))))))))))))))))))))))))))))))))))))))))).	-124.5
tae-lmiR4029f-7	2AL|2239493|3122|32520	AGATGTACACTTATTCACGGACGG	GTCCGTGAATAAGTGTACATCTAG	ATTACCCCCTCCGTCCGTGAATAAGTGTACATCTAGATTCTGTCCTAAGTCAAAATTTTAAAATTTTGACCAACTTTATAGAGAAAAGCAGCAGCATTTATGGCACTAAATTACTATCACTAGATTCATTTTGAAATGTAGTTTCATAATCTACCAATTTGATGTTATATATGCTACTACTCTTTTCTATAAAGTTGGTCAAAATTTTAAAACCTAGATGTACACTTATTCACGGACGGAGTGAGTACA	..(((.(.((((((((((((((((((((((((((((...((......))......((((((((((((((((((((((((((((((.((.((.(((((.(((((((.((((((........((((((.....((((((...)))))).))))))..)))))).))))))).))))).)).)).)))))))))))))))))))))))))))))).)))))))))))))))))))))))))))).).)))..	-110.5
tae-lmiR4029f-8	4BL|7012573|8178|56990	AGATGTACACTTATTCACGGACGG	GTCCGTGAATAAGTGTACATCTAG	TGTACTCCCTCCGTCCGTGAATAAGTGTACATCTAGCTTTTGTCTTAAGTCAAAGTTTTAAAACTTTGACCAATTTTATAGGAAAACGTAGCAGCATTTATGGCACTAAATTAGTACCGTTGGATTCGTTTTGAAATGTACTTTCATAATATATCAATTTGATATCATATATGCTACTACTCTTTTCTATAAAGTTGGTCAAAATTCTAAATCTTTGACTTAGAACAAAAGATAGATGTACACTTATTCACGGACGGAGGGAGTAGA	..(((((((((((((((((((((((((((((((((.(((((((..((((((((((.((((.((.(((((((((((((((((((((..((((.(((((.((((..........(((((..(..((.....))..)...)))))........(((((.....))))))))).))))).))))..))))))))))))))))))))).)).)))).))))))))))..))))))).)))))))))))))))))))))))))))))))))..	-136.4
tae-lmiR4029f-9	5AS|1548461|4008|24956	AGATGTACACTTATTCACGGACGG	GTCCGTGAATAAGTGTACATCTAG	CTTACTCCCTCCGTCCGTGAATAAGTGTACATCTAGCTTTTGTTTTAAGTCAACGTTTTATTACTTTGACCACCTTTCTAAGAAAAAGTAAAAGCATTTATGGCACCAAATTAGTATCACTAGATTCGTTTTGAAATGTACTTTGATAATATATCAATTTTATGTCATATATGTTACTACTATTTTCTATAAAGTTGGTCGAAATCTTAAAACTTTGACTTAGAACAAAAGGTAGATGTACACTTATTCACGGACGGAGGGAGTAAC	.((((((((((((((((((((((((((((((((((.(((((((((((((((((.((((((....((((((((.((((...((((((((((..(((((.(((((((.((((...(.(((....))).)..)))).........((((((...)))))).....))))))).)))))..)))).))))))..)))).))))))))....)))))).))))))))))))))))).)))))))))))))))))))))))))))))))))).	-130.1
tae-lmiR4030a-1	5AL|2745832|3046|36844	AGACAAAAGCTAGAAGTACACTTA	AGTGTACTTCTAGCTTTTGTCCTA	TCCGCGAATAAGTGTACTTCTAGCTTTTGTCCTAAGTCAAAGTTTTAAAATTTTGACCAACTATATACAAAAGAGTAGAAACATATATGACATCAAATTGATATATTATGAAAGTACATTTCAAAACGGATCTAGTGATACTAATTTAGTGCTATAAATGCTGCTACTTTCCCTATAAAGTTGGTCAAAGTTTTAAAGCTTTGACTTAAGACAAAAGCTAGAAGTACACTTATTCGCGGAC	(((((((((((((((((((((((((((((((.((((((((((((((((((((((((((((((.((((....(((((((...(((.((((.(((.((((((........(((((.....)))))......(((....)))..)))))).))).)))).)))...)))))))...)))).)))))))))))))))))))))))))))))).))))))))))))))))))))))))))))))).	-117.9
tae-lmiR4031b-1	5DL|4608629|9553|1058019	AGAGAAAACTGTCTACATCTACAA	CTAGATGTACCTACTTTTCTCTAT	CCAAGTGTATAGAGAAAACTGTCTACATCTACAATACCAAACATGTAGATTATGAAATTATAACTCATGATGTACCCAATAATATGCATTCGGTATTCTAGATGTACCTACTTTTCTCTATAAATATGGT	(((.((.(((((((((((.((..((((((((.((((((......(((.(((((((.........))))))).))).((......)).....)))))).))))))))..)).))))))))))).)).))).	-38.7
tae-lmiR4031b-2	4BS|4861666|2388|95974	AGAGAAAACTGTCTACATCTACAA	CTAGATGTACCTACTTTTCTCTAT	CCAAGCATATAGAGAAAACTGTCTACATCTACAATACGAAACAAGTATATTATGAAAATATAACTCACGATGTATCCAATGATGTGCATTTCGTCTTCTAGATGTACCTACTTTTCTCTATAAACATGGT	(((.(..(((((((((((.((..((((((((.((.((((((...(((((((((....(((((........)))))...))))))))).)))))).)).))))))))..)).)))))))))))..).))).	-37.8
tae-lmiR4032a-1	4BS|4861666|2388|95974	AGAGAAAAGTAGGTACATCTAGAA	GTAGATGTAGACAGTTTTCTCTAT	CCATGTTTATAGAGAAAAGTAGGTACATCTAGAAGACGAAATGCACATCATTGGATACATCGTGAGTTATATTTTCATAATATACTTGTTTCGTATTGTAGATGTAGACAGTTTTCTCTATATGCTTGGT	(((.((.(((((((((((.(.(.((((((((.((.(((((((.....((((((....))..))))..((((((.....))))))...))))))).)).))))))))..)).))))))))))).)).))).	-39
tae-lmiR4032a-2	4BS|4901882|17343|197063	AGAGAAAAGTAGGTACATCTAGAA	ATAGATGTAGACAGTTTTCTTTAT	CCATATCTATAGAGAAAAGTAGGTACATCTAGAATACCAAATGCACATAATTGGATACATCGTGAGTTATATTTTCAGAATGTACATGTTTGGTATTATAGATGTAGACAGTTTTCTTTATATACTTGGT	(((....(((((((((((.(.(.((((((((.((((((((((...((....))..(((((..((((.......))))..)))))...)))))))))).))))))))..)).)))))))))))....))).	-38.7
tae-lmiR4032a-3	7AL|4457111|1300|8298	AGAGAAAAGTAGGTACATCTAGAA	GTAGATGTACACGGTTTTCTCTAT	CCATGTTTATAGAGAAAAGTAGGTACATCTAGAATACCAAATGCACATCATTGAATATATCGTGAGTTATATTTTTAGAATGTACATGTTTGGTATTGTAGATGTACACGGTTTTCTCTATACACTTGGT	(((.((.(((((((((((.(..(((((((((.(((((((((((.(((((...(((((((.(....).)))))))...).)))).)))..)))))))).)))))))))..).))))))))))).)).))).	-50
tae-lmiR4032a-4	5BL|10844786|20224|395634	AGAGAAAAGTAGGTACATCTAGAA	GTAGATGTAGACAGTTTTCTCTAT	TCATGTTTATAGAGAAAAGTAGGTACATCTAGAAGACGAAATGCACATCATTGGATACATCGTGAGTTATATTTTCAGAATATACTTGTTTCGTATTGTAGATGTAGACAGTTTTCTCTATACGTTTGGT	(((.(..(((((((((((.(.(.((((((((.((.(((((((.....((((((....))..))))..(((((((...)))))))...))))))).)).))))))))..)).)))))))))))..).))).	-34.2
tae-lmiR4032a-5	6AL|5827098|10928|176099	AGAGAAAAGTAGGTACATCTAGAA	GTAGATGTAGACAGTTTTCTCTAT	CCATGTTTATAGAGAAAAGTAGGTACATCTAGAAGACGAAATGCACATCATTGGATACATCGTGAGTTATATTTTCAGAATATACTTGTTTCGTATTGTAGATGTAGACAGTTTTCTCTATACGTTTGGT	(((.(..(((((((((((.(.(.((((((((.((.(((((((.....((((((....))..))))..(((((((...)))))))...))))))).)).))))))))..)).)))))))))))..).))).	-36.5
tae-lmiR4033a-1	4DL_14385092	AGAGCTAGGCGCTGCACTGTATAG	GTATAGTGTGGCGCCTAGCTCTCA	GCAGAGCCTAAGAGCTAGGCGCTGCACTGTATAGTGTGGCGCCTAGCTCTCAGGCACTGCACTAGTGGTTGCACTATAAAATGAAGCAACCACTAGTGGTTGCACTATAAAATGAAGCAACCACTAGTGCAACGCCTAGAAGCTAGGCACTACACTGTATAGTGTGGCGCCTAGCTCTCAGGCGCTGCA	((((.((((.((((((((((((..(((((((((((((((.((((((((((.((((..(((((((((((((((..(((...(((..(((((((....)))))))..)))...)))..)))))))))))))))..)))))).)))))))).)))))))))))))))..)))))))))))).)))).)))).	-134.4
tae-lmiR4033a-2	4DL_14361501	AGAGCTAGGCGCTGCACTGTATAG	GTATAGTGTGGCGCCTAGCTCTCA	GCAGAGCCTAAGAGCTAGGCGCTGCACTGTATAGTGTGGCGCCTAGCTCTCAGGCGCTCCACTAGTGGTTGCGCTACAAAATGAAGCAACCACTAGTGCAACGCCTAGAAGCTAGGCGCTACACTGTATAGTGTGGCGCCTAGCTCTCAG	.......((.((((((((((((..((((((((((((((((((((((((((.(((((...(((((((((((((.............)))))))))))))...))))))).))))))))))))))))))))))))..)))))))))))).))	-109.62
tae-lmiR4033a-3	4DS|2285451|13272|571022	AGAGCTAGGCGCTGCACTGTATAG	GTATAGTGTGGCGCCTAGCTCTCA	GCAGAGCCTAAGAGCTAGGCGCTGCACTGTATAGTGTGGCGCCTAGCTCTCAGGCGCTGCACTAGTGGTTGCACTACAAAATAGTGCAACGCCTAGAAGCTAGGCGCTACACTGTATAGTGTGGCGCCTAGCTCTCAGGCGCTGCA	((((.((((.((((((((((((..((((((((((((((((((((((((((.(((((.(((((((((((.....))))....))))))).))))))).))))))))))))))))))))))))..)))))))))))).)))).)))).	-115.6
tae-lmiR4033a-4	1AL|3869709|20326|925082	AGAGCTAGGCGCTGCACTGTATAG	GTATAGTGTGGCGCCTAGCTCTCA	GCAGAGCCTAAGAGCTAGGCGCTGCACTGTATAGTGGGGCGCCTAGCTCTCAAGCGCTGCACTAGTGGTTGCACTACAAAATGAAGCAACCACCCTAGAAGCTAGGCGCGGCAATGTATAGTGTGGCGCCTAGCTCTCAGGCGCTGCA	((((.((((.((((((((((((..(((((((((.((..((((((((((.((..((...))....((((((((.............))))))))....))))))))))))..)).)))))))))..)))))))))))).)))).)))).	-92.82
tae-lmiR4034a-1		AGATAAGATAGTAATAATGTCAGT	TGACATTATTACTATCTTATTTTT	TGCTTATTTGTTAGATAAGATAGTAATAATGTCAGTTGACTTAGTCAACTGACATTATTACTATCTTATTTTTTAGTATCAGC	.(((.(((((..((((((((((((((((((((((((((((...))))))))))))))))))))))))))))..))).)).)))	-41.2
tae-lmiR4034a-2		AGATAAGATAGTAATAATGTCAGT	TGACATTATTACTATCTTATTTTT	TTTGTGCTATTTGTTTAGATAAGATAGTAATAATGTCAGTTAACTAAGTCAACTGACATTATTACTATCTTATTTTTTAGTATCAGC	.((((((((.......(((((((((((((((((((((((((.((...)).)))))))))))))))))))))))))..))))).))).	-35.1
tae-lmiR4034b-1		AGATAAGGTAGTAATAATGTTAGT	TGACATTATTACTATCTTATTTTT	GCTATTTATTAGATAAGGTAGTAATAATGTTAGTTGAGTTTTCACTAAAGTCAACTGACATTATTACTATCTTATTTTTTAATATCAGTC	(((..(((..(((((((((((((((((((((((((((.(((.....))).)))))))))))))))))))))))))))..)))....))).	-38
tae-lmiR4034b-2		AGATAAGGTAGTAATAATGTTAGT	TGACATTATTACTATCTTATTTTT	TTGAGCTATTTATTAGATAAGGTAGTAATAATGTTAGTTGAGTTTCACTAAAGTCAACTGACATTATTACTATCTTATTTTTTTAATATTCA	.((((.((((....(((((((((((((((((((((((((((.(((....))).)))))))))))))))))))))))))))....))))))))	-38.7
tae-lmiR4034c-1		AGATAAGGTAGTAATAATGTCAGT	TGACATTATTACTATCTTATTTTT	GAGTGATAAATTAGATAAGGTAGTAATAATGTCAGTTGACTTGACATTATTACTATCTTATTTTTAATATCAGCT	...(((((....(((((((((((((((((((((((.....)))))))))))))))))))))))....)))))...	-30.9
tae-lmiR4034c-2		AGATAAGGTAGTAATAATGTCAGT	TGACATTATTACTATCTTATTTTT	CTATTGTTAGATAAGGTAGTAATAATGTCAGTTGACTTTACCTAACTAAAAGTCAAATGACATTATTACTATCTTATTTTTAGTAT	.(((((..((((((((((((((((((((((.((((((((.........)))))))).)))))))))))))))))))))).))))).	-36.9
tae-lmiR4035a-1		AGATAAGGTAGTAATAATGGCATA	TGACATTATTACTATCTTATTTTT	GTGATTAATTAGATAAGGTAGTAATAATGGCATATGACTTTAACTAAAGTCAACTGACATTATTACTATCTTATTTTTTAATATCAG	.((((.....(((((((((((((((((((.((..(((((((....)))))))..)).)))))))))))))))))))......)))).	-31.6
tae-lmiR4036a-1		AGATGACACGTGGCATTCACAAAT	TTGTGAATGCCACATGTCATCCAT	GAGAGAGATTAGATGACACGTGGCATTCACAAATCACAAAAGCATCTAATCTCTCCCCTCCCCTGATTTTAAGTCGGGGTGGGGGATGCTTTGTGATTTGTGAATGCCACATGTCATCCATCAGAATGGGTCTCACATGAGACCTGGTCTCA	((((..(((..(((((((.(((((((((((((((((((((.(((.........(((((..(((((((.....)))))))..))))))))))))))))))))))))))))).))))))).))).....(((((((....)))))))..)))).	-87.1
tae-lmiR4037a-1		TTGGAATCAGACGCACGGATGGCT	CCATCCGTGTGCCTCGTTCCAACA	CAAAAACTCGTTGGAATCAGACGCACGGATGGCTAATATCGGTGCTGGGTGGTGGTGCGGTGCGGCATAAGTTTCCCACGGTAAGAACTGCACGACACTGTATTAGCCATCCGTGTGCCTCGTTCCAACAAACTTTTGT	(((((....((((((((.((.(((((((((((((((((.(((((.((.(..((..(((.(((.((.(.....).))))).)))...))..).)).)))))))))))))))))))))).)).))))))))....))))).	-66.1
tae-lmiR4038a-1	3DS|638924|1417|9057	AGATGTACACTCTTCACCGGACGG	GTCCGGTGAAGAGTGTACATCTAG	GCTACTCCCTCCGTCCGGTGAAGAGTGTACATCTAGCTTTAAATTTTGTCCACAAAAAAGTGTACTTCTATCTTCCCAATGCACTTTAAAGTGGGAAAAAAATACTTCTCTCTCATCACACGATAATCAAAACCAATAACAATCTGCACATGGTTTTCTTAATTTTTACATGCACTTAGCTCATTGGGGGTTGGATAATTAATGAGGAGAGAGATGGTGGCTTGCACCTTTCTAATGCATTTTTTACTCAACTCTATAATTTGTCCTAAAATTTCTAGATGTACACTCTTCACCGGACGGAGGGAGTATG	..((((((((((((((((((((((((((((((((((....((((((((...(((((.(((((((........((((((.............))))))...............................(((((((...............))))))).............))))))).........(((((((..(((..((((.....(((((.((((.....)))))))))....))))..)))..)))))))....)))))..))))))))))))))))))))))))))))))))))))))))))..	-115.58
tae-lmiR4038a-2	3AS|6921002|3816|75383	AGATGTACACTCTTCACCGGACGG	GTCCGGTGAAGAGTGTACATCTAG	TATACTCCGTCCGTCCGGTGAAGAGTGTACATCTAGCTTTAAATTTTGTCCATAAAATTGTGTACTTCTATCTTCCCAATGCACTTTAAAGTGAGAAAAAAATACTTCTCTCTCATCACACGATAATCAAAACCAATAGCAATCTACACATGGTCTTCTTAATTTTTACATGCACTTAGCTCATTGGGGGTTGGGTAATTAATGAGGAGAGAGATCGTGGCTTGCACCTTTCCAATGCATTTTTTACTCAACTCTATAATTTGTCCTAAAATTTCTAGATGTACACTCTTCACCGGACGGAGGGAGTATT	.(((((((.(((((((((((((((((((((((((((....((((((((......((((((((............(((((((..((...(((((....((((((...........(((....))).......((((.(((....)))....)))).......)))))).....)))))))..))))))).(((((((((..((((.((((((.....(((.....)))))))))....))))..)))))))))..))))))))....))))))))))))))))))))))))))))))))))).))))))).	-110.5
tae-lmiR4039a-1	7BL|6716311|1070|28641	AGATTAATAGTACATGACATGCAT	GCATGTCATATATTATTGTTCTAA	TGACTTGACAAGATTAATAGTACATGACATGCATAATGTGAAAATTATATCATTGAAAGCTCCTTTCACAGACGAATTTAACGGTGTGCTTTGTGTAAGCTGCATGTCATATATTATTGTTCTAATATTTGGTCAA	(((((.....(((.((((((((.(((((((((....(((..(((((...((..((((((...))))))..))..))))).)))....((((.....)))).))))))))).)))))))).))).......))))).	-35.5
tae-lmiR4040a-1	3B|10434645|22787|477346	AGCAACCAGGGCAATTCTTCTGAG	CAGAAGAATTGCCCTGGTTGCTAG	CGAGAAGGACCTAGCAACCAGGGCAATTCTTCTGAGGTGCAATATCCACGACTGTATCCCTTCAGTAATAACGACGGCGCACCATCAGCAGCACTCACCATCTCATCGTAGGACCTATGGCACCAAGGGAAAATGAGCCATAGGTGTCCTACGAGGAGAAGGTGAGTGTTGCTGATGATGCGTCTTGCTTTTGCTAGAGAAGGGTTACAAGTCGCCGTGGCTATTGCCCCTCAGAAGAATTGCCCTGGTTGCTAGGTCCATCACA	...((.(((((((((((((((((((((((((((((((.((((((.(((((((((((.(((((((((((...(((.((((((.(((((((((((((((((.((((.((((((((((((((((..((........)).))))))))..)))))))).)))).))))))))))))))))).)))))))))...)))))...)))))).))).))))...)))).)))))).))))))))))))))))))))))))))))))).))...	-178
tae-lmiR4040a-2	3B|10434645|22787|477346	AGCAACCAGGGCAATTCTTCTGAG	CAGAAGAATTGCCCTGGTTGCTAG	AGAAGGACCTAGCAACCAGGGCAATTCTTCTGAGGTGCAATATCCACGACTGTATCCCTTCAGTAATAACGACGGCGCACCATCAGCAGCACTCACCATCTCATCGTAGGACCTATGGCACCAAGGGAAAATGAGCCATAGGTGTCCTACGAGGAGAAGGTGAGTGTTGCTGATGATGCGTCTTGCTTTTGCTAGAGAAGGGTTACAAGTCGCCGTGGCTATTGCCCCTCAGAAGAATTGCCCTGGTTGCTAGGTCCATCA	.((.(((((((((((((((((((((((((((((((.((((((.(((((((((((.(((((((((((...(((.((((((.(((((((((((((((((.((((.((((((((((((((((..((........)).))))))))..)))))))).)))).))))))))))))))))).)))))))))...)))))...)))))).))).))))...)))).)))))).))))))))))))))))))))))))))))))).)).	-178
tae-lmiR4041a-1	3B|7527116|2791|22137	AGCAAGGCGCTGCACTCTACTGTG	CAGTAGAGTGCAGCGCCTTGTTGT	AGCGCCTGACAGCAAGGCGCTGCACTCTACTGTGCAGCGCCTAACACTCAGGTGCCACACCTGTGCAGCGCCTAGCTATAAGGAGTTGCACAGTAGAGTGCAGCGCCTTGTTGTAGGGCGTTG	(((((((.((((((((((((((((((((((((((((((.(((....((.(((((((((....)))..)))))))).....))).)))))))))))))))))))))))))))))).))))))).	-88.8
tae-lmiR4042a-1	7BS|3149718|995|69794	AGCACCATACGGTACTGCAGAGGA	CTCTGCAATACTGTACGGTGCTGT	ACGAGTTAGGATCCTCTGCAATACTGTACGGTGCTGTACAGTCACTGCTATGTGGGACCTAGCCCCACATGTCATCCACACTACAGCACCATACGGTACTGCAGAGGATCTCAACCCG	.((.(((..(((((((((((.(((((((.(((((((((..((...((.((((((((.......)))))))).))...))..))))))))).))))))).)))))))))))..))).))	-64.4
tae-lmiR4042a-2	5BL|10854078|12659|280522	AGCACCATACGGTACTGCAGAGGA	CTCTGCAGTACTGTACGATGTTGT	GGGGTTAGGATCCTCTGCAGTACTGTACGATGTTGTACAGTCACTGCCATGTGGGACCTAGCCCCACATGTCATCGACACTACAGCACCATACGGTACTGCAGAGGATCTCAACCCA	.(((((..(((((((((((((((((((.(.(((((((..(((..((.((((((((.......)))))))).))..)))..))))))).).)))))))))))))))))))..))))).	-72.6
tae-lmiR4042a-3	6BL|4280574|13915|596415	AGCACCATACGGTACTGCAGAGGA	CTCTGCAATACTGTACGGTGCTGT	GGGGGTTAGGATCCTCTGCAATACTGTACGGTGCTGTACAGTCACTGCCATATGGGACCTGGCCCCACATGTCATCGACACTACAGCACCATACGGTACTGCAGAGGATCTCAACTCC	.((((((..(((((((((((.(((((((.(((((((((..(((..((.(((.((((.......)))).))).))..)))..))))))))).))))))).)))))))))))..))))))	-68.2
tae-lmiR4043a-1	4BL|6966820|5599|37538	AGCACCGGTGCTTATTTGTACAAG	TGTAGAAATAGGCATCGGTGCTTC	GCTTTTCTTAAGCACCGGTGCTTATTTGTACAAGATAGATGCTTAACTAAACGTCTCTCATGTAGAAATAGGCATCGGTGCTTCAGAAAAAT	..((((((.((((((((((((((((((.((((.((.(((((.((....)).))))).)).)))).)))))))))))))))))).))))))..	-45.2
tae-lmiR4044a-1		AGCACTACCACCGCTGCCCGGACA	TCCGGACAGCTGTGGTAGTGTTAC	CTACCCGGGCAGCACTACCACCGCTGCCCGGACAGTGTTACACTGTCCGGACAGCTGTGGTAGTGTTACCTGAGCAT	.....((((.(((((((((((.((((.((((((((((...)))))))))).)))).))))))))))).)))).....	-50.9
tae-lmiR4044c-1	2BS|5182097|885|2598	AGCGCTACCGCCGCTGCCCGGACA	TCCGGACAGCTATGGTAGTGTTAC	GCACTGCCCGGGCAGCGCTACCGCCGCTGCCCGGACAGTGTTACACTGTCCGGACAGCTATGGTAGTGTTACCTGAGCATTG	.((.(((.((((.((((((((((..((((.((((((((((...)))))))))).))))..)))))))))).)))).))).))	-50.6
tae-lmiR4045a-1		AGCGCTACCGCCGCTGGCCGGACA	CCCGGACAGCTGTGGTAGTGTTAC	CTGCCCGGGCAGCGCTACCGCCGCTGGCCGGACAGTGTTACACTGCCCGGACAGCTGTGGTAGTGTTACTTGAGCAT	.(((.((((.(((((((((((.((((.((((.(((((...))))).)))).)))).))))))))))).)))).))).	-46.3
tae-lmiR4046a-1		AGCGCTACCGACGCTGCCCGGACA	TCTGGACAGCTGTGGTAGTGTTAC	GCACTGCCCGGGCAGCGCTACCGACGCTGCCCGGACAGTGTTAAACTGTCTGGACAGCTGTGGTAGTGTTACCTGAGCATTG	.((.(((.((((.((((((((((..((((.(((((((((.....))))))))).))))..)))))))))).)))).))).))	-47.8
tae-lmiR4047a-1	5BS|2294520|12341|507183	AGCGTCTCTCCTGTAGAAATAGGC	TTATTTGTATAGGATAGACGCT	GCACCGGTGTTTATTTGTATAGGATAGACGCTTAACTAAGCGTCTCTCCTGTAGAAATAGGCGGTGCTCCAG	(((((...((((((((.(((((((.((((((((....)))))))).))))))).))))))))))))).....	-37.4
tae-lmiR4047a-2	5DL|4496111|9077|328680	AGCGTCTCTCCTGTAGAAATAGGC	TTATTTGTACAGGATAGACGCTTA	TAAGTACCGGTGCTTATTTGTACAGGATAGACGCTTAACTAAGCGTCTTTCCTGTAGAAATAGGCATTGGTGCTTTAGAAAAATCCGGTTTATTTAGAACGCTTAACTAAGCGTCTCTCCTGTAGAAATAGGCATCGGTGCTT	.((((((((((((((((((.(((((((.(((((((((..(((((((((..(((((....))))).(((((..............)))))......)).)))))))..))))))))).))))))).))))))))))))))))))	-68.04
tae-lmiR4048a-1	7DS|3901637|11056|545544	AGGAAGTGGTGTAGACTGCACGGA	CGTGCGGTCTACACTATTTCCTCA	TCAGGCCTTCAGGAAGTGGTGTAGACTGCACGGAGCTATAAGGGTTTCGGACGAAAACTACACATAGCTCTCCGTGCGGTCTACACTATTTCCTCAAGGCCTGAA	(((((((((.(((((((((((((((((((((((((((((...((((((....).)))))....)))))..)))))))))))))))))))))))).))))))))).	-68.5
tae-lmiR4049a-1		AGGACGTGTGGGCATATTTGCTTC	AGTAGCTGCGCCCACACGTGTGGG	GCCAGGACGTGTGGGCATATTTGCTTCGTGCCACACGCACGAGATAGAGATGAGTCATACTTGTTGGGCGTGTGGCACGAAGTAGCTGCGCCCACACGTGTGGGCG	(((.(.((((((((((.((.((((((((((((((((((.(.((...((((((...))).))).)).))))))))))))))))))).)).)))))))))).).))).	-65.1
tae-lmiR4050a-1		AGGACTTGTAAACTAAGACGGAGG	TCTCTCTCAGTTTACAAGGCGTGC	AGATGCTACTCCCTCTCTCTCAGTTTACAAGGCGTGCGCGTACCCCTTGGTCGTCAATTTGACCAACCTAATACACGTAATATATTACAAAAAATATACCAATATAAACTTCAGATGTTCTATTTTCAAAAGATATATTTTTTGTGTTATATAGTTTATATTAGGGTGATTAAATTGGCAACCTAGGTATACGCGTAGGACTTGTAAACTAAGACGGAGGGAGTATATAG	..(((.((((((((((.(((.((((((((((.(.((((((((..(((.(((.((((((((((.((.(((((((......(((((.(((((((((((((.(...............................).))))))))))))).)))))......))))))).)).)))))))))).))).)))..)))))))).).)))))))))).))).)))))))))))))..	-89.58
tae-lmiR4050b-1	5BS|2282300|1203|76336	AGGACTTGTAAACTGAGACGGAGG	TCTCTCTCAGTTTACAAGGCGTGC	ATATCTACTACCTCTCTCTCAGTTTACAAGGCGTGCGCGTACCCTTAGGTCGTCAATTTGACCAACCTAATATAAATCATATATTACAAAAAGTATACCAATATAAACTTTAGATGTTCTATTTTCAAAAGATATAATTTTTGTGTTATATATTTTATATTAAGGTGATCAAATTGGCAACCTAGGTATATGTGTAGGACTTGTAAACTGAGACGGAGGAAGTACTAAA	.....((((.(((((.((((((((((((((.(.((((((((..(((((((.((((((((((...((((((((((((..(((((.((((((((.((((.............(((.....)))...........)))).)))))))).)))))..)))))))).))))..)))))))))).)))))))..)))))))).).)))))))))))))).))))).)))).....	-89.95
tae-lmiR4050b-2	2BS|5154898|21321|482559	AGGACTTGTAAACTGAGACGGAGG	TCTCTCTCAGTTTACAAGGCGTGC	ACACATACTCCCTCTCTCTCAGTTTACAAGGCGTGCGCGTACCCCTAGGTTGTCAATTTAACCAACCTAATATAAGTTATATATTACAAAAAATATACCAATATAAACTTCAGATGTTCTATTTTCTAAAGATATATTTTTTTGTTATATAGTTTATATTAGGGTGATAAAATTAACAACCTAGGTATATGTGTAGGACTTGTAAACTGAGACGGAGGGAGTACAACA	.....((((((((((.((((((((((((((.(.((((((((..((((((((((.(((((...((.((((((((((..((((((..((((((((.......(((((..(((.(((..........))).))).)))))))))))))))))))..)))))))))).))...))))).))))))))))..)))))))).).)))))))))))))).)))))))))).....	-95.81
tae-lmiR4050b-3	2DL|9904112|7983|111430	AGGACTTGTAAACTGAGACGGAGG	TCTCTCTCAGTTTACAAGGCGTGC	TTTATTACTCCCTCTCTCTCAGTTTACAAGGCGTGCGCGTACCCCTAGGTCGTCAATTTGACCAACCTAATATAAGTAATATATTATAAAAAATATACCAATATAAACTTCAGATGTTCTATTTTCAAAAGATATAATTTTTGTGTTATATAGTTTATGTTAGAGTGATCAAATTGGCAACCTAGATAACGTTTACTGTAGATACTGTATCATAATAAATGTTATGCTACCATGTGTCTTGCATGNGATATAATTTTTGTGTTATATAGTTTATATTAGGGTGATCAAATTTGCAACCTAGGTATACGCGTAGGACTTGTAAACTGAGACGGAGGGAGTATCTCA	.....((((((((((.((((((((((((((.(.((((((((..(((((((.((.(((((((.((.(((((((((((..(((((.((((((((.((((..((((((((((.((((.(((.(((((.....))))).))).))))........))))))))))...(..(.((...(((.....(((((((((((((.(((.((((...))))))).)))))))))).))))))..))..)..)......)))).)))))))).)))))..))))))))))).)).))))))).)).)))))))..)))))))).).)))))))))))))).)))))))))).....	-126.2
tae-lmiR4050b-4	5DS|2772842|37433|2675185	AGGACTTGTAAACTGAGACGGAGG	TCTCTCTCAGTTTACAAGGCGTGC	AAAGCGTGTACTACTCCCTCTCTCTCAGTTTACAAGGCGTGCGTGTATCCCTAGGTCGTCAATTTGACCAACATAATACAAGCCAAATATTATAAAAAATATATCAATATAAATTTCATATGTTCTATTTTCAAACGGTATAATTTTTATGTTATATAGTTTATATTATGGTGATAAGATTGGCAACTTAGATATACACACAGGACTTGTAAACTGAGACGGAGGTACTAGCAAA	...((..(((......(((((.((((((((((((((.(.((.((((((..((((((.((((((((...((.(((((((.((((...(((.((((((((.((((((((((((.......))))))............)))))).)))))))).)))...)))).))))))).))...)))))))).))))))..)))))).)).).)))))))))))))).))))))))..))...	-76.1
tae-lmiR4050c-1	2BL|8091394|7866|518721	AGGACTTGTAAACTGAGATGGAGG	TCTCTCTCAGTTTACAAGGCGTGC	GCAAGTATTCCCTCTCTCTCAGTTTACAAGGCGTGCGCATACCCCTAGGTCATCAATTTGACCAACCTAATACAAGTAATATATTACAAAAAATATACCAATATAAACTTCAGATGTTCTATTTTCAAAAGACATAATTTTTGTGTTATATAGTTTATATTAGGGTGATCAAATTGGCAACCTAGGGATACGTGTAGGACTTGTAAACTGAGATGGAGGGACTATCAAA	....(((.(((((((.((((((((((((((.(.(((((.((.((((((((..(((((((((.((.(((((((.(((..(((((.((((((((.((((....))))........((((..(........)..))))..)))))))).)))))..))).))))))).)).)))))))))..)))))))).)).))))).).)))))))))))))).))))))).)))....	-89
tae-lmiR4051a-1		AGGACTTGTAAACTGAAACAGAGG	TCTCTCTCAGTTTACAAGGCGTGC	AATACTACTCCCTCTCTCTCAGTTTACAAGGCGTGCGCATACCCCTAGGTCGTCAATTTGACCAACCTAATAGAAGTGATATACAGTATCACAAAAAACACACCATTATTAATTCCAGACATTCTATTTTCAAGTAGTATAATTTTTGTGTCATATAGTTTATATTACGGTGATAAAATTGACAACCTAGGTATACGTGCAGGACTTGTAAACTGAAACAGAGGGATTACGAAG	........(((((((.(.((((((((((((.(.(((((.((..(((((((.((((((((.....((((((((...(((((((...))))))).........................(((((.(((((....)))))..........)))))..........))))).)))....)))))))).)))))))..)).))))).).)))))))))))).).)))))))........	-78.6
tae-lmiR4052a-1	5BL|10905702|1639|7499	AGGATCCTCTGCAGTACTGTACGG	ATACGGTACTGCAGAGGATCTCAA	ACTACGGGTTAGGATCCTCTGCAGTACTGTACGGTGCTGTACAGTCACTGCCATGTGGGACCTGACCCCACATGTCATTGACACTACAGCACCATACGGTACTGCAGAGGATCTCAACCCGAGTA	(((.((((((..(((((((((((((((((((.(((((((((..((((.((.((((((((.......)))))))).)).))))..))))))))).)))))))))))))))))))..))))))))).	-87.9
tae-lmiR4052a-10	2AS|5286212|8645|379369	AGGATCCTCTGCAGTACTGTACGG	ATACGGTATTGCAGAGGATCTCAA	TACATGGGTTAGGATCCTCTGCAGTACTGTACGGTGTTGTACAGTCACTGCCATGTGGGACCTGGCCCCACATGTCATTCACACTACAGCACCATACGGTATTGCAGAGGATCTCAACCCTCCTA	.....(((((..(((((((((((((((((((.(((((((((..((.(.((.((((((((.......)))))))).)).).))..))))))))).)))))))))))))))))))..))))).....	-72.7
tae-lmiR4052a-11	5BL|10835911|9380|141810	AGGATCCTCTGCAGTACTGTACGG	ATACGATACTGCAGAGGATCTCAA	ATTGAGGGTTAGGATCCTCTGCAGTACTGTACGGTGTTGTACAGTCACTACCATATGGGACCTGACCCCCACGTGTCATCCACACTACAGCACCATACGATACTGCAGAGGATCTCAACCCCCTTG	.....(((((..((((((((((((((.((((.(((((((((..((......((..((((........))))..))......))..))))))))).)))).))))))))))))))..))))).....	-61.9
tae-lmiR4052a-12	1BS|3450829|10251|403489	AGGATCCTCTGCAGTACTGTACGG	ATACGGTACTGCAGAGGATCTCAA	AGGTGGGGTTAGGATCCTCTGCAGTACTGTACGGTGATGTACAGTCACTGCCATGTGGGACCTGACCCCATATGTCATTGACACTACAGCACCATACGGTACTGCAGAGGATCTCAACCCAGGGAGGTGGGGTGCGCTGCCG	.....(((((..(((((((((((((((((((.((((.((((..((((.((.((((((((.......)))))))).)).))))..)))).)))).)))))))))))))))))))..)))))..((.((((.....)))).)).	-81.3
tae-lmiR4052a-13	6BL|4402411|2106|21303	AGGATCCTCTGCAGTACTGTACGG	ATACGGTACTGCAGAGGATCTCAA	GTGGTGGGTTAGGATCCTCTGCAGTACTGTACGGTGCTGTACAGTCACTGCCATGTGGGACCTGACCCCACATGTCATTGACACTACAGCACCATACGGTACTGCAGAGGATCTCAACCCGTCTG	..(..(((((..(((((((((((((((((((.(((((((((..((((.((.((((((((.......)))))))).)).))))..))))))))).)))))))))))))))))))..)))))..)..	-86
tae-lmiR4052a-14	3B|4147890|5620|77447	AGGATCCTCTGCAGTACTGTACGG	ATACGGTACTGCAGAGGATCTCAA	AAGGGGGGTTAGGATCCTCTGCAGTACTGTACGGTGCTGTACAGTCACTGCCATGTGGGACCTGACCCCACATGTCATTGACACTACAGCACCATACGGTACTGCAGAGGATCTCAACCCGCTCAA	..((((((((..(((((((((((((((((((.(((((((((..((((.((.((((((((.......)))))))).)).))))..))))))))).)))))))))))))))))))..))))).)))..	-87.4
tae-lmiR4052a-15	1BL|3857458|2354|175335	AGGATCCTCTGCAGTACTGTACGG	ATACGGTACTGCAGAGGATCTCAA	CCCTCGGGTTAGGATCCTCTGCAGTACTGTACGGTGCTGTACAGTCACTGCCATGTGGGACCTGGCCCCACATGTCATCGACACTACAACACCATACGGTACTGCAGAGGATCTCAACCTGCTCCCTCCCCTAGTTAGGA	....((((((..(((((((((((((((((((.((((.((((..(((..((.((((((((.......)))))))).))..)))..)))).)))).)))))))))))))))))))..))))))........(((....))).	-75.7
tae-lmiR4052a-16	3B|10571274|14613|422815	AGGATCCTCTGCAGTACTGTACGG	ATACGATACTGCAGAGGATCTCAA	TAACTGGGTTAGGATCCTCTGCAGTACTGTACGGTGCTGTACAGTCACTATCATGTGGGACCGGGCCCCATATGTCATCGACACTACAGCACCATACGATACTGCAGAGGATCTCAACCCGGAGT	...(((((((..((((((((((((((.((((.(((((((((..(((.....((((((((.......)))))))).....)))..))))))))).)))).))))))))))))))..)))))))...	-75.7
tae-lmiR4052a-17	2BS|5244793|14575|502339	AGGATCCTCTGCAGTACTGTACGG	GTACGTTACAGCAGAGGATCTCAA	GGTTTGGGTCAGGATCCTCTGCAGTACTGTACGGTGCTGTAGGGTCACTGCCATGTGGACCCGGCCCCACATGTCATCCGCACTACAGCACCGTACGTTACAGCAGAGGATCTCAACCCAGTTTGCCT	(((((((((..(((((((((((.(((.(((((((((((((((.((...((.(((((((........))))))).))...)).))))))))))))))).))).)))))))))))..))))))...))).	-76
tae-lmiR4052a-18	7DL|3386286|1788|90448	AGGATCCTCTGCAGTACTGTACGG	ATACGGTATTGCAGAGGATCTCAA	CCGGGGGGTTAGGATCCTCTGCAGTACTGTACGGTGTTGTACAGTCACTGCCATGTGGGACCTGGCCCCACATGTCACCCACACTACAACACCATACGGTATTGCAGAGGATCTCAACCCCCGCCCGGG	((((((((((..(((((((((((((((((((.(((((((((..((...((.((((((((.......)))))))).))...))..))))))))).)))))))))))))))))))..)))))...))))).	-81.9
tae-lmiR4052a-19	5BS|2280245|14735|874282	AGGATCCTCTGCAGTACTGTACGG	ATACGGTACTGCAGAGGATCTCAA	ATTGGGGGTTAGGATCCTCTGCAGTACTGTACGGTGCTGTACAGTCACTGCCATGTGGGACCTGGCTCCACATGTCATCGACACTACAGCACCATACGGTACTGCAGAGGATCTCAACCCACAAA	.(((.(((((..(((((((((((((((((((.(((((((((..(((..((.((((((((.......)))))))).))..)))..))))))))).)))))))))))))))))))..))))).))).	-80.3
tae-lmiR4052a-2	2BL|7936190|5815|187999	AGGATCCTCTGCAGTACTGTACGG	GTGTATTACAGCAGAGGATCTCAA	GGTGGGCGTCAGGATCCTCTGCAGTACTGTACGGTGCTGTAGTGTCACTGCCATGTGGACCCGGCCCCACATGTCATCCGCACTACAGCACCGTGTATTACAGCAGAGGATCTCAACCCCTGTGGTGGATAACCA	...(((.((..(((((((((((.(((.((((((((((((((((((...((.(((((((........))))))).))...)))))))))))))))))).))).)))))))))))..)))))..((((.....))))	-74.8
tae-lmiR4052a-20	5BS|2235267|2024|226132	AGGATCCTCTGCAGTACTGTACGG	ATACGGTACTGCAGAGGATCTCAA	GGGACGGGTTAGGATCCTCTGCAGTACTGTACGGTGCTGTACAGTCACTGTCATGTGGGACCTGGCCCCACATGTCATCGACACTACAACACCATACGGTACTGCAGAGGATCTCAACTCGATTG	....((((((..(((((((((((((((((((.((((.((((..(((..((.((((((((.......)))))))).))..)))..)))).)))).)))))))))))))))))))..))))))....	-75.4
tae-lmiR4052a-21	1AL|3896473|9766|285514	AGGATCCTCTGCAGTACTGTACGG	ATACGATACTGCAGAGGATCTCAA	CAAACGGGTTAGGATCCTCTGCAGTACTGTACGGTGCTGTACAGTCACTGCCATGTGGGACCTGACCCCACATGTCATTGACACTACAGCACCATACGATACTGCAGAGGATCTCAACCCCAACC	.....(((((..((((((((((((((.((((.(((((((((..((((.((.((((((((.......)))))))).)).))))..))))))))).)))).))))))))))))))..))))).....	-77.5
tae-lmiR4052a-22	4AS|5951117|8852|319654	AGGATCCTCTGCAGTACTGTACGG	ATACGGTACTGCAGAGGATCTCAA	ACCCTGGGTTAGGATCCTCTGCAGTACTGTACGGTGCTGTACAGTCACTGCCATGTGGGACCTGACCCCACATGTCATTGACACTACAACACCATACGGTACTGCAGAGGATCTCAACCCCTGTACCCTTGGGTT	((((.(((((..(((((((((((((((((((.((((.((((..((((.((.((((((((.......)))))))).)).))))..)))).)))).)))))))))))))))))))..)))))..........)))).	-79.3
tae-lmiR4052a-23	7AS|4129422|1368|7852	AGGATCCTCTGCAGTACTGTACGG	ATACGGTACTGCAGAGGATCTCAA	AAAATGGGTTAGGATCCTCTGCAGTACTGTACGGTGCTGTACAGTCACTGCCACGTGGGACCTGACCCCGCATGTCATTGACACTACAGCACCATACGGTACTGCAGAGGATCTCAACCCAGCAA	....((((((..(((((((((((((((((((.(((((((((..((((.((.((.(((((.......))))).)).)).))))..))))))))).)))))))))))))))))))..))))))....	-80.4
tae-lmiR4052a-3	4AL_7115938	AGGATCCTCTGCAGTACTGTACGG	ATACGATACTGCAGAGGATCTCAA	GGGCGGGGTTAGGATCCTCTGCAGTACTGTACGGTGCTGTACAGTTACTGCCATGTGGGACCTGGCCCCACATGTCATCGACACTACAGCACCATACGATACTGCAGAGGATCTCAACCCGCCTG	(((((((.((..((((((((((((((.((((.(((((((((..(((..((.((((((((.......)))))))).))..)))..))))))))).)))).))))))))))))))..))))))))).	-80
tae-lmiR4052a-4	5BL|10845077|3894|51795	AGGATCCTCTGCAGTACTGTACGG	ATACGATACTGTAGAGGATCTCAA	CAACCGGGTTAGGATCCTCTGCAGTACTGTACGGTGTTGTACAGTCACTGTCATGTGGGATCTGGCCCCACATGTCATCCACACTACAGCACCATACGATACTGTAGAGGATCTCAACCCTAGGC	.....(((((..((((((((((((((.((((.(((((((((..((...((.((((((((.......)))))))).))...))..))))))))).)))).))))))))))))))..))))).....	-68.4
tae-lmiR4052a-5	5BL|10831945|8583|109601	AGGATCCTCTGCAGTACTGTACGG	ATACGGTACTGCAGAGGATCTCAA	TTCACGGGTTAGGATCCTCTGCAGTACTGTACGGTGCTGTACAGTCACTGCTATGTGGGACCTGACCCCACATGTCATTGACACTACAGCACCATACGGTACTGCAGAGGATCTCAACCCCTATT	.....(((((..(((((((((((((((((((.(((((((((..((((.((.((((((((.......)))))))).)).))))..))))))))).)))))))))))))))))))..))))).....	-81.7
tae-lmiR4052a-6	1BS|3484303|33674|990304	AGGATCCTCTGCAGTACTGTACGG	ATACGGTACTGCAGAGGATCTCAA	TAAGGGGGTTAGGATCCTCTGCAGTACTGTACGGTGCTGTACAGTCACTGCCATGTGGGACCTGGCCCCACATGTCATCCACACTACAGCACCATACGGTACTGCAGAGGATCTCAACCCGTTGT	..((.(((((..(((((((((((((((((((.(((((((((..((...((.((((((((.......)))))))).))...))..))))))))).)))))))))))))))))))..))))).))..	-78.3
tae-lmiR4052a-7	1BS|3442287|16827|596594	AGGATCCTCTGCAGTACTGTACGG	ATACGGTACTGCAGAGGATCTCAA	ATAGAGGGTTAGGATCCTCTGCAGTACTGTACGGTGTTGTACAGTCGCTGTCATGTAGGATCTGGCCCCACATGTCATCGACACTACAGCACCATACGGTACTGCAGAGGATCTCAACCCCTATA	((((.(((((..(((((((((((((((((((.(((((((((..((((.((.(((((.((.......)).))))).)).))))..))))))))).)))))))))))))))))))..))))))))).	-79.7
tae-lmiR4052a-8	6BL|4329363|11761|371233	AGGATCCTCTGCAGTACTGTACGG	ATACGGTACTGCAGAGGATCTCAA	GCGTTGGGTTAGGATCCTCTGCAGTACTGTACGGTGCTGTACAGTCACTGCCATGTGGGACCTGACCCCACATGTCATTGACACTACAGCACCATACGGTACTGCAGAGGATCTCAACCCGTGGGCG	((.(((((((..(((((((((((((((((((.(((((((((..((((.((.((((((((.......)))))))).)).))))..))))))))).)))))))))))))))))))..)))))).).)).	-86.6
tae-lmiR4052a-9	1BL|3811219|19606|870033	AGGATCCTCTGCAGTACTGTACGG	ATACGGTACTGCACAGGATCTCAA	ACCACGGGTTAGGATCCTCTGCAGTACTGTACGGTGCTGTACAGTCACTGTCATGTGGGATCTGGCCCCACATGTCATCGACACTACAACATCATACGGTACTGCACAGGATCTCAACCCCCCAACCACGGGTA	.....(((((..((((((.((((((((((((.((((.((((..(((..((.((((((((.......)))))))).))..)))..)))).)))).)))))))))))).))))))..)))))(((......)))..	-69.2
tae-lmiR4053a-1		AGGCATATTTTAGAGTGTAGATTC	ATCCACACTCTAAAATATGTCTAT	AATTTCAAATAGGCATATTTTAGAGTGTAGATTCACTCATTTTGCTTCGTATGTGTACTCCCTCCGTTCCTAAATACTCTATTCGTCTTTCTAGAGATTTCAACAAGTGACTACATACGGAGCAAAATGAGTGAATCCACACTCTAAAATATGTCTATATACATCC	........((((((((((((((((((((.((((((((((((((((((((((((((...((.((..(((...((((.(((((..........))))))))).))).)).)).)))))))))))))))))))))))))).))))))))))))))))))))........	-74.4
tae-lmiR4055a-1	2DL|9771710|811|4883	AGTGGCAATTCTGGAAGAAGCTGG	AGCTTCTTCCAGAATTGCCACTTC	TGACCCCCTCCCAGCTTCTTCCAGAATTGCCACTTCATCTTTTTTACAATTTCTATCTAGTTAAGATCTAATTAGCTAGAAATTGTAAGAAAATATGGAGTGGCAATTCTGGAAGAAGCTGGGGAGGGTGTC	.((((((..(((((((((((((((((((((((((((((.((((((((((((((((.(((((((.....))))))).))))))))))))))))..)))))))))))))))))))))))))))))..))).)))	-88.7
tae-lmiR4055a-2	2DL|9771710|811|4883	AGTGGCAATTCTGGAAGAAGCTGG	AGCTTCTTCCAGAATTGCCACTCC	TTGACACCCTCCCCAGCTTCTTCCAGAATTGCCACTCCATATTTTCTTACAATTTCTAGCTAATTAGATCTTAACTAGATAGAAATTGTAAAAAAGATGAAGTGGCAATTCTGGAAGAAGCTGGGAGGGGGTCA	.((((.(((..(((((((((((((((((((((((((.(((.((((.((((((((((((.(((.((((...)))).))).)))))))))))).))))))).)))))))))))))))))))))))))..)))))))	-80.7
tae-lmiR4055c-1	2BL|8089432|9949|200420	AGTGACAATTCTGGGAGAAGCTGG	AGCTTCTCCCAGAATCGTCACTTC	CGCCCCTCTCTTCAGCTTCTCCCAGAATCGTCACTTCATATATTTTTTTTACAATCCTATCTAGTTAAAGTCTAATTAGCTAGGATTGTAAAAAATATATGAAGTGACAATTCTGGGAGAAGCTGGGGAGAGGGGC	.(((((((((((((((((((((((((((.((((((((((((((((((..((((((((((.(((((((.....))))))).)))))))))))))))))))))))))))).)))))))))))))))))))))))))))	-98.5
tae-lmiR4055c-2	2BS|5135769|15366|360703	AGTGACAATTCTGGGAGAAGCTGG	AGCTTCTCCCAGAATTGGCACTCT	TGACCCCCTTCCAGCTTCTCCCAGAATTGGCACTCTATATTTTCTTACAATTCCTAGCTAATTAGCTCTTAACTAGCTAGGAATTGTAAAAAAAGATGAAGTGACAATTCTGGGAGAAGCTGGTGAGGGGGTC	.((((((((((((((((((((((((((((.((((.(((.((((.((((((((((((((((.((((...)))).)))))))))))))))).)))).))).)))).))))))))))))))))))).)))))))))	-85.9
tae-lmiR4056a-1	2BL|7943289|11606|260738	AGTGGCAATTCTGGGAGAAGCTGG	AGCTTCTCCCAGAATTGCCACTCC	TGACCCCCTCCCCAGCTTCTCCCAGAATTGCCACTCCATTTTTTTTACAATTCCTAGCTAGTTAAGGTCTAATTAGCTAGGAATTGTAAAAAAAAATGGAGTGGCAATTCTGGGAGAAGCTGGGGAGGGGGTC	.(((((((((((((((((((((((((((((((((((((((((((((((((((((((((((((((.....)))))))))))))))))).)))))))))))))))))))))))))))))))))))))))))))))	-118
tae-lmiR4056a-2	5DL|4597385|13177|392637	AGTGGCAATTCTGGGAGAAGCTGG	AGCTTCTCCCAGAATTGCCACTCC	TCCCAAAATTGACCCCCTCCCCAGCTTCTCCCAGAATTGCCACTCCATCTTTTTTTACAATTCCTAACTAGTTAAGGTCTAATTGGCTAGGAAATGTAAAAAAATATCAAGTGGCAATTCTGGGAGAAGCTGGGAATTTTAGG	.((.((((((.........(((((((((((((((((((((((((..((.((((((((((.((((((.(((((((.....))))))).)))))).)))))))))).))..))))))))))))))))))))))))))))))).))	-74.6
tae-lmiR4056a-3	5AS|1543776|27390|468845	AGTGGCAATTCTGGGAGAAGCTGG	AGCTTTCCCCAGAATTGTCACTTC	AACCCCCTCCCCAGCTTTCCCCAGAATTGTCACTTCATCTTTTTTTACAATTCCTAGCTAGTTAAGGTCTAATTAGCTAGGAATTATAAAAAAATATCAAGTGGCAATTCTGGGAGAAGCTGGGGAGGGGGTC	.((((((((((((((((..((((((((((((((((.((.((((((((.((((((((((((((((.....)))))))))))))))).)))))))).)).))))))))))))))))..)))))))))))))))).	-93.5
tae-lmiR4056a-4	4AL_2291896	AGTGGCAATTCTGGGAGAAGCTGG	AGCTTCTTCCAGAATTGCCACTTC	TGACCCCCTCCCCAGCTTCTTCCAGAATTGCCACTTCATCTTTTTTTACAATTTCTAGCTAGTTAAGATCTAATTAGCCAGGAATTGTAAGAAAATATAGTGGCAATTCTGGGAGAAGCTGGGGAGGGGGTT	.((((((((((((((((((((((((((((((((((.....((((((((((((((((.((((((((.....)))))))).))))))))))))))))...))))))))))))))))))))))))))))))))))	-96.4
tae-lmiR4056a-5	2BL|7943289|11606|260738	AGTGGCAATTCTGGGAGAAGCTGG	AGCTTCTCCCAGAATTGCCACTCC	TGACCCCCTCCCCAGCTTCTCCCAGAATTGCCACTCCATTTTTTTTTACAATTCCTAGCTAATTAGACCTTAACTAGCTAGGAATTGTAAAAAAAATGGAGTGGCAATTCTGGGAGAAGCTGGGGAGGGGGTC	.(((((((((((((((((((((((((((((((((((((((((((((.((((((((((((((.((((...)))).)))))))))))))))))))))))))))))))))))))))))))))))))))))))))))	-113.8
tae-lmiR4057a-1		AGTTTGACTTTCGGCAAAACCAAT	AGGTTTGTCTGAAGTCAATCT	TTGTCATATTAGGTTTGTCTGAAGTCAATCTCATCCAACTTTGACCAAGTTTATNTAAAAAATTATAGACATTCACATAACAACACCAATATCATTAGATTCATCTTGGAATATATTTTCATATTATATTTATTAGATATTATAAATGCTAATAATTTTTAATATAAATTTGGTCAAACTTAACAAAGTTTGACTTTCGGCAAAACCAATGTGCAGAGTA	(((.((((((.((((((((.((((((((.((........(((((((((((((((...(((((((((((.((((.................(((....)))..((((..(((((((.........)))))))...))))......)))))).)))))))))...)))))))))))))))........)).)))))))).))).))))))))))))))....	-54.49
tae-lmiR4058a-1		TTAAGACAAGAATTTTGAGACGGA	CGTCCCAGAATTCTTGTCTTAGAT	TACTACTCTCTCCGTCCCAGAATTCTTGTCTTAGATTTGTCTAAATACGAATGTAGCAAGTCACGTTTTAGTATTAGATAAAAAAAGATACATCTGTATCTAGACAATTTAAGACAAGAATTTTGAGACGGAGAGAGTACAT	...(((((((((((((.((((((((((((((((((((.(((((.(((((.((((.....(((...(((((........)))))...))))))).))))).))))))))))))))))))))))))).)))))))))))))...	-65.3
tae-lmiR4059a-1		ATACGCGGACTAAATAAAAACGGA	CGTTTTTATTTATTCTGCATATTA	TATGTACTTCCTCCGTTTTTATTTATTCTGCATATTAGAGTTGACTGAAGTCAAACTTTGTAAAGTTTGACCAAGTTTATAAGAAAAAATATAAATATTTACCATAACAAATCTATATGATGTGAAAGTACATTCAATAATAAATCTAAATGTATTTATTTGTTATTATGTATGTTAATATTTGTGTTTATAAACTTGGTCAAAGTTTACAAAACTTGACTTTGACCAAACCTAATACGCGGACTAAATAAAAACGGAGGGAGTATAT	.((((((((((((((((((((((((.(((((.((((((..(((..(((((((((..((((((((.((((((((((((((((((...((((((.(((((.((..(((((((((..((((((((((....)))))).................))))..)))))))))..)).))))).))))))...)))))))))))))))))).))))))))..)))))))))..)))..)))))).))))).))))))))))))))))))))))))	-107.32
tae-lmiR4060c-1	2AL|1157863|522|27881	ATATGCAGACTAAAAAGAAATGGA	TGTTTCTTTTTAGTCTGCATATAA	TTACTCCATCTGTTTCTTTTTAGTCTGCATATAAGATTTGGTCAAAGTCAAACTTTGTAAAGTTTGACCAACTATGTAGGAAAAAATATCAACATCTACAATACTAAAGTTATATGGTATGAAAACTAATTTCATGATGCATCTAACAGTATTGATTTCATATTGTGAATCTCGATAGTTTTTTCTATAAATTTAGTCAAATTAAATAAGTTTGACTTTGACCAAATCTTATATGCAGACTAAAAAGAAATGGAGGGAGTAGT	(((((((.(((((((((((((((((((((((((((((((((((((((((((((((.....((((((((......(((((((((((.((((........(((((((...((((.(((.(((((((.....)))))))...))).)))))))))))..(((((...)))))....)))).)))))))))))......))))))))....))))))))))))))))))))))))))))))))))))))))))))))).))))))).	-118.3
tae-lmiR4061a-1	7AL|4498310|1948|30456	ATATGCGGAGTAAAAAGAAACGGA	TCTTTCTTTTTAGTCTGCATATAA	TAGTACTCCCTCTCTTTCTTTTTAGTCTGCATATAAGGTTTGATCAAAGTGAAGCTTTGTAGAGTTTGACTAACTTGATATTAAAAAATATAAACATTCACAATATGAAATCAATATTGTCAGATGCACCATGAAACATATGTTCATACTATATAGTTTTAGTATTGTAGATGTTCATATTTTTTTTATTTAAATTTGGTCAAACTTTGTGCAGTTTGACTTTAACTAAATCTTATATGCGGAGTAAAAAGAAACGGAGGGAGTATAT	..(((((((((((.((((((((((.(((((((((((((((((.(.(((((.(((((.(..(((((((((((((.((((....(((((((((.(((((..(((((((...........(((.....)))...((((((.(((((.......))))))))))))))))))..))))).)))))))))....))))..)))))))))))))..).))))).))))).).))))))))))))))))).)))))))))).)))))))))))..	-102.1
tae-lmiR4061a-2	1BL|2878438|3601|73490	ATATGCGGAGTAAAAAGAAACGGA	TGTTTCTTTTTAGTCTGCATATAA	TAGGTACTTCCTCTGTTTCTTTTTAGTCTGCATATAAAATTTAGTAAAAGTCAAACTTTGTAAAGTTTGACTAAGTTTATATTAAAAAATATCAACATTCACAATATGAAACCAATATTATTAGATGCATTATGAAATTAATTTTCACACTCTATAATTTTAGTATTGTAGATGTTGATCTCTTTTTATACAAATTTGGTCAAACTTTGCTTTGTTTGACTTCAAACAAATATTATATGCGGAGTAAAAAGAAACGGAGGGAGTATCT	.((((((((((((((((((((((((.(((((((((((.((((.((..(((((((((...(((((((((((((((((((.(((.((((.(.((((((((..(((((((.........(((((.(((((.....(((((.....))))))).))))))))....)))))))..)))))))).).)))).))).)))))))))))))))))))...)))))))))...)))))).))))))))))).))))))))))))))))))))))))	-109.62
tae-lmiR4061a-3	7AL|4428873|2373|46038	ATATGCGGAGTAAAAAGAAACGGA	TGTTTCTTTTTAGTCTGCATATAA	TTGTACTCCCTCTGTTTCTTTTTAGTCTGCATATAAGGTTTGGTCAAAGTCAAGCTTTGTAGAGTTTGACTAACTTTATATTAAGAAATATAAACATTCATAATATGAAATCAATATTAACAGATGCACCATGAAACATATGTTTATACTATATAGTCTTAGTATTGTAGATGTTCATATTTTTTTATATATATTTGATCAAACTTTGTGCAGTTTGACTTTGACCAAATCTTATATGCGGAGTAAAAAGAAACGGAGGGAGTATGT	..((((((((((((((((((((((.(((((((((((((((((((((((((((((((.(..(((((((((.(((...(((((.(((((((((.(((((..(((((((.....(.((((.((((.(((..........))).))))......)))).).....)))))))..))))).))))))))).)))))...))).)))))))))..).))))))))))))))))))))))))))))))).))))))))))))))))))))))..	-119.9
tae-lmiR4061a-4	2AL|6399668|1625|43635	ATATGCGGAGTAAAAAGAAACGGA	TGTTTCTTTTTAGTCTGCATATAA	TTATACTCCATCTGTTTCTTTTTAGTCTGCATATAAGGTTTGGTCAAAGTCAACCTTGGTAAAGTTTACTAACTTTATATTAAAAAATATCAACATTCACAATATGAAATTAATATTTTCAGATGCACCATGAAATGTATTTTCATATTATATAGTTTTAGTATTATAGATGTTCATATTTTTTAATCTAAATTTGGTCAAACTTTGTGTAGTTTGACTTTGACCAAAACTTATATGCGGAGTAAAAAGAAACGGAGGGAGTATAT	.((((((((.((((((((((((((.((((((((((((.(((((((((((((((.((...(((((((((((((.((((.((((((((((((.((((((...(((((((((.((....(((((.........)))))..)).))))))))).((((((......)))))))))))).)))))))))))).)))).))))).))))))))...)).))))))))))))))).)))))))))))).)))))))))))))).)))))))).	-109.2
tae-lmiR4062b-1	2BS|5174855|3548|87857	ATCAAAATGGATAAAAGAAGATGT	ATCTTCTTTTATCCATTTTGATGA	AAAATACTTGACATCAAAATGGATAAAAGAAGATGTATCTAGTTAGTTCTAGATACATCTTCTTTTATCCATTTTGATGACAAGTATTTC	.(((((((((.(((((((((((((((((((((((((((((((......))))))))))))))))))))))))))))))).))))))))).	-56.7
tae-lmiR4063a-1	6AS|4344105|9152|222281	GTTTTGGATTTGTCTAGATACGGA	TGTATCTAGACAAATCCAAGACAA	CGAATTACTTGTTTTGGATTTGTCTAGATACGGATGTATCTAGACTCATTTTAGTGCTAGATATCTCTGTATCTAGACAAATCCAAGACAAGTAATTCA	.(((((((((((((((((((((((((((((((((.(((((((((((......))).)))))))).))))))))))))))))))))))))))))))))).	-64.2
tae-lmiR4063a-2	6AS|2126544|2716|56377	GTTTTGGATTTGTCTAGATACGGA	CGTATCTGGACAAATCTAAGACAA	CGAATTACTTGTTTTGGATTTGTCTAGATACGGATGTATCTAGCACTAATCTATATACATCCGTATCTGGACAAATCTAAGACAAGTAATTCGG	(((((((((((((((((((((((((((((((((((((((.(((.......))).))))))))))))))))))))))))))))))))))))))).	-62.1
tae-lmiR4063a-3	1AL|3971565|6482|262902	GTTTTGGATTTGTCTAGATACGGA	CATATCTAGACAAATTCAAGACAA	CGAATTACTTGTTTTGGATTTGTCTAGATACGGATGTATCTAGACTCATTTTAGTGCTAGATACCTTCATATCTAGACAAATTCAAGACAAGTAATTCGG	((((((((((((((((((((((((((((((.(((.(((((((((((......))).)))))))).))).)))))))))))))))))))))))))))))).	-58
tae-lmiR4064a-1	3AL|4386825|4657|39751	ATGAAGATAGTAACTTAGACTAGT	ACTAGTCTAAGTTACTTCCCACTA	ACTTTGCATTATGAAGATAGTAACTTAGACTAGTGTCATATGTATGACACTAGTCTAAGTTACTTCCCACTATGACCAGCCT	.((...(((..((..((.(((((((((((((((((((((....))))))))))))))))))))))).))..)))...))...	-34.4
tae-lmiR4065a-1	5BS|2245695|4533|154874	ATGATGTTAACTTGTATTTGATGT	ATCAAATGCAAGTTAAGATCATAA	ATCAATAATTATGATGTTAACTTGTATTTGATGTTTCTTAAAGTAATACTTGTATTTGATGTTTCTTTAGAAACATCAAATGCAAGTTAAGATCATAATTATTGATA	(((((((((((((((.((((((((((((((((((((((.((((.(((((........).)))).)))))))))))))))))))))))))).))))))))))))))).	-51.8
tae-lmiR4066a-1	4DL_14348358	ATGGTATGTGTCACTGTAAAGGTT	CCTTTACAGTGACCCATACCATCT	TATTAACTAGATGGTATGTGTCACTGTAAAGGTTTAATTAAACCTTTACAGTGACCCATACCATCTAGTTAATAT	((((((((((((((((((.((((((((((((((((....)))))))))))))))).)))))))))))))))))).	-51.1
tae-lmiR4066a-2	7DS|3870764|4927|202273	ATGGTATGTGTCACTGTAAAGGTT	CCTTTACAGTGACCCATACCATCT	TATTAACTAGATGGTATGTGTCACTGTAAAGGTTTAATTAAACCTTTACAGTGACCCATACCATCTAGTTAATATCATGTGTCACTGTAAAGGTTTAATTAAACCTTTACAGTGACCCATACCATCTAGTTAATAT	((((((((((((((((((.((((((((((((((((((((((((((((((((((((.(((.................))).)))))))))))))))))))))))))))))))))))).)))))))))))))))))).	-85.43
tae-lmiR4067a-1	5BL|10810214|23444|407749	ATGTAGCTGCAGTAGATGCTCCGG	GAAGCACCTACTGCAACTTCATCT	GACGTCGCGGATGTAGCTGCAGTAGATGCTCCGGAGGTGGGCCTCCGTGGCTCGAGGTGCTCTGATCGGGCGATGGGCGGCCATCCATGGCGGAGGGGGCGAGTGGGGCCAGTCATGGTACCTCAGTAAGAGTCACCAACCGCAGCTAAAGAGGCCCACCTCTGAAGCACCTACTGCAACTTCATCTGTGATGTG	.((((((((((((.((.((((((((.((((.((((((((((((((..(((((((.((((((((....((((.((((..((((..((((.((.......))..))))))))..)))).)).))......)))).))))...)).)))))..)))))))))))))).)))).)))))))).)).)))))))))))).	-110.9
tae-lmiR4068a-1	7DS|3953134|5816|147216	ATTAACGATCTAGATACACGTGCA	CACGTGTATCTAGGTCGTCAATTT	TCACAAGGCTTGCACGTGTATCTAGGTCGTCAATTTAACCTATATAAAATAAATTTTTAACATAAAAATTATATCATTAAAAAATATAATATCTAAAGTTTTTAATGATATATTTTTTGTAATGTATGCCTTTTATTAAGTTGGTCAAATTAACGATCTAGATACACGTGCAAGACTTGTAA	..(((((.((((((((((((((((((((((.(((((.(((....(((((.....)))))..(((((((.((((((((((((((...((.....))...)))))))))))))).)))))))......................))).))))).)))))))))))))))))))))).)))))..	-67.3
tae-lmiR4069a-1		ATTCTGCACCCTGGATGATGAATA	TTCATCATCCAGGGTGCAGAATAA	AGAAATTCTTATTCTGCACCCTGGATGATGAATAGTAACACTATATATATATAGTGTTACTATTCATCATCCAGGGTGCAGAATAAGTTTATTTTCA	.((((..((((((((((((((((((((((((((((((((((((((....)))))))))))))))))))))))))))))))))))))).....)))).	-68.2
tae-lmiR4070a-1		ATTGACGACCTAAGGATACGCGCA	CGCGTATACCTAGGTTGGCAATTT	TTACAAGTCCTGCGCGTATACCTAGGTTGGCAATTTTATCACCCTAATATAAACTATACTCCTATAACACAAAAATTATACTGCTTGAAAATAGAACATCTGAAGTTTATATTGATATATTTGTTGTAATATATGACTTGCATTAGGTTGGTCAAATTGACGACCTAAGGATACGCGCATGCCCTGTAG	.((((.(.(.(((((((((.(((((((((.((((((.((((.((((((.(((..((((....(((((((.....((((....((((.....(((.....)))))))......)))).....)))))))...))))..))).)))))).)))).)))))).)))))).)))))))))))).).).)))).	-52
tae-lmiR4070b-1	5DS|2769388|10593|269082	ATTGACGATCTAGGGATACGCGCA	CGCGTATACCTAGATTGCCAATTT	TTTACAAGTCCTACGCGTATACCTAGATTGCCAATTTTATCATCCTAATATAAACTATATAACACAAAAATTATATCGTTTGAAAATAGAACATCTGAAGTTTATATTAGTATATTTTTTGTAATATATGACTTGTATTAGGTTGCTCAAATTGACGATCTAGGGATACGCGCACGCCCTGTAA	.(((((.((....(((((((.(((((((((.((((((...((.((((((((((..((((((..(((((((.(((((....((((..(((.....)))...)))).....))))).)))))))..))))))..)))))))))).))...)))))).))))))))).)))))))...))..)))))	-55.6
tae-lmiR4071a-1		CAAGACAAGTAATTCAGAACGGAG	CCGTTCTGAATTACTTGTCTTGGA	CATATACTCCCTCCGTTCTGAATTACTTGTCTTGGATTTGTCTAGATACGGATGTATCTAGACTCATTTTAGTGCTAGATACTTCTGTATCTAGACAAATCCAAGACAAGTAATTCAGAACGGAGGAAGTACTTA	....((((.(((((((((((((((((((((((((((((((((((((((((((.(((((((((((......))).)))))))).))))))))))))))))))))))))))))))))))))))))))).))))....	-94.2
tae-lmiR4071c-1		TAAGACAAGTAATTCAGAACGGAG	CCGTTCTGAATTACTTGTCTTGGA	CCATGTACTCCCTCCGTTCTGAATTACTTGTCTTGGATTTGTCTAGATACGGATGTATCTAGACTCATTTTAGTGCTAGATACTTCTGTATCTAGACAAATCTAAGACAAGTAATTCAGAACGGAGGGAGTATGTG	.((((((((((((((((((((((((((((((((((((((((((((((((((((.(((((((((((......))).)))))))).))))))))))))))))))))))))))))))))))))))))))))))))))))	-103.3
tae-lmiR4071c-2		TAAGACAAGTAATTCAGAACGGAG	CCGTTCTGAATTACTTGTCTTGGA	TTATGTACTCCCTCCGTTCTGAATTACTTGTCTTGGATTTGTCTAGATACAAATGTATCTAGTACATTTGTATCTAGACAAATCTAAGACAAGTAATTCAGAACGGAGGGAGTATATG	.(((((((((((((((((((((((((((((((((((((((((((((((((((((((((...)))))))))))))))))))))))))))))))))))))))))))))))))))))))))	-93.6
tae-lmiR4072b-1	2DL|9011714|1454|13653	CACGACGAGTAATTTGAAACGGAG	CCGTTCCAAATTACTCGTCGTGAT	AATACTCCCTCCGTTCCAAATTACTCGTCGTGATTGTAGTTCAAATTTGAATTAAAACCACGACGAGTAATTTGAAACGGAGGGAGTAAT	..(((((((((((((.((((((((((((((((.((.(((((((....))))))).)).)))))))))))))))).)))))))))))))..	-56.5
tae-lmiR4073a-1		CACCAACCGGTACTAATGGGCATC	AGCCCATTAGTACCGGTTGGTGGC	CTAATGCCTCGAAGCCCATTAGTACCGGTTGGTGGCACCAAACCGGGACTAAAAGGACTAACCTTTAGCCGTGCCACCAACCGGTACTAATGGGCATCGCACCCTTTA	.........(((.(((((((((((((((((((((((((.......((.(((((.((.....)))))))))))))))))))))))))))))))))).))).........	-60.81
tae-lmiR4074a-1		CACCATACGGTACTGCAGAGGATC	TCCTTTGCAGTACTGTACGGTGTT	AGGATCCTTTGCAGTACTGTACGGTGTTGTACAGTCATGGCTATGTGGGACCTGGCCCCANATGTCATCCACACTACATCACCATACGGTACTGCAGAGGATCT	.((((((((((((((((((((.((((.((((..((.(((((..((.(((......)))))...)))))..))..)))).)))).))))))))))))))))))))	-54.2
tae-lmiR4075a-1	3AS|6932574|8552|120203	CAGCGACACTTATTTTGGGACGGA	CGTCCCAAAATAAGTGTCGCTGAG	TTATACTTCCTCCGTCCCAAAATAAGTGTCGCTGAGTTGTACTAAATCAGCGACACTTATTTTGGGACGGAGGGAGTACAT	...((((((((((((((((((((((((((((((((...........))))))))))))))))))))))))))))))))...	-59.4
tae-lmiR4076a-1		CAGCGCTACCGCCGCTGGCCGGAC	CCGGACAGCTGTGGTAGTGTTACT	ACTGCCCGGGCAGCGCTACCGCCGCTGGCCGGACAGTGTTACACTGCCCGGACAGCTGTGGTAGTGTTACTTGAGCATT	..(((.((((.(((((((((((.((((.((((.(((((...))))).)))).)))).))))))))))).)))).)))..	-46.3
tae-lmiR4077a-1		CAGGCGCTGCACACTGACTTAGTA	GTAAGTGCATGTGCAGCGTCTGGC	GCCTATCCCTCAGGCGCTGCACACTGACTTAGTAATTTTTAGGTACTAGAAATAGATGTCCGCGGCAGTTAGTAAGTGCATGTGCAGCGTCTGGCTATTAGGCG	(((((....((((((((((((((.(((((((.(((((....(((((((....))).)).)).....))))).))))).))))))))))))))))....))))).	-45.2
tae-lmiR4077a-2		CAGGCGCTGCACACTGACTTAGTA	GTAAGTGCATGTGCAGCGTCTGGC	GCCTATCCCTCAGGCGCTGCACACTGACTTAGTAATTTTCAGGTACTAGAAATAGATGTCCGCGGCAGTTAGTAAGTGCATGTGCAGCGTCTGGCTGTTAGGCG	(((((.(..((((((((((((((.(((((((.(((((.((.(((((((....))).)).))..)).))))).))))).))))))))))))))))..).))))).	-47.1
tae-lmiR4078a-1		TATAGGAAATGAGATGACATGTAT	GCATGTCATCTCATTTCCTATGAC	AGGATTTGAGATGCATGTCATCTCATTTCCTATGACTTTTCTATTTCTATGATTTTCCTACCCTATGAACCAAAGGAGGCAGTGAGGCCTCTTTTGGTTCATAGGATAGGATTATCATAGGAATAGGAATCTTATAGGAAATGAGATGACATGTATCTTAAATCAT	..(((((((((((((((((((((((((((((((((..((((((((((((((((..(((((.(((((((((((((((((((......))))))))))))))))))).)))))..))))))))))))))))..)))))))))))))))))))))))))))))))))..	-116.2
tae-lmiR4079a-1	6BL|2839825|243|960	CATATTCATTACCACCATATATAC	ATATATGCTGGTAATGAGTATGTA	GTTGGGAATACATATTCATTACCACCATATATACTACTTTAATGGTCATACTAAAGTAGTATATATGCTGGTAATGAGTATGTATTCCTAGCA	((((((((((((((((((((((((.((((((((((((((((.((....)).)))))))))))))))).)))))))))))))))))))))))).	-56.8
tae-lmiR4079a-2	6AL|5833322|4005|42294	CATATTCATTACCACCATATATAC	ATATATGCTGGTCATGAGTATGTA	GCTAGGAATACATATTCATTACCACCATATATACTACTTTAATGGTAATACTAAAGTAGTATATATGCTGGTCATGAGTATGTATTCCTAGCA	(((((((((((((((((((.((((.((((((((((((((((.((....)).)))))))))))))))).)))).))))))))))))))))))).	-55.6
tae-lmiR4079a-3	6AL|5833322|4005|42294	CATATTCATTACCACCATATATAC	ATATATGCTGGTCATGAGTATGTA	TGTGCTAGGAATACATATTCATTACCACCATATATACTACTTTAATGGTAATACTAAAGTAGTATATATGCTGGTCATGAGTATGTATTCCTAGCAC	.(((((((((((((((((((((.((((.((((((((((((((((.((....)).)))))))))))))))).)))).)))))))))))))))))))))	-58.2
tae-lmiR4080a-1		CATCTCTCCTGTAGAAATAGGCAC	GCTTATTTGTACAGGGTAGACGCT	TTAAGCACTGGTGCTTATTTGTACAGGGTAGACGCTTAGTTAGGCATCTCTCCTGTAGAAATAGGCACCGGTGCTTCA	..((((((((((((((((((.((((((..(((.((((....)))).)))..)))))).))))))))))))))))))..	-47.6
tae-lmiR4081a-1		TCTGGACAGCTGTGGTAGTGTTAC	AGCGCTACCGCCGCTGCCCGGACA	GCACTGCCCGGGCAGCGCTACCGCCGCTGCCCGGACAGTGTTACACTGTCTGGACAGCTGTGGTAGTGTTACTTGAGCATTG	.((.(((.((((.(((((((((((.((((.((((((((((...)))))))))).)))).))))))))))).)))).))).))	-49.5
tae-lmiR4081b-1	3B|10405724|2717|16024	TCCGGACAGCTGTGGTAGTGTTAC	AGCGCTATCGCCGCTGACCGGATA	GCACTGCCCGGGCAGCGCTATCGCCGCTGACCGGATAGTGTTACGCTGTCCGGACAGCTGTGGTAGTGTTACCTGAGCATTG	.((.(((.((((.(((((((((((.((((.((((((((((...)))))))))).)))).))))))))))).)))).))).))	-49.2
tae-lmiR4081b-2	7BL|6533746|253|512	TCCGGACAGCTGTGGTAGTGTTAC	AGCGCTACCGCCGCTGCCCGGACA	CTGCCCGGGCAGCGCTACCGCCGCTGCCCGGACAGTGTTACACTATCCGGACAGCTGTGGTAGTGTTACTTGAGCAT	.(((.((((.(((((((((((.((((.(((((.((((...)))).))))).)))).))))))))))).)))).))).	-45.3
tae-lmiR4081c-1		CCCGGACAGCTGTGGTAGTGTTAC	AGCGCTACCGCCGCTGGCCGGACA	CTGCCCGGGCAGCGCTACCGCCGCTGGCCGGACAGTGTTACACTGCCCGGACAGCTGTGGTAGTGTTACTTGAGCAT	.(((.((((.(((((((((((.((((.((((.(((((...))))).)))).)))).))))))))))).)))).))).	-46.3
tae-lmiR4081d-1		TCCGGACAGCTGTGGTAGTGTTAT	AGTGCTACCGCCGCTGTCCGGACA	GCACTGCCCGGGAAGTGCTACCGCCGCTGTCCGGACAGTGTTACACTGTCCGGACAGCTGTGGTAGTGTTATTTGAGTATTG	.((.(((.((((.((..(((((((.(((((((((((((((...))))))))))))))).)))))))..)).)))).))).))	-49.6
tae-lmiR4081e-1		TCCGGACAGCTATGGTAGTGTTAC	AGCGCTACCGCCGCTGCCCGGACA	GCACTGCCCGGGCAGCGCTACCGCCGCTGCCCGGACAGTGTTACACTGTCCGGACAGCTATGGTAGTGTTACCTGAGCATTG	.((.(((.((((.((((((((((..((((.((((((((((...)))))))))).))))..)))))))))).)))).))).))	-50.6
tae-lmiR4082a-1	6BS|104800|3881|72050	CCGGATTTTTCTGAAGCACCGGTG	CCGGTGCTTTAGAAAAATTCGGTT	TTAGAAAAATAAACCGGATTTTTCTGAAGCACCGGTGCTTATTTTTATAGAAGAGACGCTCTGGCACTTAAAAAAAGCCTAGTTTATTTCTCTAAGCACCTCCCATCGTACAATTAAACGTCTCTCCTATAGAAATAGGCACCGGTGCTTTAGAAAAATTCGGTTTATTTTTCTA	.(((((((((((((((((((((((((((((((((((((((((((((((((.(((((((....(((...........)))..(((((......))))).....................))))))).)))))))))))))))))))))))))))))))))))))))))))))))))	-91.2
tae-lmiR4083a-1	2BL|7942080|6276|165077	CCGTTCGGAATTACTTGTCGCGGA	CAAGACAAGTAATTCCGAACGGAG	TATACTCCCTCCGTTCGGAATTACTTGTCGCGGAAATGAATGTGTCTAGACGTATTTTAGTTCTAGATACATCCATTTCCAAGACAAGTAATTCCGAACGGAGGGAGTACT	..(((((((((((((((((((((((((((..(((((((.((((((((((((........).))))))))))).)))))))..)))))))))))))))))))))))))))..	-76.9
tae-lmiR4083a-2	3B|10404292|12207|569190	CCGTTCGGAATTACTTGTCGCGGA	CGCGACAAGTAATTCCGAACGGAG	ACTACTCCCTCCGTTCGGAATTACTTGTCGCGGAAATGAAGATACATCCATTTCCGCGACAAGTAATTCCGAACGGAGGGAGTAGA	.(((((((((((((((((((((((((((((((((((((..........))))))))))))))))))))))))))))))))))))).	-72.1
tae-lmiR4083a-3	2DS|5354940|1484|426755	CCGTTCGGAATTACTTGTCGCGGA	CGAGACAAGTAATTCGGAACGGAG	TCTACTCCCTCCGTTCGGAATTACTTGTCGCGGAAATAGATGTATCTAGACGTATTTTAGTTCTAGATACATCCATTTCCGAGACAAGTAATTCGGAACGGAGAGAGTACC	..(((((.((((((((.((((((((((((.(((((((.(((((((((((((........).)))))))))))).))))))).)))))))))))).)))))))).)))))..	-68.9
tae-lmiR4083a-4	4BL|7019814|11398|96459	CCGTTCGGAATTACTTGTCGCGGA	CGCGACAAGTAATTCCGAACGGAG	CTTACTCCCTCCGTTCGGAATTACTTGTCGCGGAAATGGATGTAACATCTAGATACATCCATTTCCGCGACAAGTAATTCCGAACGGAGGGAGTATG	..((((((((((((((((((((((((((((((((((((((((((.(.....).))))))))))))))))))))))))))))))))))))))))))..	-80.9
tae-lmiR4084a-1	4AL_7144796	CCTCCGTCACGGTTTAGAAGGCGC	GCCTTTTAAACCGTGACGGAGGGA	ATATCTACCACCTCCGTCACGGTTTAGAAGGCGCACTACAGTTTTCATGCATTTTCATAATAGAAGAGGATTAAGGCATGCTGGCATTTAGTGCAGAGTTAATTAGGTTGTTTTGAGTCCGCGTGAGCTGCACGCGGTCCGTCTCCACCACTGCATGCGCTAGGACTGCTCGTTTACTGGTTGTGGGGCACATTGCACATAAATTACTCCACTAATTTGGTGTTGAAGTTAACAATCGATGCTATTTTTCAATACGTGGTACAACCAATCACTAATTACCTTGGTCCCAGAGAATTTTCCAACGCGCCTTTTAAACCGTGACGGAGGGAGTATTTGG	.....(((..((((((((((((((((((((((((.....(((((((.....(((((......)))))(((((((((...((.(((((((((((((..((......(((.(...((.(.(((((((.....))))))).)))...).)))...)).)))))))))..)))).))....((((((((..((.....))............((((.......(((((((((.((.((.....)).))..)))))))))))))))))))))...........)))))))))..))))))).......))))))))))))))))))))))))..))).....	-120.41
tae-lmiR4085a-1		CGCGGACACGAGACGGACGCGCGC	GCGTCCGTTTTTCGTCCGCGGG	GCGCGTCCGTTTTTCGTCCGCGGGCGACCCATTCCAGGCCCATTTTTGAGCCGGATTTGCGTCAGCGCGGACACGAGACGGACGCGCGCGCGCCTACTC	(((((((((((((..(((((((((((......(((.(((.((....)).))))))....))))..)))))))..)))))))))))))............	-52.2
tae-lmiR4086a-1		CGGGTTTTTCTGAAGCACCGGTGC	ACCGGTGCTTAAGAAAAGCCTGAT	AAAAATAAACCGGGTTTTTCTGAAGCACCGGTGCCTATTTCTATAGGAGAGACGCCTAATTAAGCGTCTGCCCTGTACAAATAAGCACCGGTGCTTAAGAAAAGCCTGATTTATTTCT	..(((((((.(((((((((((.((((((((((((.(((((.((((((..((((((........))))))..)))))).))))).)))))))))))).))))))))))).)))))))..	-64.8
tae-lmiR4086b-1	6BS|104800|3881|72050	CGGATTTTTCTGAAGCACCGGTGC	ACCGGTGCTTTAGAAAAATTCGGT	AAAAATAAACCGGATTTTTCTGAAGCACCGGTGCTTATTTTTATAGAAGAGACGCTCTGGCACTTAAAAAAAGCCTAGTTTATTTCTCTAAGCACCTCCCATCGTACAATTAAACGTCTCTCCTATAGAAATAGGCACCGGTGCTTTAGAAAAATTCGGTTTATTTTTC	((((((((((((((((((((((((((((((((((((((((((((((.(((((((....(((...........)))..(((((......))))).....................))))))).)))))))))))))))))))))))))))))))))))))))))))))).	-85.3
tae-lmiR4087a-1		CGGTCTTGATAGTTAAATTTACGG	ATAAATTTAACTAACGAGACCAAT	CCAACTTTGACCATAAATTTAACTAACGAGACCAATTACGATGGGAGAAAAAAATTATATAATTGAAAACTTCTTTCGAATACGAATTCATTGATATAGTTTTTGCTCCCGCCGCAATCGGTCTTGATAGTTAAATTTACGGTCAAAATTGA	.(((.(((((((.((((((((((((.(((((((.(((.((.((((((..(((((((((((...((((.......((((....))))))))...))))))))))).)))))).)).))).))))))).)))))))))))).))))))).))).	-59.71
tae-lmiR4088a-1	7BS|3125191|5379|103635	CTAATAAAATATTAATGCATGTCA	ATATGCATTAACATTTTGTTAGTT	AGTGGTTTAACTAATAAAATATTAATGCATGTCAGCAAAAATTATATCGATGGATTCGTATTAGAACATAGTTTCCTATTATATTATTTTTAATGATATGCATTAACATTTTGTTAGTTAAATTTAA	...(((((((((((((((((.(((((((((((((..((((((.((((.((((((..(.............)..))).))))))).))))))..))))))))))))).)))))))))))))))))...	-40.42
tae-lmiR4088a-2	3AS|3326953|4082|35792	CTAATAAAATATTAATGCATGTCA	ATATGCATTAACATTTTGTTAGTT	AGAGATTTAACTAATAAAATATTAATGCATGTCATAAAAAATTGCATCGTTGAATTCATATTTAAACATAGTTTTTAATTATATTATTTTTCATGATATGCATTAACATTTTGTTAGTTAATTTTAG	..(((.((((((((((((((.((((((((((((((.((((((...((.((((((..(.(((......))))..)))))).))...)))))).)))))))))))))).)))))))))))))).)))..	-36.9
tae-lmiR4089a-1	7AS|4255001|2970|15867	CTAGAACTCATCTAGATGAGACAT	ATCTCATCTAGATGAGTTGTAGGT	TATAGTTTTACTAGAACTCATCTAGATGAGACATAATTTGGTTCCATTCATCTTTTATAGCCATTAGATGTGATGCTATAAGATGCGTGTGTGCTAATGTGGGTTGTATCTGTTTTTATTTTCTAGATGAATGAGACCAAATTATATCTCATCTAGATGAGTTGTAGGTACTCCC	...(((....(((.(((((((((((((((((.((((((((((..(((((((((...((((....((((((..((.(((((....(((....)))...)))))))..))))))...)))).....)))))))))..)))))))))).))))))))))))))))).)))..)))...	-72.4
tae-lmiR4090b-1	1AL|3900475|612|15061	CTCTGTTCACTTTTATAAGACGTT	TGACTTACAAAAATGAACAGAGGG	AACATGTACTCCCTCTGTTCACTTTTATAAGACGTTTTAGGCATTTAAGACAGCACCTAAAACAGCTCAATTTCAGTTGTCTAAAATGACTTACAAAAATGAACAGAGGGAGTAGGTGAA	..(((.(((((((((((((((.((((.((((.(((((((((((...((...(((..........)))...)).....))))))))))).)))).)))).))))))))))))))).)))..	-50
tae-lmiR4090b-2	2BS|4251815|382|7422	CTCTGTTCACTTTTATAAGACGTT	CGACTTACAAAAGTGAACAGAGGG	ACAGTACTCCCTCTGTTCACTTTTATAAGACGTTAAAGACATTTCAGACAATGTGCAAAATAGTTCATTTTAAGTTGTCTGAAACGACTTACAAAAGTGAACAGAGGGAGTATGTC	...(((((((((((((((((((((.((((.((((.........(((((((((....(((((.....)))))..))))))))))))).)))).)))))))))))))))))))))...	-52.1
tae-lmiR4090b-3	4BL|7041553|19826|245818	CTCTGTTCACTTTTATAAGACGTT	CGACTTATAAAAATGAACGGAGGG	CTAGTACTCCCTCTGTTCACTTTTATAAGACGTTAAAGACATTTCAGACAAGGTGCAAATTAGCTCATTTTCAATTGTCTGAAACGACTTATAAAAATGAACGGAGGGAGTACAAGA	((.((((((((((((((((.(((((((((.((((.........((((((((..((.((((......)))).)).)))))))))))).))))))))).)))))))))))))))).)).	-52
tae-lmiR4091a-1	3AL|4386825|4657|39751	GAAGATAGTAACTTAGACTAGTGT	ACACTAGTCTAAGTTACTTCCCAC	TTTGCATTATGAAGATAGTAACTTAGACTAGTGTCATATGTATGACACTAGTCTAAGTTACTTCCCACTATGACCAGC	....(((..((..((.(((((((((((((((((((((....))))))))))))))))))))))).))..)))......	-34.3
tae-lmiR4091a-2	4DL_14434979	GAAGATAGTAACTTAGACTAGTGT	ACACTAGTCTAAGTTACTTCCCAC	TTTGCATTATGAAGATAGTAACTTAGACTAGTGTCATGCATATAACACTAGTCTAAGTTACTTCCCACTATGACCAGC	....(((..((..((.((((((((((((((((((.((....)).)))))))))))))))))))).))..)))......	-27.8
tae-lmiR4092a-1	6AS|1206657|7243|157264	GACAAGTAATTCGGAACGAAGGGA	CCTCCGTTCTAAATTACTCGTCGC	GTACTCCCTCCGTTCTAAATTACTCGTCGCAGAAATGAATGTATCTAGAACTAAAATACATCTAGATACATCCATACCTGCGACAAGTAATTCGGAACGAAGGGAGTA	.((((((((.(((((..(((((((.(((((((..(((.(((((((((((...........))))))))))).)))..))))))).)))))))..))))).))))))))	-58.4
tae-lmiR4092a-2	6AL|5770906|16711|307355	GACAAGTAATTCGGAACGAAGGGA	CCTCCGTTTTAAATTACTCGTCGC	TCCTACTATTCCCTCCGTTTTAAATTACTCGTCGCAGAAATGAATGTATCTAGAACTAAAATACATCTAGATACATTCATACCTGCGACAAGTAATTCGGAACGAAGGGAGTACGTGTGT	...(((((((((((.(((((..(((((((.(((((((..(((((((((((((((...........)))))))))))))))..))))))).)))))))..))))).)))))))).)))...	-60.8
tae-lmiR4092b-1	4AL_7081933	GACAAGTAATTCGGAACAGAGGGA	CCTCCGTTCTAAATTACTCGTCGC	TTTCATCAAAGAGGGAGACACCTCTGCGCTTAGCAGGTACTCCCTCCGTTCTAAATTACTCGTCGCAGAAATGGATGTATCTAGAACTAAAATACATCTAGATACATCCATATTTGCGACAAGTAATTCGGAACAGAGGGAGTATGATGGA	.((((((..(((((......)))))((.....))..((((((((((.((((..(((((((.((((((((.(((((((((((((((...........))))))))))))))).)))))))).)))))))..)))).))))))))))))))))	-80.6
tae-lmiR4093d-1		GACAAGTATTTCTGAACGGAGGGA	CTTCCGTCCGGAAATACTTGTCAT	CATGGTTATACTCCTTCCGTCCGGAAATACTTGTCATCAAAATAGATGAAAATGAATGTATCTAGAACTAAAATACATCTAGATACATCTATTTCAATGACAAGTATTTCTGAACGGAGGGAGTAGTTCGGA	..(((...((((((((((((.((((((((((((((((..(((((((..........((((((((((...........)))))))))))))))))..)))))))))))))))).))))))))))))..)))..	-61.6
tae-lmiR4094a-1	3B|10412294|4959|154497	GACGACCTAGGGATACGCGCACGC	CTGCGCGTATACCTAGGTTGTCAA	CAGTTTACAAGTCCTGCGCGTATACCTAGGTTGTCAATTTTATCACCCTAATATAAACTATATAACACAAAAATTATACGGTTTGAAAATAGAATATCTGAATTTTATATTGATATATTTTTTGTAATATATGACTTGTATTAGGTTGGTCAAATAGACGACCTAGGGATACGCGCACGCCTTGTAAACT	.((((((((((.(.(((((((((.(((((((((((.((((.((((.((((((((((..((((((..(((((((.((((((((.(((((.(((.....)))..))))).)))).)))).)))))))..))))))..)))))))))).)))).)))).))))))))))).))))))))).).))))))))))	-80
tae-lmiR4095a-1		GACGAGCACTGCAATATAGACTAG	AGTCTATATTGCAGTGCTCGTCGT	TCGAAGTTCACTAGTCTATATTGCAGTGCTCGTCGTCAAGAAGATGCAGTGCACTTACGTTCAGCATGGAGTGCGGAAGTGGTGTGCAGAATTTCAGCACGCGCACTGCATCATTTGACGACGAGCACTGCAATATAGACTAGTGAACTTCGC	.(((((((((((((((((((((((((((((((((((((((..((((((((((...(((.(((.((((...)))).))))))((((((.(.....).)))))))))))))))).))))))))))))))))))))))))))))))))))))))).	-102.1
tae-lmiR4096a-1		GACGAGTAATTTGGAACGGATGGA	TCTCCATTCTGAATTACTTGTCGC	TTATGATGTACTCTCTCCATTCTGAATTACTTGTCGCAAGTATGGATGTATCTAGATGTATTTTAGTTCTAGATACATCCATTTCTGCGACGAGTAATTTGGAACGGATGGAGTATACAAAT	...((.((((((((.(((.(((..((((((((((((((...(((((((((((((((...........)))))))))))))))...))))))))))))))..))).))).))))))))))...	-65.8
tae-lmiR4097a-1		GACTTATAAGTTGGGTCTGTTTGG	AAAAGGGGGTGACTTATAAGTTTT	ACAAAAGGGGGTGACTTATAAGTTTTAAGTTAGGGTGAAGCAACTTATGACTTATAAGTTGGGGTGACTTATAAGTTGGGTCTGTTTGGTAAAATAAGT	.((((.(((..(((((((((((((.(((((((((((......)))).)))))))...........)))))))))))))..))).))))...........	-23.3
tae-lmiR4098a-1		GAGCATCTGAGCAGCTCTCGGCAA	GCCGAGAGCTGCTCAGATGTCCAA	CAACTCATTTGAGCATCTGAGCAGCTCTCGGCAAAAGACAAAATCAGGGTCTGTAAAATGTATACTGTTCACGCACTGTTTTGACCCGATTTGTCTTTTGCCGAGAGCTGCTCAGATGTCCAAATGAGTTGA	(((((((((((..(((((((((((((((((((((((((((((.((.(((((.......(((...........))).......))))))))))))))))))))))))))))))))))))..))))))))))).	-83.64
tae-lmiR4099a-1	4AL_7164578	GAGGCTCCTCTGACGTACTGCAGG	TGCAGTACGTCAGGGGAGCCGAGT	GGACATGGACGAGGCTCCTCTGACGTACTGCAGGGTGCAGTTGGGCCACTGACAGGTGGGCCCGAANAAGCAAGTTGGCCCACCTGTCAGCGACTCAACTGCACCCTGCAGTACGTCAGGGGAGCCGAGTCCACGGGACA	(..(.(((((..(((((((((((((((((((((((((((((((((.(.((((((((((((((..............)))))))))))))).).)))))))))))))))))))))))))))))))))..)))))..)..).	-114.54
tae-lmiR4100a-1		GATAACACCCCTTAAGACCTTATT	TAAGAGTCTTAAGGGTGTTATCAT	GGTGTGCAGAATAAGAGTCTTAAGGGTGTTATCATAATAGACCCACCTATATATATACATACATACATACATACATATGGTCTATTATGATAACACCCCTTAAGACCTTATTCAAATAACAC	.((((...(((((((.(((((((((((((((((((((((((((....(((.(((.((......)).))).))).....))))))))))))))))).))))))))))))))))).....))))	-50.3
tae-lmiR4101a-1	1DL|2272925|2845|15902	GATGTACACTTATTCGCGGACGGA	CGTCCGTGAATAAGTGTACATCTA	TAATACTCTCTTCGTCCGTGAATAAGTGTACATCTAGTTTTTTTTTTAAGTCAAAGTTTTATTGCTTTGACCATCTTTTTAGGAAAAAGTAAAAGCACTTATGGCATCAAATTAGTATCACTAGATTTGTTTTAAAATATACTTTAATAATATATCAATTTGTTGTCATATATGTTACTACTATTTTCTATAAATTTGGTCAAAATCTTAAAACTTTGACTTAGAACAAAAGCTAGATGTACACTTATTCGCGGACGGAAGGAGTACGT	...(((((..((((((((((((((((((((((((((((((((.((((((((((((((((((....((((((((..(((.(((((((.((((..((((..(((((((.((((((((.....)))(((.(((((((((......))))).)))).))).))))).)))))))..))))..)))).))))))).)))..))))))))....)))))))))))))))))).))))))))))))))))))))))))))))))))..)))))...	-121.1
tae-lmiR4101a-2	6BL|4295168|3313|53897	GATGTACACTTATTCGCGGACGGA	CATCCGCGAATAAGTGTACATCTA	ACCTACTCCCTCCATCCGCGAATAAGTGTACATCTAGCTTTTGTCTTGAGTCAAAAATTTAAATTTTTGACCAACTTTATAGAAAAGAGTAGTATCATATATGACATCAAATTGGTACATTATAAAACTAAATTTTAAAACGAATCTGGTGATGCTAATTTAGTGCCATAAATATTGCTACTTTTCCTTATAAAGTTGGTCAAAGTTTTAAAACTTTGACTTAGGGAAAAATCTGGATGTACACTTATTCGCGGACGGAGGGAGTAGCG	..(((((((((((.(((((((((((((((((((((((.((((..(((((((((((..((((((.((((((((((((((((((..((((((((((..((.((((.(((.((((((((((((((........................))))).))))))))).))).)))).))..))))))))))..)))))))))))))))))).))))))..)))))))))))..)))).))))))))))))))))))))))).)))))))))))..	-133.06
tae-lmiR4102a-1		GCAGGACTTGTAAACTGAAACGGA	TCTCTCAGTTTACAGGACGTGCGC	AAATACTCCCTCTCTCTCAGTTTACAGGACGTGCGCGTACCCCTAGGTCGTCAATTTGACCAACCTAATACAAGTCATATATTACAAAAAATATACCAATATAAACTTCAGATGTTATATTTTCCAACCGTATAATTTTTGTGTTATATAGTTTATATTAGGGTNATAAAATTGACAACCTAGGTATACGCGCAGGACTTGTAAACTGAAACGGAGGGAGTAACA	...((((((((((.(.((((((((((((.(.((((((((..(((((((.((((((((......(((((((.(((..(((((.((((((((.(((((.(((((((.(.......))))))))........))))).)))))))).)))))..))).)))))))......)))))))).)))))))..)))))))).).)))))))))))).).))))))))))...	-97.3
tae-lmiR4102b-1	1DL|1607272|3184|36371	GTAGGACTTGTAAACTGAGACGGA	TCTCTCAGTTTACAGGGCGTGCGC	AAGATACTCCCTCTCTCTCAGTTTACAGGGCGTGCGCGTACCCCTGAGTCGTTAATTTGACCAACCTAATACAAGTCATATATTACAAAAAATATACCAATATAAACTTCAGATGTTCTATTTTTAAAAGATATACTTTTTGTGTTATATTGTTTATATTAGGGTGATCAAATTGGCAATCTAGGTATACACGTAGGACTTGTAAACTGAGACGGAGGGAGTAACT	.((.((((((((((.((((((((((((((.(.((((.(((..((((..(.((((((((((.((.(((((((.(((..(((((.((((((((.((((.(....((((..(.((.....)))..))))...).)))).)))))))).)))))..))).))))))).)).)))))))))).)..))))..))).)))).).)))))))))))))).)))))))))).))	-86.6
tae-lmiR4102b-2	4AL_7123757	GTAGGACTTGTAAACTGAGACGGA	TCTCTCAGTTTACAGGGCGTGCGC	TCGTACTCCCTCTCTCTCAGTTTACAGGGCGTGCGCGTACCCCTAGGTTGTTAATTTGACCAACCTAATATAAGTCATATATTACAAAAAATATATCAAAATAAACTTCAGATGTTCTATTTTCAAAAGGTATAGTTTTTTTGTTATATAGTTTATATTAGGATGATAAAATTGGCAAGCTAGGTATATGCGTAGGACTTGTAAACTGAGACGGAGGAAGTACTA	..(((((.(((((.((((((((((((((.(.((((((((..(((((.((((((((((...((.(((((((((((..(((((..(((((((((((((((((((((((.......))).)))))).....))))))..)))))))))))))..))))))))))).))...)))))))))).)))))..)))))))).).)))))))))))))).))))).)))))..	-96.3
tae-lmiR4102b-3	3B|10745119|3743|55332	GTAGGACTTGTAAACTGAGACGGA	TCTCTCAGTTTACAGAGCGTGCGT	TGCTACTTCCTCTCTCTCAGTTTACAGAGCGTGCGTGTATCCCTAGGTCGTTAATTTGACCAACCTAATACAAGTCATATATTACAAAAAATATAATAATATAAACTTCAAATGTTCTATTTTTAAAAGATATAATTTTTGTGTTATATAGTTTATATTAGGGTGGTCAAATTGGCAACCTAGATATACGCGTAGGACTTGTAAACTGAGACGGAGGGAGTACCC	...((((((((((.(((((((((((((..(.(((((((((..((((((.(((((((((((((.(((((((.(((..(((((.((((((((.((((.(((.((((((.......))).)))..))).....)))).)))))))).)))))..))).))))))).))))))))))))).))))))..))))))))).)..))))))))))))).))))))))))...	-96.3
tae-lmiR4102b-4	7BS|3143527|3580|31094	GTAGGACTTGTAAACTGAGACGGA	TCTCTCAGTTTACAGGGCGTGCGC	TGATACTCCCTTTCTCTCAGTTTACAGGGCGTGCGCGTACATCTAGGTTGTCAATTTGACCAACCTAATACAAGTCATATATTACAAAAAATATACCAATATAAACTTTAGATGTTCTATTTTCAAATGATCTATTTTTTGTGTTATATAATTTATATTAGGTTGATAAAATTGACAACCTAGGTATACGCGTAGGACTTGTAAACTGAGACGGAGGTAGTAGAA	...((((.((((..((((((((((((((.(.((((((((.(((((((((((((((((...((((((((((.((((.(((((.(((((((((((...............(((.....)))...((....))..))))))))))).))))).)))).))))))))))...))))))))))))))))).)))))))).).))))))))))))))..)))).))))...	-99.1
tae-lmiR4102b-5	5AL|2674193|6553|109890	GTAGGACTTGTAAACTGAGACGGA	TCTCTCGGTTTACAGGGCGTGCGC	TAGTACTACTCCCTCTCTCTCGGTTTACAGGGCGTGCGCGTACCCCTAGATCGTCAATTTGACCAACTTAATACAAGTCATATATTACAAAAAATATATCAATATAAACTTCAGATGTTCTATTTTCAAAAGATATAATTTTTATGTTACATAGTTTATATTAGGGTGATCAAATTGGCAACTTAGGTATACGCGTAGGACTTGTAAACTGAGACGGAGGTAGTACAA	..((((((...(((((.((((((((((((((.(.((((((((..(((((...((((((((((.((.(((((((.(((..((.((.((.(((((.((((((...............................)))))).))))).)).)).))..))).))))))).)).))))))))))...)))))..)))))))).).)))))))))))))).)))))))))))..	-80.28
tae-lmiR4102b-6	3B|10709287|7196|166651	GTAGGACTTGTAAACTGAGACGGA	TCTCTCAGTTTACAGGGCGTGCGC	GTAGTACTCCCTCTCTCTCAGTTTACAGGGCGTGCGCGTACCCCTAGGTCGTCAATTTGACCAACCTAATACAAGTCATATATTACAAAAAATATATCAATATAAAATTCAAATGTTCTATTTTCAAACCGTATAATTTTTGTGTTATATAGTTTATATTAGGGTGACAAAATTGGTAACCTAGGTATACGCGTAGGACTTGTAAACTGAGACGGAGGGAGTCCTA	.(((.(((((((((.((((((((((((((.(.((((((((..(((((((..(((((((...((.(((((((.(((..(((((.((((((((.(((((......(((((...........)))))......))))).)))))))).)))))..))).))))))).))...)))))))..)))))))..)))))))).).)))))))))))))).))))))))).)))	-98.8
tae-lmiR4102b-7	3B|10724720|2706|152452	GTAGGACTTGTAAACTGAGACGGA	TCTCTCAGTTTACAGGGCGTGCGC	AAGTACTCCCTCTCTCTCAGTTTACAGGGCGTGCGCGTACCCCTAGGTCATCAATTTGACCAACCTAATACAAGTCATATATTACAAAAAATATATCAAAATAAACTTCAGATGTTCTATTTTTAAAAGGTGTAATTTTTGTCTTATATAATTTATATTAGGGTGATAAAATTGACTACCTAGGTATACGCGTAGGACTTGTAAACTGAGACGGAGGAAGTACTA	.((((((.(((((.((((((((((((((.(.((((((((..(((((((..(((((((...((.(((((((.((((.(((((..(((((((.(((((((((((((((.......))).)))))).....)))))).)))))))..))))).)))).))))))).))...)))))))..)))))))..)))))))).).)))))))))))))).))))).)))))).	-98.5
tae-lmiR4102b-8	2BL|7964039|1728|42244	GTAGGACTTGTAAACTGAGACGGA	TCTCTCAGTTTACAGGGCGTGCGC	ATGTTACTCCCTCTCTCTCAGTTTACAGGGCGTGCGCGTACCCCTAGGTCGTCAATTTAACCAACCAAATACAAGTCATATATTACAAAAAATATACCAATGTAAACTTGAGATGTTCTATTTTCAAAAGATATAATTTTTGTGTTATATAGTTTATATTAGGGTGATCAAATTGGCAACTTAGGTATACGTGTAGGACTTGTAAACTGAGACGGAGGAAGTACAC	.(((.(((.(((((.((((((((((((((.(.((((((((..(((((((.((((((((...((.((.((((.(((..(((((.((((((((...(((....)))...((((((........)))))).........)))))))).)))))..))).)))).)).))...)))))))).)))))))..)))))))).).)))))))))))))).))))).)))))).	-84.4
tae-lmiR4103a-1	3AL|4447448|4835|42891	GCATATTAGGTTTGTCTGAAGTCA	ACTTTCGGCAAATCCAATGTGCAG	TTTTTACTCTGCATATTAGGTTTGTCTGAAGTCAATCTCATCCAACTTTGACCAAGTTTATATAAAAAATTATTGACAATTACATGACAACACCAATATCATTAGATTCATCTCGGGATATATTTTCATATTATATTTATTAGCTATTATAGATGCTAATAATTTTTAATATAAATTTGGTCAAGCTAAGTTTGACTTTCGGCAAATCCAATGTGCAGAGTAAAAAG	(((((((((((((((((.((((((((.((((((((.((........(((((((((((((((((.(((((((((((....................(((((...(((....)))...)))))............(((((((........))))))).))))))))))).)))))))))))))))))...)).)))))))).)))))))).))))))))))))))))).	-74
tae-lmiR4104a-1	2DL|9910724|3357|115783	GCATGCACATAGAATGTCCGGATA	TCCGGACATTCTATGTGCGTGCAC	TCTTGCGTGTATATCCGGACATTCTATGTGCGTGCACAAAGTTTTCAATCAAAAACGAGGTTTTTTGTGGCTTGTGTAAAAAAACAATTTCTGATGCTTCATTACAACTATTCATTTTGCATTTCTTAATCTTTTTTTACACAAGCCACAAAAAAAGTTGTTTTTCACCGAAACTTTGTGCATGCACATAGAATGTCCGGATATACCCACGGG	.((((.(.(((((((((((((((((((((((((((((((((((((.....((((((((..((((((((((((((((((((((((........(((((.....................)))))........))))))))))))))))))))))))..))))))))....))))))))))))))))))))))))))))))))))))).).))))	-109.89
tae-lmiR4104a-2	2DL|9908887|5913|203476	GCATGCACATAGAATGTCCGGATA	TCCGGACATTCTATGTGCGTGCAC	TTCCCGTGTGTATATCCGGACATTCTATGTGCGTGCACAAAGTTTTCGGTGAAAAACAAGGTTTTTTGTGGCTTGTGTAAAAAAGACAAATTATGATGCTTCATTACAACTATTCATTTTGTATTTCTTTATCTTTTTTACACAAGCCACAAAAACGTCGTTTTTCACCCAAGTTTTCTGCATGCACATAGAATGTCCGGATATACCGCAGGA	.(((.(((.((((((((((((((((((((((((((((.(((..((..((((((((((.(.((((((.(((((((((((((((((((.(((....(((((.....................)))))..))).))))))))))))))))))))))))).).)))))))))).))..))).))))))))))))))))))))))))))))))).)))	-110.7
tae-lmiR4104a-3	7AS|4186872|6449|70478	GCATGCACATAGAATGTCCGGATA	TCCGGACATTCTATGTGCATGCAC	TCCCGCGGATATATCCGGACATTCTATGTGCATGCACAAAGTTTCGGTGAAAACGACGTTTTTTGTGGCATGAGTAAAAAAGATAAAGAAATGCAAAATGAATAGTTGTAATGAAGCATCAGAAATTGTCTTTTTTACACAAGCCACAAAAGACCTCGTTTTCCGCCGAAAACTTTGTGCATGCACATAGAATGTCCGGATATACACGCGGG	.((((((..(((((((((((((((((((((((((((((((((((((((((((((((.((((((((((((.((.(((((((((((((.....(((((.........))))).(((....)))....))))))))))))).)).)))))))))))).))))))).))))).)))))))))))))))))))))))))))))))))))..))))))	-127.8
tae-lmiR4104a-4	4AS|6002720|6810|99082	GCATGCACATAGAATGTCCGGATA	TCCGGACATTCTATGTGCATGCAC	TCCCGCGGGTATATCCGGACATTCTATGTGCATGCACAAAGTTTCGGTTAGAAACTTTGTGCATGCACATAGAATGTCCGGATATACACGCAGG	.((.(((.(((((((((((((((((((((((((((((((((((((.....))))))))))))))))))))))))))))))))))))).))).))	-74.2
tae-lmiR4104a-5	6DS|2093408|14478|284492	GCATGCACATAGAATGTCCGGATA	TCGGGACATTCTATGTGCATGCAC	TCCTGGGGGTATATCGGGACATTCTATGTGCATGCACAAAGTTTCGGGGAAAAACCATGTATTTTTGTGGCTCGTGTAAAAAAGATAAAGAAATGCAAAATGAATAGTTGTAATGAAGCATCAGAAATTGTCTTTTTTACACAAGCCACAAAAAACCTCGTTTTCCACCGAAAAGTTTGTGCATGCACATAGAATGTCCGGATATACATGCGGG	.((((.(.(((((((.((((((((((((((((((((((((.((((((((((((.....((.(((((((((((.(((((((((((((((.....(((((.........))))).(((....)))....))))))))))))))).)))))))))))))....)))))).))))))..)))))))))))))))))))))))).))))))).).))))	-109.8
tae-lmiR4104a-6	4AS|6002720|6810|99082	GCATGCACATAGAATGTCCGGATA	TCCGGACATTCTATGTGCATGCAC	TCCTGCGTGTATATCCGGACATTCTATGTGCATGCACAAAGTTTCTAACCGAAACTTTGTGCATGCACATAGAATGTCCGGATATACCCGCGGG	.((((((.(((((((((((((((((((((((((((((((((((((.....))))))))))))))))))))))))))))))))))))).))))))	-77.2
tae-lmiR4104a-7	2DL|9848680|3369|237244	GCATGCACATAGAATGTCCGGATA	TCCGGACATTCTATGTGCGTGCAC	TCCCGCGTGTATATCCGGACATTCTATGTGCGTGCACAAAGTTTTCAATGGAAAACAAGGTTTTTTGTGGCTTGTATAGAAAAGAAAATTTCTGATGCTTCATTACAACTATTCATTCTGCATTTATTTATCTTTTTCACACAAGCCACAAAAAACATCGTTTTTCACCGAAACTTTGTGCATGCACATAGAATGTCCGGATATACCCACGGG	.((((.(.(((((((((((((((((((((((((((((((((((((...((((((((...((((((((((((((((.(..((((((((((....(((((.....................))))).)))).))))))..).))))))))))))))))...))))))))..))))))))))))))))))))))))))))))))))))).).))))	-113.8
tae-lmiR4104a-8	7DS|647635|274|3276	GCATGCACATAGAATGTCCGGATA	TCCGGACATTCTATGTGCGTGCAC	CGCGTGTATATCCGGACATTCTATGTGCGTGCACAAAGTTTTCAATGAAAAAAGAGGGTTTTTGTGGCTTTTGTAAAAAATACAATTTCTCATGCTTCATTACAACTATTCATTTTGTATTTCTATATCTTTTTTACACAAGCCAAAAAAATGTCGTTTTTCACCAAAACTTTGTGCATGCACATAGAATGTCCGGATATACCCTAAGG	...(.(((((((((((((((((((((((((((((((((((((...(((((((.((.(.(((((.((((((.((((((((((((((.............................))))))..........)))))))).)))))).)))))).)).)))))))..))))))))))))))))))))))))))))))))))))).).....	-88.35
tae-lmiR4105a-1	7BL|6740973|2286|12394	GCGCTACATTGTGGAACGGAGGGA	CCTCTGTTTCATAATGTAGTGCAT	TAATTAGTACTCCCTCTGTTTCATAATGTAGTGCATATAGATTTTCTACAAAGTCAAACTTTATAAACTTTGATCAAGTTTATAGAGAAAATACAATACCAAACGGAAATGCACTTTGGCACATGGGAGCATATGCTCCTGCTATTGAAAAAATATTTCAAAATGTCAAAAAATTCCAAACTAAAATTTTCTCTATAATATGAAAGTATGTCTTGTGATGTATCAAGCATATGTATTTGGTATTCTAGATGTATATAATTTTCTCTATATACTTGGTCAAAGTTCATAAAGTTTGACTTTTAGAAAAAAATTATAGGCGCTACATTGTGGAACGGAGGGAGTATGAAGAT	......((((((((((((((((((((((((((((.(((((.(((((((.(((((((((((((((.((((((((((((((.((((((((((((...((((.....((((.(....(((((((...((((((....))))))....((((((.....))))))..))))))).).))))..............((((.(((((.((((((((.((((........)))))))))...))).))))).)))).))))...)))))))))))).)))))))))))))).))))))))))))))))))))))...))))).))))))))))))))))))))))))))))......	-144.8
tae-lmiR4106a-1		GGCTCGAACCGGGACAGAAGGCTG	GCCCATTAGTCCCGGTTCAGTCAT	GGGCAGGGCAAGCCCATTAGTCCCGGTTCAGTCATGAACCGGGACCCATGGGGGCATTCATCCCGGTTCTTAGCCCAGGGGGCCGCCGGGGCCTCGCGGGCATTGGTACCCGGTTCGTATGGACCCATTAGTCCAGGTTCTAGGCACGAACCGAGATCAATGGGCCTCGCTCCTGGCCCACAAACATTGGTCCCGGTTTTTGGCTCGAACCGGGACAGAAGGCTGGGCTTTAATC	....(((((.((((..((.(((((((((((((((.(((((((((((.(((.((((.......((((..((..((((..((((((.....))))))..))))...))...))))...((..((.((((((.(((..(((((.......)))))..))).))))))))..)).....)))).....))).))))))))))).))))).)))))))))).)).))))..)))))....	-120.1
tae-lmiR4107a-1		GGGACGAACCAGGACCAATGGGCC	GCCATTGGTCCCGGTTCTTCTGAC	GCCGGGCCACGTGGGCCATTGGTCCCGGTTCTTCTGACCTTTTGGTCCCAGTTGGTGGGACGAACCAGGACCAATGGGCCTGGACTCCTG	...((((((...((.((((((((((.(((((.(((.(((..(((....)))..))).))).))))).)))))))))).))))).)))...	-49.7
tae-lmiR4108a-1		GGGGATAAAGAGGATGCTTACAGC	TGTAAGCATCCTCTTTATCCCCTC	TGGATGAAATGGAGGGGATAAAGAGGATGCTTACAGCCTAAGACTGTGGCCCACGTCGCAGATGAAGTTGCAGTAGGTGCTCGGGAGGTGGGACTCTTTAGCTGCGGTTGGTGACTCTTACTGAGGTATCATGACCAGCTCCACTTGCCCCCTCCGCCAAGGATGGCCGCCCACCGCCCGATCAGAGCACTTCAAGCCATGAAGGCCCACCTCCGGAGCACCTACTACAGCTACAGCCGCGACGTCAGCCACAAGCTCAGGCTGTAAGCATCCTCTTTATCCCCTCCGTTTCATCC	.((((((((((((((((((((((((((((((((((((((.((..((((((..(((((((.(.((.(((((.(((((((((((.(((((((((.((((......(((((.((((...........(((......)))..........(((...(((.....))).))))))).)))))......))))..(((((.....))))).))))))))).))))))))))).))))).)).).)))))))..))))))..)).))))))))))))))))))))))))))))))))))))))	-183.1
tae-lmiR4109a-1	4DS|2312588|1537|196802	GGGTCCAGTCGGCCTGCAGTTGGC	TTGCTGCTGGCCGATTGGGCTGTC	TGGCCTATCTGCTTGCTGCTGGCCGATTGGGCTGTCGGCCACCAGATCAAGTCTAGTCGGCCTACAGTTGGCCGCAGGGTCCAGTCGGCCTGCAGTTGGCCGATAGGCCT	.((((((((.(((.(((((.(((((((((((((.(((((((((.(((........)))))........)))))).).))))))))))))).))))).))).)))))))).	-68.1
tae-lmiR4109a-2	2DL|9873220|5868|107734	GGGTCCAGTCGGCCTGCAGTTGGC	TTGCTGCTGGCCGATTGGGCTGTC	TGGCCCATCAGCTTGCTGCTGGCCGATTGGGCTGTCGGCCACCAGATCAAGTCCAGTCGACCTGCAGTTGGCCGACAGGGTCCAGTCGGCCTGCAGTTGGCCGATAGGCCT	.((((.(((.(((.(((((.(((((((((((((((((((((.(....((.(((.....))).))..).))))))))..))))))))))))).))))).))).))).)))).	-67.6
tae-lmiR4110a-1		GTAGGACAAGTATTTCCGGACGGA	CGTCCGGAAATACTTGTCCTCGAA	ATCTACTCCCTCCGTCCGGAAATACTTGTCCTCGAAAATGAATAAAAATGAACGTATCTATAACTAAAATAAGTCTAGATACAACCATTTTGTAGGACAAGTATTTCCGGACGGAGGGAGTATAT	...(((((((((((((((((((((((((((((..((((((..((....))...(((((((..(((......))).)))))))...))))))..)))))))))))))))))))))))))))))...	-66.9
tae-lmiR4111a-1		GTCTCTCCTGTAGAAATAGGCATC	TGCTTATTTGTACAGGATAGACGC	TCTTAAGCACAAGTGCTTATTTGTACAGGATAGACGCATAACTAGGCGTCTCTCCTGTAGAAATAGGCATCGGTGCTTCAG	.((.((((((..((((((((((.(((((((.((((((........)))))).))))))).))))))))))..)))))).))	-44.8
tae-lmiR4111a-2		GTCTCTCCTGTAGAAATAGGCATC	TGCTTATTTGTATAGGGTAGACGC	CTTAAGCACCAGTGCTTATTTGTATAGGGTAGACGCTTAATTAAACGTCTCTCCTGTAGAAATAGGCATCGGTGCTTTAA	...(((((((.((((((((((.((((((..(((((.((....)).)))))..)))))).)))))))))).)))))))...	-39.7
tae-lmiR4112a-1	5DS|2730502|6688|252036	GTCTTAGATTTGTGTAGATACGGA	TGTATGTAGACAAATCTAAGGCAA	CAAAATTCTTGTCTTAGATTTGTGTAGATACGGATGAATCTAATACTAAAACGTGACTTGATACATCTGTATGTAGACAAATCTAAGGCAAGAATTTTGG	(((((((((((((((((((((((.((.(((((((((.(((...(((......)))....))).))))))))).)).))))))))))))))))))))))).	-50.3
tae-lmiR4112a-2	2AL|6372885|3716|190756	GTCTTAGATTTGTGTAGATACGGA	TGTATCTAGACAAATCAAAGACAA	CAAAATTCGTGTCTTAGATTTGTGTAGATACGGATGTATCAAGTCACATTTTAGTATTAGATACATCTGTATCTAGACAAATCAAAGACAAGAAATTTGG	((((.(((.((((((.(((((((.((((((((((((((((.(((.((......))))).)))))))))))))))).))))))).)))))).))).)))).	-47.5
tae-lmiR4112a-3	1DS|1905752|37020|1313897	GTCTTAGATTTGTGTAGATACGGA	CGTATGTAGACAAATCTAAGACAA	CAAAATTCTTGTCTTAGATTTGTGTAGATACGGATGAATCTAATACTAAAACGTGACTTGATACATCCGTATGTAGACAAATCTAAGACAAGAATTTTGG	(((((((((((((((((((((((.((.(((((((((.(((...(((......)))....))).))))))))).)).))))))))))))))))))))))).	-53.1
tae-lmiR4112a-4	1DL|13444|224|1002	GTCTTAGATTTGTGTAGATACGGA	CATATCTAGACAAATCTAAGACAA	CAAATTTCTTGTCTTAGATTTGTGTAGATACGGATGTATCTATTACTAAAATGTAACTTCATACATCCATATCTAGACAAATCTAAGACAAGAATTTTGG	((((.((((((((((((((((((.((((((.((((((((...((((......))))....)))))))).)))))).)))))))))))))))))).)))).	-50.9
tae-lmiR4113a-1		GTGAGACCCGCTCTGATGGATGAC	CATTCATCAGGATGGGTCTCGCGT	CGGTTAGCAGGTGAGACCCGCTCTGATGGATGACACGTGGCATTCACAAATCACAAATCATCTAACTCCCCTCCTGATTTCAAGTGGGGGTGGGGTAGATGCTTTGTGATTTGTGAATGCCACGTGTCATTCATCAGGATGGGTCTCGCGTGAGACCT	.((((..((.((((((((((..(((((((((((((((((((((((((((((((((((.((((((.(((((((((...........))))).)))))))))).)))))))))))))))))))))))))))))))))))..)))))))))).)).)))).	-113.7
tae-lmiR4114a-1	2BL|8015493|3219|266770	GTTAAATTTATGATCAAAGTTGGA	CAACTTTGACCATAAATCTAACCA	ATTTTCGTGCTTCAACTTTGACCATAAATCTAACCAACGAGTCCGACTGCGGCGGGAGCAAAAGTTATACCAGTGAATTCGTATTCGAAAGAAGTTTTCAGTTATATAATTTTTTTTTCTCCCGCCATAGTCGGTCTCGTTGGTTAAATTTATGATCAAAGTTGGACCTCGAAAAA	.((((((.(.(((((((((((.(((((((.(((((((((((.(((((((.((((((((.((((((((((..(.((((......(((....)))...)))).)..))))))))))....)))))))).))))))).))))))))))).))))))).))))))))))).).)))))).	-89.3
tae-lmiR4115a-1		GTTCGGGCAGTTGCGGTAGTGCTG	GCTCTGCCGCAGCTGCCCGGACAG	TTTGCATTGCCCGGGCAGCTCTGCCGCAGCTGCCCGGACAGTGTTACACTGTTCGGGCAGTTGCGGTAGTGCTGCTAGTGCATT	..((((((.....((((((.(((((((((((((((((((((((...))))))))))))))))))))))).))))))))))))..	-62.6
tae-lmiR4116a-1	2DS|5344246|2535|92715	GTTTACAGACGGCAAAGTGAGCTC	ACTCATTTTGCCGTCTGTAGAAAA	CAGACGGCAAAGAACTCATTTTGCCGTCTGTAGAAAAAAACACAGACGGCGTAGTCTTTGCCGTCTATATTTTTGTTTACAGACGGCAAAGTGAGCTCTTTGTCGTCT	.((((((((((((.((((((((((((((((((((.(((((.(.((((((((.......)))))))).).))))).)))))))))))))))))))).))))))))))))	-66.9
tae-lmiR4117a-1		GTTTGATTGTTTAATAGTAGTGGA	CACTACTATTAAACAATCAAACAA	AGTTCTTGTTTGATTGTTTAATAGTAGTGGAGATGTAGTGGAGCAGCACACATTAAGACGAGGGCAGTGTGGTGCATTAATCCTCACCTGTACCTAGTAAATGTGATGACACTACATCTCCACTACTATTAAACAATCAAACAAGAACT	((((((((((((((((((((((((((((((((((((((((...((...((((((...((.(((((((((.((.........)).)).)))).))).)).)))))).)).))))))))))))))))))))))))))))))))))))))))	-83.5
tae-lmiR4118a-1		TAAGACTCTAGAGGGTGTTATCAT	GATAACACCCTTAAGACTCTTATT	AAGTGTTAGCAGAATAAGACTCTAGAGGGTGTTATCATAATAGACTCACCCTATATATATAGGGTGAGTCTATTATGATAACACCCTTAAGACTCTTATTCTGCACACCA	..((((..(((((((((((.(((.((((((((((((((((((((((((((((((....)))))))))))))))))))))))))))))).))).)))))))))))))))..	-75.5
tae-lmiR4119a-1	3B|10475175|7890|262924	TAAGCATGTGTTCAGAAGATTAGG	TAGTCTTCTGGATATATGCTTA	CTTAATTTTGTAGTCTTCTGGATATATGCTTACATATAATAAATAATGTGAAGGTAGATCATAGAACGACAACATAATCTTTAGTCTTGAACAAATTATGGTAGACTAGAGATAGAACACTATACGAACCAGACACATACCGACGATATGGAAACTAGCAAAGAAATAGTAAAAGAAGTTCCTGACTTGTAGATTATGTCAACGTGATAATCTGGAGTCAAGCTTCTTTTACTACTAATTTTGATCTACCTTGTCATCGATAGGATTAGTTATTATATCTAAGCATGTGTTCAGAAGATTAGGAGATTAAGCA	(((((((((.((((((((((((((((((((((.(((((((((.(((((((((((((((((((((............(((((((((((....((.....))..)))))))))))......(((((((.................)).)))))...))).........((((((((((((((..((((((.((((((((.........)))))))))))))))))))))))))))).......))))))))))..)))).......)))).))))))))).)))))))))))))))))))))).)))))))))..	-106.94
tae-lmiR4119a-2	3B|10475175|7890|262924	TAAGCATGTGTTCAGAAGATTAGG	TAGTCTTCTGGATATATGCTTACA	TTGCTTAATTTTGTAGTCTTCTGGATATATGCTTACATATAATAAATAATGTGAAGGTAGATCATAGAACGACAACATAATCTTTAGTCTTGAACAAATTATGGTAGACTAGAGATAGAACACTATACGAACCAGACACATACCGACGATATGGAAACTAGCAAAGAAATAGTAAAAGAAGTTCCTGACTTGTAGATTATGTCAACGTGATAATCTGGAGTCAAGCTTCTTTTACTACTAATTTTGATCTACCTTGTCATCGATAGGATTAGTTATTATATCTAAGCATGTGTTCAGAAGATTAGGAGATTAAGCA	.(((((((((((.((((((((((((((((((((((.(((((((((.(((((((((((((((((((((............(((((((((((....((.....))..)))))))))))......(((((((.................)).)))))...))).........((((((((((((((..((((((.((((((((.........)))))))))))))))))))))))))))).......))))))))))..)))).......)))).))))))))).)))))))))))))))))))))).)))))))))))	-111.74
tae-lmiR4120a-1		TAAGGTCTTAAGGGGTGTTATCAT	GATAACACCCCCTTAAGACCTTA	ATAAGGTCTTAAGGGGTGTTATCATAATAGACCCACCCTATATATATACATACATACATACATACATATGGTCTATTATGATAACACCCCCTTAAGACCTTA	.((((((((((((((((((((((((((((((((.....(((.(((.((......)).))).))).....))))))))))))))))).)))))))))))))))	-49.6
tae-lmiR4121a-1	5DL|4511702|37170|1800284	TAGAGGGCAGAGCAATCTTCAACT	TTGAAGATTGCTCTGCCCTCTATC	GATCATCAAGAAGTTGAAGATTGCTCTGCCCTCTATCACCGGGAGTCCTATCAACGCACTTCCGGCAGACACTCGCTATAGGATTGTGGAGGACATTCCAGGGAGGACTTCCGGAAGCTTCAGAAAGTCCTCCTTGAGATGTGCACCACAATCCTATAACGAGTGTCCGCCGGATGTGCGTTGGTATGAGTCCCGGTGATAGAGGGCAGAGCAATCTTCAACTCCTTGATGAT	.(((((((((.(((((((((((((((((((((((((((((((((.((.(((((((((((.((((((.((((((((.(((((((((((((.(.((((..((((((((((((.(.((....)).).))))))))))))..)))).).))))))))))))).)))))))).)))))).))))))))))).)).))))))))))))))))))))))))))))))))).)))))))))	-183.2
tae-lmiR4122a-1		TAGCTCTCAGGCGCTGCACTAGTG	TTAGTGCAACGCCTAGAAGCTAGG	GTGTGGCGCCTAGCTCTCAGGCGCTGCACTAGTGGTTGCACTGCAAAATGAAGCAACCATTAGTGCAACGCCTAGAAGCTAGGCGCTACACT	(((((((((((((((((.(((((.(((((((((((((((.............))))))))))))))).))))))).))))))))))))))).	-66.52
tae-lmiR4124a-1	1DL|339794|2672|27934	TAGGAACCAAACGGGAGGGACTTT	AGTCTTTTTTGATTAGTCCCTGGG	AAAAAGTCCGTAGGAACCAAACGGGAGGGACTTTTTCTACAGGACTAGAAAAAGACTGTACTAGAGAGTCTTTTTTGATTAGTCCCTGGGACTAGAA	....(((((.((((.((.((.(((((((((((((((.(((((..((......)).)))))..))))))))))))))).)).)).)))))))))....	-32.6
tae-lmiR4125a-1		TCGGGCAGACTGCTGAGCAGTCGG	GACTGTTGAGCAGTCGGGCCGGAT	CGAGATTCGGGCCGACTGTTGAGCAGTCGGGCCGGATCTCCCAGCAACTACTTTGTATTCTCTCTCGCAGGGGCGCGTCCGCGCACCCGCTGGGTGTAGCCCCCGAGATTCGGGCAGACTGCTGAGCAGTCGGGCCGGTTGTC	.((.(..(((.(((((((((.(((((((.(.(((((((((...((((.....)))).............(((((((..(((((....))).))..)).))))).))))))))).).))))))).))))))))).)))..).))	-77.7
tae-lmiR4126a-1	2DL|9906577|21019|518363	TCGTCATTCACGGTGTGCACGATC	TAGTGCACACCGTGAATGACAACT	TAGGATGGAGTCGTCATTCACGGTGTGCACGATCTCTCATGGTTCTCTTCGGTACTTCGGTGTATTAGAAACTTCATAAAATTTACAACCTAATGCAAAAAGAATCAAATTAAAACACTAAAAATCCTAGGAGATATGAATATCCTAAGATTATCTATACCTCACCATGATCTCCCGCAGAACTGCAGATGGAGAGATAGTGCACACCGTGAATGACAACTCCATAATCTCATTTGTCCAAGACCTGG	....(((((((.((((((((((((((((((.(((((((.((((.......(((.(((...((((((((.....................))))))))..))).)))................((((.(((((..........))))).))))...........))))..((((...(((....))))))).))))))).)))))))))))))))))).)))))))............(((.....)))	-82.5
tae-lmiR4126a-2	2DL|9906577|21019|518363	TCGTCATTCACGGTGTGCACGATC	TAGTGCACACCGTGAATGACAACT	ATGATAGGATGGAGTCGTCATTCACGGTGTGCACGATCTCTCATGGTTCTCTTCGGTACTTCGGTGTATTAGAAACTTCATAAAATTTACAACCTAATGCAAAAAGAATCAAATTAAAACACTAAAAATCCTAGGAGATATGAATATCCTAAGATTATCTATACCTCACCATGATCTCCCGCAGAACTGCAGATGGAGAGATAGTGCACACCGTGAATGACAACTCCATAATCTC	..(((...(((((((.((((((((((((((((((.(((((((.((((.......(((.(((...((((((((.....................))))))))..))).)))................((((.(((((..........))))).))))...........))))..((((...(((....))))))).))))))).)))))))))))))))))).))))))).)))..	-83.2
tae-lmiR4127a-1	5AL|2758686|1094|3642	TCTGCGACAAGTAATTCCAAACGG	GTTCGGAATTACTTGTCTCAGAAA	ACTACTCCCTCCGTTCGGAATTACTTGTCTCAGAAATGGATGTATCTAAAACTAAAATACGTCTAGATACATCCATTTCTGCGACAAGTAATTCCAAACGGAGAAAGTACT	..((((..(((((((.(((((((((((((.((((((((((((((((((..((........)).)))))))))))))))))).))))))))))))).)))))))..))))..	-63.4
tae-lmiR4127a-2	1AL|3923995|641|10545	TCTGCGACAAGTAATTCCAAACGG	GTTCAGAATTACTTGTCTCGGAAA	GTTACTCCCTCCGTTCAGAATTACTTGTCTCGGAAATGAATGTATCTAGAACTAAAATATATCTAGATGCATCCATTTCTGCGACAAGTAATTCCAAACGGAGAGAGTAGT	.((((((.(((((((..((((((((((((.((((((((.(((((((((((...........))))))))))).)))))))).))))))))))))..))))))).)))))).	-60.5
tae-lmiR4127a-3	2BS|5206694|27685|736658	TCTGCGACAAGTAATTCCAAACGG	GTTCGGAATTACTTGTCGCGAAAA	GGTACTCCCTCCGTTCGGAATTACTTGTCGCGAAAATGGATGTATCTAGAACTAAAATACGTCTAGATACATCCATTTCTGCGACAAGTAATTCCAAACGGAGGGAGTAGT	..(((((((((((((.((((((((((((((((.(((((((((((((((((.(........)))))))))))))))))).)))))))))))))))).)))))))))))))..	-77.6
tae-lmiR4127a-4	5BL|10892875|673|58980	TCTGCGACAAGTAATTCCAAACGG	GTTCGGAATTACTTGTCTCAGAAA	TGTACTCCCTCCGTTCGGAATTACTTGTCTCAGAAATGAATGTATCTAGAACTAAAATATGTCTAGATACATCCATTTCTGCGACAAGTAATTCCAAACGGAGGGAGTACT	.((((((((((((((.(((((((((((((.((((((((.(((((((((((.(........)))))))))))).)))))))).))))))))))))).)))))))))))))).	-75.4
tae-lmiR4128a-1	7DL|3322467|6874|152540	TCTAGACAAATGTAAGACAAGAAT	TATTGTCTTAGATTTGTCTAAATA	CCGTTCCAAAATTATTGTCTTAGATTTGTCTAAATACGGATGTGTCTAGTTATGTTTTAGGACATCCGTATCTAGACAAATGTAAGACAAGAATTTTAGGACGA	.(((((.((((((.((((((((.(((((((((.((((((((((.(((((.......))))))))))))))).))))))))).)))))))).)))))).))))).	-50.6
tae-lmiR4128a-2	6BS|2933272|4437|44663	TCTAGACAAATGTAAGACAAGAAT	TCTTGTCTTAGATTTGTTTAAATA	CCGTCCCAAAATTCTTGTCTTAGATTTGTTTAAATACGGATGTATCAAGTCACGTTTTAGTATTAGGTTCAACCGTATCTAGACAAATGTAAGACAAGAATTTTGGGACAG	..((((((((((((((((((((.(((((((((.((((((.((.(((.(((.((......))))).))).)).)))))).))))))))).))))))))))))))))))))..	-56
tae-lmiR4128a-3	2DL|9885309|4978|1021553	TCTAGACAAATGTAAGACAAGAAT	TCTTGTCTTAGATTTGTTTAAATA	TCCGTCCCAAAATTCTTGTCTTAGATTTGTTTAAATACGGATGTATCTAGTTGCGTTTTAGTGTTAGATACGGTGTATCTAGACAAATGTAAGACAAGAATTTTCAGACGG	.(((((..(((((((((((((((.(((((((((.(((((..((((((((...((......))..)))))))).))))).))))))))).)))))))))))))))..)))))	-49.8
tae-lmiR4129a-1		TCTCCTGTAGAAATAGGCACTGGT	CGGTGCTTATTTGTACAGGGCAGA	TCCTTAAGCACCGGTGCTTATTTGTACAGGGCAGACGCTTAATTAGGCGTACTCTCCTGTAGAAATAGGCACTGGTGACTTTAGAA	..((.((((((((((((((((((.(((((((.((((((((....)))))).)).))))))).))))))))))))))).))).))..	-47.5
tae-lmiR4130a-1		TCTGCAACAAGTAATTCCGAACGG	GTTCAGAATTACTTGTCTCGGAAA	ATGTACTCCCTCCGTTCAGAATTACTTGTCTCGGAAATGGATGTATCTAGAACTAAAATACATCTAGATACATCCATTTCTGCAACAAGTAATTCCGAACGGAGGGAGTACA	.((((((((((((((((.(((((((((((..((((((((((((((((((((...........))))))))))))))))))))..))))))))))).))))))))))))))))	-77
tae-lmiR4130c-1	3AL|4328980|9071|90840	TCTGAGACAAGTAATTCCGAACGG	GTTCGGAATTACTTGTCGTAGAAA	GGTACTTCCTCCGTTCGGAATTACTTGTCGTAGAAATGGATGTATCTAGATGTATTTAGATACATCCATTTCTGAGACAAGTAATTCCGAACGGAGGGAGTAGT	..(((((((((((((((((((((((((((.((((((((((((((((((((....)))))))))))))))))))).)))))))))))))))))))))))))))..	-77.4
tae-lmiR4130c-2	3B|10589197|9771|168252	TCTGAGACAAGTAATTCCGAACGG	GTTCGGAATTACTTGTCGTAGAAA	TACATCCATTTCTGAGACAAGTAATTCCGAACGGAGGGAGCAGATCGCTAACCACATGCCATTTGATTTCAGAGTATCTATTATTTTTTCCTGTTCAGATCTTTGAGAGGTACCCCCTCCGTTCGGAATTACTTGTCGTAGAAATGGATGTAT	((((((((((((((.(((((((((((((((((((((((..(((((.((.........)).))))).((((((((.((((...((........))..))))))))))))......))))))))))))))))))))))).)))))))))))))).	-78
tae-lmiR4131a-1	5DS|2749721|2634|157352	TCTGGCCAACCGCGACTAAAGGAC	CCTTTAGTCCCGGTTGGCCAGGCC	TACCGGTTGGTCTGGCCAACCGCGACTAAAGGACTAACCTTTAGTCCCGGTTGGTCTGGCCAACCGTGACTAAAGGCCTTCGGGTCAACCTGAGGACCTTTAGTCCCGGTTGGCCAGGCCAACCGAGA	...(((((((((((((((((((.(((((((((.....(((((((((.(((((((.....))))))).))))))))).(((((((....))))))).))))))))).)))))))))))))))))))...	-91.6
tae-lmiR4132a-1	5AL|2754898|11565|181189	TCTGTCCCAGAATATAAGAACGTT	CGTTCTTATATTCTGGGACAGAGG	ACCTACTCCCTCTGTCCCAGAATATAAGAACGTTTTTGACACTAGCATAGTGTCAAAAACGTTCTTATATTCTGGGACAGAGGGAGTAGCA	..((((((((((((((((((((((((((((((((((((((((((...))))))))))))))))))))))))))))))))))))))))))..	-74.5
tae-lmiR4132a-2	1DL|907444|218|451	TCTGTCCCAGAATATAAGAACGTT	CATTCTTATATTTTGGGACGGAGG	ACTCCCTCTGTCCCAGAATATAAGAACGTTTTTGATACTATGCTAGTGTTGAAAACATTCTTATATTTTGGGACGGAGGGAGTA	((((((((((((((((((((((((((.(((((..((((((...))))))..))))).)))))))))))))))))))))))))).	-57.2
tae-lmiR4132a-3	6BS|2940584|7097|137267	TCTGTCCCAGAATATAAGAACGTT	TGTTATTATATTTTGGGACGGAGG	AAATACTCCCTCTGTCCCAGAATATAAGAACGTTTTTGACACTGTGCTAGTCCTAAAAATGTTATTATATTTTGGGACGGAGGGATAAGTAAGA	...((((((((((((((((((((((((.((((((((((..((((...))))..)))))))))).)))))))))))))))))))))...)))...	-44.5
tae-lmiR4133a-1		TGAAGCACGTGGATAGAGGAAGCA	CTTCCTCTATCCACGTGCTTCAAC	CATTCCATAATGAAGCACGTGGATAGAGGAAGCACTACATTATGGAATGGAGGGAGTATGTTGTAGTGCTTCCTCTATCCACGTGCTTCAACTTTGACCG	..........(((((((((((((((((((((((((((((.((((............)))).)))))))))))))))))))))))))))))..........	-56.3
tae-lmiR4134a-1	3B|4983813|850|7541	TGACATGTGGCATTCACAAATCAC	GATTTGTGAATGTCACGTGTCATC	AGACCTTGGATGACATGTGGCATTCACAAATCACAAAGCATTTACCCCACCCCCACCTGAAATCAGGGGGGAGAGATTAGATGTTTTGTGATTTGTGAATGTCACGTGTCATCCATCAGGGCGGGTCTC	((((((((((((((((((((((((((((((((((((((((((((......((((.((((....))))))))......)))))))))))))))))))))))))))))))))))))).......)))))).	-80.81
tae-lmiR4134a-2	4BL|7025746|3577|39156	TGACATGTGGCATTCACAAATCAC	GATTTGCAAATGCCACGTGTCATC	CCCTAATGAATGACATGTGGCATTCACAAATCACAAAGCATCTAATCTCTCCATCCCTGATTTCAGGTGGGGGGTGGGGTAGATGCTTTGTGATTTGCAAATGCCACGTGTCATCCATCAAGATGGGT	(((..(((.(((((((((((((((..((((((((((((((((((....((((((((((.((.....)).))))))))))))))))))))))))))))..))))))))))))))).)))......))).	-74.8
tae-lmiR4134a-3	2AL|6344969|8820|326824	TGACATGTGGCATTCACAAATCAC	GATTTGTGAATGTCACGTGTCATC	CCCTGATGAATGACATGTGGCATTCACAAATCACAAAGCATCTAATCTCTCCCCCCTTAATTTCAGGTGGGGGGTGGGGTGGATGCTTTATGATTTGTGAATGTCACGTGTCATCCATCAGAATGGG	..((((((.((((((((((((((((((((((((.((((((((((.((((.((((((............)))))).)))))))))))))).)))))))))))))))))))))))).))))))......	-80.5
tae-lmiR4134a-4	2BL|7973368|5958|268601	TGACATGTGGCATTCACAAATCAC	GATTTGCAAATGCCACGTGTCATC	CCCTAATGGATGACATGTGGCATTCACAAATCACAAAGCATCTAATCTTCCACTCCTGATTTCACGTGAGGATGGGATAGATGCTTTGTGATTTGCAAATGCCACGTGTCATCCATCAAGATGGGT	(((..(((((((((((((((((((..((((((((((((((((((...(((((.((((.((.....)).)))))))))))))))))))))))))))..)))))))))))))))))))......))).	-73.7
tae-lmiR4134a-5	1AL|3903439|9820|220740	TGACATGTGGCATTCACAAATCAC	GATTTGTGAATGCCACGTGTCATT	TTCTGATGAATGACATGTGGCATTCACAAATCACAAAGCATCCCTCATCCCTCACTTAAAATCAGGAGGGAGGGGAGATTAGATGCTTTGTGATTTGTGAATGCCACGTGTCATTCATCAGGAC	((((((((((((((((((((((((((((((((((((((((((((((.((((((.((.......))))))))))))......)))))))))))))))))))))))))))))))))))))))))).	-87.2
tae-lmiR4134c-1		TGACACGTGGCATTCACAAATCAT	AATTTATGAATGTCACGTGTCATC	TCCTGATGGATGACACGTGGCATTCACAAATCATAAAGCATCTACCCCACCCCTCACTTGAAATCAGGGGGAGAGATTAGATGCTTTGTAATTTATGAATGTCACGTGTCATCCATCAGGGC	((((((((((((((((((((((((((.((((.((((((((((((..((.(((((....((....))))))).).)..)))))))))))).)))).)))))))))))))))))))))))))).	-73.5
tae-lmiR4134c-2		TGACACGTGGCATTCACAAATCAT	GATTTGTGAATGTCACGTGTCATC	TCCTGATGGATGACACGTGGCATTCACAAATCATAAAGCATCTACCCCACCCCCACCTGAAATCAGGGGGGCGGGGATTAGATGCTTTGTGATTTGTGAATGTCACGTGTCATCCATCCGGGC	(((.((((((((((((((((((((((((((((((((((((((((((((.(((((..(((....)))))))).))))..)))))))))))))))))))))))))))))))))))))))).))).	-95.6
tae-lmiR4134c-3		TGACACGTGGCATTCACAAATCAT	GATTTGTGAATGCCACGTGTCATT	TCCTGATGGATGACACGTGGCATTCACAAATCATAAAGCATCTACCCCACCCCCCACCTAAAATCAGGGGGGAGAGATTAGATGCTCTGTGATTTGTGAATGCCACGTGTCATTCATCAGGC	.((((((((((((((((((((((((((((((((((.((((((((..((.((((((...........)))))).).)..)))))))).)))))))))))))))))))))))))))))))))).	-86.4
tae-lmiR4134c-4		TGACACGTGGCATTCACAAATCAT	GATTTATGAATGCCACGTGTCATC	TCCTGATGGATGACACGTGGCATTCACAAATCATAAAACATCTACCCATCCCCACCTGAAATCAGGGGGGAGGGGANATTAGATGATTTGTGATTTATGAATGCCACGTGTCATCCATCAGGGC	((((((((((((((((((((((((((.((((((((((.(((((((((.(((((.((((....))))))))).)))....)))))).)))))))))).)))))))))))))))))))))))))).	-89.4
tae-lmiR4135a-1	5DL|4499204|5290|64521	TGAGACCCGCCCTGATGGATGACA	TCATCCATCAGGGCGGGTCTCACC	ATTTAGCAGGTGAGACCCGCCCTGATGGATGACACGTGGCATTCGTAAATCACAAAGCATCTAATCTCTCTTCCCCTGATGATTCAAATGGGGGGTGGGGTAGATGCTTTGTGATTTGTGAATGCCACGTGTCATCCATCAGGGCGGGTCTCACCTGCTAACC	..(((((((((((((((((((((((((((((((((((((((((((((((((((((((((((((.((((.((((((.(((....)))...)))))).)))))))))))))))))))))))))))))))))))))))))))))))))))))))))))))))))..	-134.7
tae-lmiR4136b-1		TGATAGATGACACGTGGCATTCAC	GAATGTCACGTGTCATCCATCAGG	TGAGACCCGTCCTGATAGATGACACGTGGCATTCACAAATCATAAACATTTAATCTCTCTTTCCTCCAATTTTAAGTGGGGAGTGGGGAGTGCTTTGAAATTTGTGAATGTCACGTGTCATCCATCAGGATGGGTCTCG	.(((((((((((((((.(((((((((((((((((((((((..(((((((....(((((..((((.(((........))))))).)))))))).))))..))))))))))))))))))))))).))))))))))))))).	-82.5
tae-lmiR4136c-1	5BL|10804193|3786|361826	TGATGGATGACATGTGGCATTCAC	GAATGCCACGTGTCATCCATCAGG	AGACCCGTTCTGATGGATGACATGTGGCATTCACGAATCACAAAGTATCTAATCTCTCCCCTCGATTTCAGGTGGGGGGTGGGATAGATGCTTTGTGATTTGGGAATGCCACGTGTCATCCATCAGGATGGGTCTC	((((((((((((((((((((((((((((((((.((((((((((((((((((.((((.(((((((........))))))).)))))))))))))))))))))).)))))))))))))))))))))))))))))))).	-104.8
tae-lmiR4136d-1		TGATGGATAACACGTGGCATTCAC	GAATGCCACGTGTCATCCATCAAG	AGACCCATCCTGATGGATAACACGTGGCATTCACAAATTATAAAGCATCTATCCCACCCCCACTTAAAATTAGGAGGGGAGATTAAATGCTTTGTGATTTGTGAATGCCACGTGTCATCCATCAAGGTGGGTCTC	(((((((((.((((((((.(((((((((((((((((((((((((((((..(((...((((..((.......))..)))).)))...))))))))))))))))))))))))))))).)))))))).))))))))).	-85.9
tae-lmiR4136d-2		TGATGGATAACACGTGGCATTCAC	GAATGTCACGTGTCATCCATCAGG	AGACCCGCCCTGATGGATAACACGTGGCATTCACAAATACAAAGCATCTAATCTCTCCCCCTGATTTCAAGTGGGATGGGGTAGATGCTTTGTGATTGTGAATGTCACGTGTCATCCATCAGGATGGGTCTC	(((((((.((((((((((.(((((((((((((((((.(((((((((((((.((((((((.((.......)).)))).))))))))))))))))).))))))))))))))))).)))))))))).))))))).	-89.4
tae-lmiR4137a-1	3B|10705269|1199|59442	TGGATGACATGTGGCATTCACAAA	TGTGAATGCCACGTGTCATCCATC	CCCACACTGATGGATGACATGTGGCATTCACAAAGCACAAAGCATCTAATATCTCCCCCCTGATTTTAGGTGGAGGGTGGGGTGGATGCTTTGTGATTTGTGAATGCCACGTGTCATCCATCAGGATGGGT	((((..((((((((((((((((((((((((((((.(((((((((((((.((((..((.((((....)))).))..))))...))))))))))))).))))))))))))))))))))))))))))..)))).	-92.1
tae-lmiR4138a-1	2BS|5185120|8132|314580	TGGCAACTATAGTGTAAACATCAT	GATATTTACACTGAAGTTGCCATG	CAAGGATTGTCATGATATTTACACTGAAGTTGCCATGATATGTTTCAACTATTTTTTTACATCTAAAAGTAAATTTTAACATATTATAAAACAGAGAATTAAGAAACTAGACTTTCCATGCACCATAACCTAAAATTGCCATGATACATGCACTTAAAATTGCCATGGTTCAATAAAAAAATATTTTCATGGTCAAAGTACGGGAATTGCCATCATCAATAAACTAAAATTGCCAGGATCTACAAAATAAAATTTCCACATGGCAACTTTAGTCTAAGCACTATGGCAACTATAGTGTAAACATCATGGCAACTTTT	.((((.((((((((((.(((((((((.(((((((((((((((((.....(((((((........)))))))......)))))))).................................(((....((..(((((.((((((((................(((((((((...((((......)))).)))))).))).....(((((((.((.....((((........))))...)).............))))))).)))))))).)))))..)).)))..))))))))).))))))))).)))))))))))))).	-78.04
tae-lmiR4138a-2	7DL|3393428|6112|83954	TGGCAACTATAGTGTAAACATCAT	GATATTTACACTGAAGTTGCCATG	TGAATTGCCATGATATTTACACTGAAGTTGCCATGATATGTTTCAACTATTTTCTTTTACATTTAAAAGTAAATTTTAACATATTATAAAACGGAGAATTAAGAAACTAGACTTGCAATGCACCATAAACTAAAATTGCCATGATACATGCACTTAAAATTGCCATGGCTCAATAAAAAAAGTATTTTCATGGTCAAAGTACTAGAATTGCATCATCAAAAAACTAAAATTGCCATGATCTACAAACTAAAATTGCCACATGGCAACTTTAATTTAAGCACTATGGCAACTATAGTGTAAACATCATGGCAACTTCT	.(((((((((((((.(((((((((.(((((((((((((((((......((((.((((((....)))))).))))...))))))))..........((((((((......((..((((((.(................((((((......(((........)))))))))...........((((((((.......)))))))).).))))))...))............((((((((.....(((.......)))...)))))))).)))))))).......))))))))).))))))))).)))))))))).))).	-83.2
tae-lmiR4138a-3	3B|10401898|7315|185178	TGGCAACTATAGTGTAAACATCAT	GGTGTTTACACTGAAGTTGTCATG	ATGAATTGCCATGGTGTTTACACTGAAGTTGTCATGATATGTTTCAGCTATTTTCTTCTATATTTAAAATTAAATTTTGACATATTATAAAATGGGAAATTAAGAAACTAGACTTGCCATGAACCATAAACTAAAATTAGCATGATACATGCACATAAAATTGCCATGGTTCATACAAAAAATAAATTTCATGGTAAAATTACTGGAATTGCCATGCTCTATAAACTGAAATTACGACATGGCAACTTTAGTGTAATACTATGGCAACTATAGTGTAAACATCATGGCAACTTTT	.....((((((((((((((((((((.((((((((((.((((((((....(((((((...(((((((((((...))))))).))))........)))))))...))))).....((((((((((.......(((....))).((((..((((((........)).))))..)))).............))))))))))...(((((((.((((((((.((................)))))))))).)))))))..))).)))))))))).)))))))))))))))))))).....	-87.39
tae-lmiR4138a-4	3B|10549347|8207|379784	TGGCAACTATAGTGTAAACATCAT	GATATTTACACTGAAGTTGCCATG	TGAATTGCCATGATATTTACACTGAAGTTGCCATGATATGTTTCAACTATTTTTTTACATTAAAAAGTAAATTTTAACATATTATAAAACTGAGAATTAAGAAACTGGACTTGCCATGCACCATAAACTAAAATTGTCATGATACATGCACTTAAAATTGTCATGGTTCAATAAAAAAATATTTTCATGGTCAAAGTACTGGAATTGCCATCATAAAAAAACTAAAATTGCCATGATCTACATACTAAAATTGCCACATGGCAACTTTAGCTTAAGCACTATGGCAACTATAGTGTAAACATCATGGCAACTTCT	.(((((((((((((.(((((((((.(((((((((((((((((.....((((((((......))))))))......)))))))).............(((((...(..(((((((((((..............((((((((((((..............))))))))..)))).............))))))..)))).)..)...................(((((.((((((((.....................)))))))).)))))))))).....))))))))).))))))))).)))))))))).))).	-83.57
tae-lmiR4138a-5	5BL|10805337|12391|293449	TGGCAACTATAGTGTAAACATCAT	GATGTTTACACTGAAGTTGCCATG	ATGAATTGTCATGATGTTTACACTGAAGTTGCCATGATATGTTTGAACTATTTTCTTTTACATTTAAAAGTAAATTTCAACATATTATAAAATGGAAAATTAAGAAACTAGACTTGCCATGCACCATAAACTAAAATTGCCATGATATATGCACTTAAAATTGCCATGGTTTAATAAAAAAATATTTTCATGGTCAAAATACTGGAATTGCCATCATAAAAAAACTAAAATTGCCATGATCTACAAACTAAAATGTGGCAATTTTAGTTTAAGCACTATGGCAACTATAGTGTAAACATCATGGCAATTTCT	..(((((((((((((((((((((((.(((((((((((((((((.(((..((((.((((((....)))))).))))))))))))))).....((((.....((((........))))))))......((((((((((((((((((((....(((.......(((((((((...((((......)))).)))))).))).....(((.....)))..................)))....))).............)))))))))))))))))......))))))))).)))))))))))))))))))))))..	-92.01
tae-lmiR4139a-1	5BL|10815650|13857|316144	TGGCACGAAGTAGCTGCGCCCACA	TGGGCATATTTGCTTCGTGCCACA	GTGCCAAGACGTGTGGGCATATTTGCTTCGTGCCACACGCGCGGGATGGTGAGTAATTGTTGAGCGTGTGGCACGAAGTAGCTGCGCCCACATGTGTGGATA	...(((..((((((((((.((.((((((((((((((((((....((..((.....))..))..)))))))))))))))))).)).)))))))))).)))...	-59.7
tae-lmiR4139a-2	7DL|3376393|5540|138113	TGGCACGAAGTAGCTGCGCCCACA	TGGGCATTCTTGCTTCGTGCCACA	TGCGCCAAGACGTGTGGGCATTCTTGCTTCGTGCCACACGCGCGAGGTGGAGATGGGTAGTACTTGTTGGGTGTGTGGCACGAAGTAGCTGCGCCCACACGTAATGGGC	.((.(((..((((((((((.(..((((((((((((((((((.(((((((...........))))..))).))))))))))))))))))..).))))))))))..)))))	-62.1
tae-lmiR4139a-3	3B|10577013|13583|439854	TGGCACGAAGTAGCTGCGCCCACA	TGGGCATATTTGCTTCGTGCCACA	CGCCAGGATGTGTGGGCATATTTGCTTCGTGCCACATGCGCGGGGTGGGGATGAGTAGGACTTGTTTGGCGTGTGGCACGAAGTAGCTGCGCCCACATGTGTGGGCA	.(((.(.((((((((((.((.((((((((((((((..((((.(((..((..(.....)..))..))).)))))))))))))))))).)).)))))))))).).))).	-60.2
tae-lmiR4139a-4	2BL|8001264|9074|263451	TGGCACGAAGTAGCTGCGCCCACA	TGGGCATATTTGCTTCGTGCCACA	CGCCAGGATGTGTGGGCATATTTGCTTCGTGCCACACGCGCGGGGTGGGGATGAGTAGTACTTGTTGGACATGTGGCACGAAGTAGCTGCGCCCACACATGTGGGCA	.(((.(.((((((((((.((.((((((((((((((((((.....)))..((..((.....))..)).....))))))))))))))).)).)))))))))).).))).	-56.5
tae-lmiR4140a-1	2DL|9854880|4487|46264	TGTGTCAGTGACTCAAAGGTAGGC	CTACTTTTGAGTCACTGACGGGTG	ACGTGAATCCTCTGACTTTGCAATTACCCTACTTTTGAGTCACTGACGGGTGGGCCCCATGCTCCGTGGGACTCATGTGTCAGTGACTCAAAGGTAGGCTAGGCCACGG	.((((...(((.((......)).....(((((((((((((((((((((.(((((.((((((...)))))).))))).)))))))))))))))))))))..))).)))).	-57.4
tae-lmiR4141a-1	5DS|2782660|25049|2385035	TTGAACTGTTTCCTCTGAAATTCC	TATTTCACAGGAAACAGTTCAATG	TGAATCTTATAGGTATTTCACAGGAAACAGTTCAATGTCTACCGAACTGAAAGAGTTTTTCCTGACCATGGCTTTTCTAGTCAATAGGAATACACCATGTGTTGGAAGACAAACTTCTTTGCAGCATCTAGTAGATGTTGAACTGTTTCCTCTGAAATTCCTGTAAATTTC	.(((..(((((((.((((((.(((((((((((((((((((((.((.((((((((((((.(((..(((((((..((((((.....))))))....))))).))..)..)).)))).))))).)))..))..))))))))))))))))))))).)))))).)))))))..)))	-71.1
tae-lmiR4142a-1	2BL|7962313|1409|8511	TTGAATTTCCTCTATAAGCGCATT	TGCGCTTATATAGGTAATTTAGCA	AATGAAAATAGATGCGCTTATATAGGTAATTTAGCATAAATTCATACGGATTTCTCTTGAAATTCGTTATGAATTTAAGTTGAATTTCCTCTATAAGCGCATTAAAAATAAAA	..........((((((((((((.(((.((((((((.((((((((((((((((((....)))))))).)))))))))).)))))))).))).))))))))))))..........	-48

## Sheet: precusors of novel variant
II. Precursors of variants wheat known miRNAs
name	genome location	miRNA	miRNA*	precurosr	secondary structure	MFE(kcal/mol)	MFE(kcal/mol/nt)
tae-miR319g-1		TTGGACTGAAGGGTGCTCCCT	AGAGCTCTCTTCAGTCCACTC	TTCTGTGTGAGAGAGCTCTCTTCAGTCCACTCTCAGATGGTTGTAGGGTTTAATTAGCTGCCGATTCATTCATTCACCTACCAAGAACCAAGGCGGAGCGCATGTCTTGGTAGCTGACTGGATGACGCGGGAGCTAATATTTAGCTCCACGTTGTTTGTGGTTGGACTGAAGGGTGCTCCCTTGCTCGCAGTTCTCATGCAA	...(((((((((((((.((((((((((((..(.(((((..(.((.(((((..(((((((.(((..(((((((.(((.(((((((((......(((...)))...))))))))).))).)))))))..))).)))))))....))))).)))..))))).)..)))))))))))).))))..(((....))).))))))))).	-92.9	-0.459901
tae-miR319g-2		TTGGACTGAAGGGTGCTCCCT	AGAGCTCTCTTCAGTCCACTC	GCTAGCGCCTTCTGTGTGAGAGAGCTCTCTTCAGTCCACTCTCAGATGGTTGTAGGGTTTAATTAGCTGCCGATTCATTCATTCACCTACCAAGAACCAAGGCGGAGCGCATGTCTTGGTAGCCGACTGGATGACGCGGGAGCTAATATTTAGCTCGACGTTGTTTGTGGTTGGACTGAAGGGTGCTCCCTTGCTCGCAGTTCTCATGCAT	....(((....(((((..((.((((.((((((((((((..(.(((((..(.((.(((((..(((((((.(((..(((((((.((..(((((((((......(((...)))...)))))))))..)).)))))))..))).)))))))....))))).)))..))))).)..)))))))))))).)))).))..)..))))......)))..	-92.2	-0.436967
tae-miR319g-3		TTGGACTGAAGGGTGCTCCCT	AGAGCTCTCTTCAGTCCACTC	GCTAGCGCCTTCTGTGTGAGAGAGCTCTCTTCAGTCCACTCTCAGATGGTTGTAGGGTTTTATTAGCTGCCGATTCATTCATTCACCTACCAAGAACCAAGGCGGAGCGCATGTCTTGGTAGCCGACTGGATGACGCGGGAGCTAATATTTAGCTCGACGTTGTTTGTGGTTGGACTGAAGGGTGCTCCCTTGCTCGCAGTTCTCATGCAT	....(((....(((((..((.((((.((((((((((((..(.(((((..(.((.(((((.((((((((.(((..(((((((.((..(((((((((......(((...)))...)))))))))..)).)))))))..))).))))))))...))))).)))..))))).)..)))))))))))).)))).))..)..))))......)))..	-94.5	-0.447867
tae-miR319h-1	3B|10668549|11258|436249	ACTGGATGACGCGGGAGCTAA	AGCTGCCGATTCATTCATTCA	AGGGTTTAATTAGCTGCCGATTCATTCATTCACCTACCAAGAACCAAGGCGGAGCGCATGTCTTGGTAGCTGACTGGATGACGCGGGAGCTAATATTTAGCTC	.(((((..(((((((.(((..(((((((.(((.(((((((((......(((...)))...))))))))).))).)))))))..))).)))))))....)))))	-45.7	-0.443689
tae-miR393e-1		TCAGTGCAATCCCTCTGGAAT	TCCAAAGGGATCGCATTGATC	TCAGGAAGCTAGTGGAGGATTCCAAAGGGATCGCATTGATCGATCTCTCCGTGCAAGGTCGATGGATCAGTGCAATCCCTCTGGAATTCTCCGCTTGCCTCCGCCTC	...(((.((.((((((((((((((.((((((.(((((((((.(((...((......))..))).))))))))).)))))).)))))))))))))).)).))).....	-63.1	-0.58972
tae-miR393e-2		TCAGTGCAATCCCTCTGGAAT	TCCAAAGGGATCGCATTGATC	TCAGGAAGCTAGTGGAGGATTCCAAAGGGATCGCATTGATCGATCTCTCCGTCATCGGCGTGCAAGGTCGATGGATCAGTGCAATCCCTCTGGAATTCTCCGCTCGCCTCCGCCTC	...(((.((.((((((((((((((.((((((.((((((((((((((..((((.....))).)..)))))))....))))))).)))))).)))))))))))))).)).))).....	-63.2	-0.544828
tae-miR394b-1	6AL|5826481|14279|289594	TTGGCATTCTGTCCACCTCC	AGGTGGGCATACTGCCAATGG	GGGCGCTTACCGGGAGCTCTTTGGCATTCTGTCCACCTCCTTGTGAATCTTGCGGGGGAGATCTCACGATCTGCCGAGCTTGCGGGTTGCTTGGAGGTGGGCATACTGCCAATGGAGCTGTGTAG	((.......))...((((((((((((.(.(((((((((((..(..(..(((((((((((((((....))))).))...)))))))))..)..))))))))))).).)))))).))))))......	-59.1	-0.4728
tae-miR394b-2	6DL|3305671|15668|1025317	TTGGCATTCTGTCCACCTCC	AGGTGGGCATACTGCCAATG	CGAGAGCTCTTTGGCATTCTGTCCACCTCCTTGTGAATCTTGCAGGGGAGATCTCACGATCTGTCGAGCTTGCGGGTTGCTTGGAGGTGGGCATACTGCCAATGGAGCTGTGT	..(.((((((((((((.(.(((((((((((..(..(..(((((((((.(((((....))))).)....)))))))))..)..))))))))))).).)))))).)))))).)..	-56.4	-0.499115
tae-miR394b-3	6BL|905430|4258|117503	TTGGCATTCTGTCCACCTCC	AGGTGGGCATACTGCCAATG	CGAGAGCTCTTTGGCATTCTGTCCACCTCCTTGTGAATCTTGCGGGGGAGATCTCACGATCTGTCGTGCTTGCAGGTTGCTTGGAGGTGGGCATACTGCCAATGGAGCTGTGT	..(.((((((((((((.(.(((((((((((..((.(((((.(((.((.(((((....))))).)).)))....)))))))..))))))))))).).)))))).)))))).)..	-57.3	-0.50708
tae-miR396g-1	7DS|3888828|5617|84628	TTCCACAGCTTTCTTGAAC	GTTCAATAAAGCTGTGGGAAA	CTTTGCTGTCTTCCACAGCTTTCTTGAACTGCATCTGCAATTGGTGGATGCTAGCTTCTGCTCGCAAGATCTGCAGTTCAATAAAGCTGTGGGAAATTGCAGAGAG	((((((.((.((((((((((((.((((((((((((..(.....)..))(((.(((....))).))).....)))))))))).)))))))))))).)).))))))..	-51.3	-0.483962
tae-miR396g-2	7BS|3165007|11623|187331	TTCCACAGCTTTCTTGAAC	GTTCAATAAAGCTGTGGGAAA	CTTTGCTGTCTTCCACAGCTTTCTTGAACTGCATCTGCAATTGGTTGATGCTAGCTTCTGCCGGCAAGATCTGCAGTTCAATAAAGCTGTGGGAAATTGCAGAGAG	((((((.((.((((((((((((.((((((((((.........((((..(((..((....))..))).)))))))))))))).)))))))))))).)).))))))..	-50.8	-0.479245
tae-miR396g-3	7AS|4208248|18722|231932	TTCCACAGCTTTCTTGAAC	GTTCAATAAAGCTGTGGGAAA	CTTTGCTGTCTTCCACAGCTTTCTTGAACTGCATCTGCAATTGGTGGATGCTAGCTTCTACCGGCAAGATCTGCAGTTCAATAAAGCTGTGGGAAATTGCAGAGAG	((((((.((.((((((((((((.(((((((((((((((....((((((.(....).)))))).)).)))..)))))))))).)))))))))))).)).))))))..	-54.5	-0.514151
tae-miR396h-1	6AL|5716647|4826|77747	GGTCAAGAAAGCTGTGGGAAG	TTCCACAGCTTTCTTGAACTT	TGCCATGCCTTTCCACAGCTTTCTTGAACTTCTCTTGCGCTCTCCTTAATTACCCCCCACTCTCTCTGTCTCTCCCTTTCTCTCCGTTGGTAGAGAGAGACATGAATGGGGAGGGACAGGAGCAGGAGCAGCAAGAAGAGGGTCAAGAAAGCTGTGGGAAGAAATGGCAT	((((((..(((((((((((((((((((.(((((((((((((((.(((.....(((((((.((....((((((((.((.((........)).)).)))))))).)).))))).)).....)))..))))).))))).))))).)))))))))))))))))))..)))))).	-93.2	-0.548235
tae-miR396h-2	6BL|4250791|8669|485157	GGTCAAGAAAGCTGTGGGAAG	TTCCACAGCTTTCTTGAACTT	TGCCATGCCTTTCCACAGCTTTCTTGAACTTCTCTTGCGCCCCTCCTTAATTACTCCCCACTCTCTCCTCTCCTCTCCTCTCTGTTGGTAGAGAGAGACATGAACGGGGAGGGAGAACAGGAGCAGGAGCAGCAAGAAGAGGGTCAAGAAAGCTGTGGGAAGAAATGGCAT	((((((..(((((((((((((((((((.((((((((((....(((((......((((....((((.(((((((((((.((((((....)))))))))).......)))))))))))...)))).)))))..))))).))))).)))))))))))))))))))..)))))).	-92.31	-0.539825
tae-miR396h-3	6DL|712138|7838|206802	GGTCAAGAAAGCTGTGGGAAG	TTCCACAGCTTTCTTGAACTT	TGCCATGCCTTTCCACAGCTTTCTTGAACTTCTCTTGCGCCTCTCCTTAATTACTCCCCACTCTCTCTGTCTCTCCCTTTCTCTCCGTTGGTAGAGAGAGACATGAATGGGGAGAGAGAACAGGAGCAGGAGCAGCAAGAAGAGGGTCAAGAAAGCTGTGGGAAGAAATGGCAT	((((((..(((((((((((((((((((.((((((((((.((((((((...((.(((((((.((....((((((((.((.((........)).)).)))))))).)).))))))).))....))))).)))....))))).))))).)))))))))))))))))))..)))))).	-96.9	-0.556897
tae-miR396i-1	7AS|4208248|18722|231932	GTTCAATAAAGCTGTGGGAAA	TTCCACAGCTTTCTTGAACTG	CCTCTTTGCTGTCTTCCACAGCTTTCTTGAACTGCATCTGCAATTGGTGGATGCTAGCTTCTACCGGCAAGATCTGCAGTTCAATAAAGCTGTGGGAAATTGCAGAGAG	.((((((((.((.((((((((((((.(((((((((((((((....((((((.(....).)))))).)).)))..)))))))))).)))))))))))).)).))))))))	-58.2	-0.533945
tae-miR396i-2	7DS|3888828|5617|84628	GTTCAATAAAGCTGTGGGAAA	TTCCACAGCTTTCTTGAACTG	CCTCTTTGCTGTCTTCCACAGCTTTCTTGAACTGCATCTGCAATTGGTGGATGCTAGCTTCTGCTCGCAAGATCTGCAGTTCAATAAAGCTGTGGGAAATTGCAGAGAG	.((((((((.((.((((((((((((.((((((((((((..(.....)..))(((.(((....))).))).....)))))))))).)))))))))))).)).))))))))	-55	-0.504587
tae-miR396i-3	7AS|4208248|18722|231932	GTTCAATAAAGCTGTGGGAAA	TTCCACAGCTTTCTTGAACTG	CTTTGCTGTCTTCCACAGCTTTCTTGAACTGCATCTGCAATTGGTGGATGCTAGCTTCTACCGGCAAGATCTGCAGTTCAATAAAGCTGTGGGAAATTGCAGAGA	((((((.((.((((((((((((.(((((((((((((((....((((((.(....).)))))).)).)))..)))))))))).)))))))))))).)).)))))).	-54.5	-0.519048
tae-miR396i-4	7DS|3888828|5617|84628	GTTCAATAAAGCTGTGGGAAA	TTCCACAGCTTTCTTGAACTG	CTTTGCTGTCTTCCACAGCTTTCTTGAACTGCATCTGCAATTGGTGGATGCTAGCTTCTGCTCGCAAGATCTGCAGTTCAATAAAGCTGTGGGAAATTGCAGAGA	((((((.((.((((((((((((.((((((((((((..(.....)..))(((.(((....))).))).....)))))))))).)))))))))))).)).)))))).	-51.3	-0.488571
tae-miR396i-5	7BS|3165007|11623|187331	GTTCAATAAAGCTGTGGGAAA	TTCCACAGCTTTCTTGAACTG	CCTCTTTGCTGTCTTCCACAGCTTTCTTGAACTGCATCTGCAATTGGTTGATGCTAGCTTCTGCCGGCAAGATCTGCAGTTCAATAAAGCTGTGGGAAATTGCAGAGAG	.((((((((.((.((((((((((((.((((((((((.........((((..(((..((....))..))).)))))))))))))).)))))))))))).)).))))))))	-54.5	-0.5
tae-miR398b-1		GGAGTGCCACTGAGAACACAAG	TGTGTTCTCAGGTCACCCCTT	AGGAGTGCCACTGAGAACACAAGCGCGGGTTCCTTTGTCAGGTGCTCTGGATCGCATGCGATTGTGTTCTCAGGTCACCCCTT	(((.(((.(.((((((((((((.((((.(((((...((.....))...)))..)).)))).))))))))))))).))).))).	-35.3	-0.425301
tae-miR5062a-1	5AL|2791901|8817|90162	TGAACCTTGGGGAAAAGCCGCAT	GCGGATTTTTCACCAAGATTCAAG	CATAGCTTCTTGAACCTTGGGGAAAAGCCGCATAACACCATTAACTTGAAAACCATGTATTTCCTATCCCAAAACTGCTCCTAGCACAAGGGGTAAAAGATGGTTTTTAGTTGTGTGGTCATGCGGATTTTTCACCAAGATTCAAGTGGTTATC	.((((((.((((((.(((((.((((((((((((...((((((((((.(((((((((...(((..((((((.....(((.....)))...))))))))).)))))))))))))).))))).)))))).)))))).))))).)))))).)))))).	-59.5	-0.386364
tae-miR5062a-2	5AL|2791901|8817|90162	TGAACCTTGGGGAAAAGCCGCAT	GCGGATTTTTCACCAAGATTCAAG	TCACATAGCTTCTTGAACCTTGGGGAAAAGCCGCATAACACCATTAACTTGAAAACCATGTATTTCCTATCCCAAAACTGCTCCTAGCACAAGGGGTAAAAGATGGTTTTTAGTTGTGTGGTCATGCGGATTTTTCACCAAGATTCAAGTGGTTATCTG	.((.((((((.((((((.(((((.((((((((((((...((((((((((.(((((((((...(((..((((((.....(((.....)))...))))))))).)))))))))))))).))))).)))))).)))))).))))).)))))).)))))).))	-60.1	-0.377987
tae-miR5064a-1	6BS|2957780|3590|123084	TGAATTTGTCCATAGCATCAG	GGTGCTATGGATAAATTCAAC	GGTTGAATTTGTCCATAGCATCAGCCAGTCCTCTGCTTTTTTTGCACGATGGGTACTACGATGGCTGGTGCTATGGATAAATTCAACCC	(((((((((((((((((((((((((((.((((((((.......))).)).)))........))))))))))))))))))))))))))).	-51.3	-0.576404
tae-miR5064a-2	4BL|6845996|367|813	TGAATTTGTCCATAGCATCAG	GGTGCTACGGATAAATTCAAC	ATCCTCTGGTTGAATTTGTCCATAGCATCAGTAATCCTGCCATTTAACTGTGGTAGCTGTTGCTTTTCTGCACGATTGCTGGTGCTACGGATAAATTCAACTCGATGGTT	..((((.((((((((((((((.(((((((((((((((((((((......)))))))....(((......))).)))))))))))))).)))))))))))))).)).))..	-53.9	-0.49
tae-miR5064a-3	3B|10686187|9604|290717	TGAATTTGTCCATAGCATCAG	GGTGCTATGGATAAATTCAAC	ACCCTCTGGTTGAATTTGTCCATAGCATCAGCCAGCCATCTTGCGCATTTTTGCACGATGGGAATGATGGCTGGTGCTATGGATAAATTCAACCCGATGGTCGTGCATACACGACTGAAAGAAGAAGCCTTGCTTGGAGTTCAGTGAGCCGGCAATCAGTTTGAAAGAGGGAGCCAGTTATCCGGTTTAATTTGTCCATAGCATCCGCGATCCCGCCATTCAGCTGTGATAGCTGCTGCCCTATTGCACGTTGCGGAAGATAGCTGGTGCTATGGATAAATTCAACCCGATGGTT	.(((((((((((((((((((((((((((((((((.(((((.((((......)))).)))))......))))))))))))))))))))))))))).(((.((((.((.(((..((((..((((((....))).)))..))))..))).)))))).)))........))))))......(((((.((((.(((((((((((((((((.((.(((((((.....(((((..((((........))))..)).)))))))..))).)).))))))))))))))))).)))).)))))..	-135.4	-0.458983
tae-miR5339a-1		CAGATAGAGAATCTTCTCAGA	TGAGAATATTCTTTATCTGTT	ATGCTCTTAGCCGCAGTTAACAGATAGAGAATCTTCTCAGAAATTCTCCATATTTGATGTTCGAAAGCAAACTGATCCTTGGCTCTATGCACGTTGGATCCTTGATTCCTAATTACTCTTATTAGCCACCAGCAAGCCTTGTGCTCTTTTTACAGTCAGCACTACCACCACCACCACAAAAGGCCTCCTCCCAGTAATCTAGCAGCTAAACTCTCGAAGGCAGGATTGGTGTATGTTTTGGATGCAGTCAAATGGAGAATCTTATGAGAATATTCTTTATCTGTTAACAACAGGCAGTTTGGGCA	.(((((...(((...(((((((((((((((((.((((((...(((((((((..(((((..((.((((((.((..(((((..((.....))..(((((((..(((....(((((.......)))))..........((((((((((((......))..))))).................))))).......)))..)))))))..................)))))..))...)))))).))....))))))))))))))....)))))).)))))))))))))))))....))).....)))))	-94.32	-0.309246
tae-miR5339b-1	7BL|6501378|4171|32994	ATATTCTTTATCTGTTAACA	TTAACAGATAGAGAATCTTC	CTTAGCCGCAGTTAACAGATAGAGAATCTTCTCAGAAATTCTCCATATTTGATGTTCGAAAGCAAACTGATCCTTGGCTCTATGCACGTTGGATCCTTGATTCCTAATTACTCTTATTAGCCACCAGCAAGCCTTGTGCTCTTTTTACAGTCAGCACTACCACCACCACCACAAAAGGCCTCCTCCCAGTAATCTAGCAGCTAAACTCTCGAAGGCAGGATTGGTGTATGTTTTGGATGCAGTCAAATGGAGAATCTTATGAGAATATTCTTTATCTGTTAACAACAGGCAGTT	....(((...(((((((((((((((((.((((((...(((((((((..(((((..((.((((((.((..(((((..((.....))..(((((((..(((....(((((.......)))))..........((((((((((((......))..))))).................))))).......)))..)))))))..................)))))..))...)))))).))....))))))))))))))....)))))).)))))))))))))))))....)))....	-89.92	-0.30585
tae-miR5339b-2	4DL_14379829	ATATTCTTTATCTGTTAACA	TTAACAGATAGAGAATCTTC	CTTAGCCACAGTTAACAGATAGAGAATCTTCTTAGAAATTCTCCATATTTGATGTTCGAAAGCAAACTGATCCTTGGCTATATGCACGTTGGATTTTCGATTCTTCATTACTCTTTATTAGCCACCAGCAAGCCTTGTGCTCTTTTTACAGTCAGTACTACTACCACCACAAAAGGCTCGTCCCAGTCGTATAGCAGCTAAACTATCGAAGGCAGGATTAGTGTATGTTTTGGATACAGTCAAATGGAGAATCTGATGAGAATATTCTTTATCTGTTAACAATAGGTAGTT	....(((...(((((((((((((((((.((((((...(((((((((..(((((..((.((((((.((((((((...((((((((.((...((((..........................((.....)).(((((((((.......(((.....)))..........))))..))))).))))..)))))))))).(((...........))).))))))))...)))))).))....))))))))))))))....)))))).)))))))))))))))))....)))....	-89.33	-0.306976
tae-miR5339b-3	7AL|4481512|7646|101463	ATATTCTTTATCTGTTAACA	TTAACAGATAGAGAATCTTC	CTTAGCCGCAGTTAACAGATAGAGAATCTTCTCAGAAATTCTCCATATTTGATGTTCGAAAGCAAACTGATCCTTGGCTCTATGCACGTTGGATCCTTGATTCCTCATTACTCTTATTAGCCACCAGCAAGCCTTGTGCTCTTTTTACAGTCAGCACTACTACCACCACCACAAAAGGCCTCCTCCCAGTAATCTAGCAGCTAAACTCTCGAAGGCAGGATTGGTGTATGTTTTGGATGCAGTCAAATGGAGAATTTTATGAGAATATTCTTTATCTGTTAACAACAGGCAGTT	....(((...(((((((((((((((((.((((((((((((((((((..(((((..((.((((((.((..(((((..((.....))..(((((((..(((....................((.....))..((((((((((((......))..))))).................))))).......)))..)))))))..................)))))..))...)))))).))....))))))))))))))))).)))))).)))))))))))))))))....)))....	-92.52	-0.314694
tae-miR5339b-4	7DL|159018|6812|122805	ATATTCTTTATCTGTTAACA	TTAACAGATAGAGAATCTTC	CTTAGCCGCAGTTAACAGATAGAGAATCTTCTCAGAAATTCTCCATATTTGATGTTCGAAAGCAAACTGATCCTTGGCTCTATGCACGTTGGATCCTTGATTCCTCATTACTCTTATTAGCCACCAGCAAGCCTTGTGCTCTTTTTACAGTCAGCACTACTACCACCACCACAAAAGGCCTCCTCCCAGTAATCTAGCAGCTAAACTCTCGAAGCAGGATTGGTGTATGTTTTGGATGCAGTCGAATGGAGAATCTTATGAGAATATTCTTTATCTGTTAACAACAGGCAGTT	....(((...(((((((((((((((((.((((((...(((((((((..(((((..((.((((((.((..(((((..((.....))..(((((((..(((....................((.....))..((((((((((((......))..))))).................))))).......)))..))))))).................)))))..))...)))))).))....))))))))))))))....)))))).)))))))))))))))))....)))....	-89.32	-0.304846
tae-miR818d-1	2BS|5174443|7039|125816	ATCTTATATCATGGGACGGAG	CCGTCCCATAATATAAGATCG	ATCTTACTCCCTCCGTCCCATAATATAAGATCGTTTTGCAAGTTGTTTTAGCTTGCAAAACGATCTTATATCATGGGACGGAGGGAGTACATC	....(((((((((((((((((.(((((((((((((((((((((((...))))))))))))))))))))))).)))))))))))))))))....	-67.2	-0.722581
tae-miR818d-2	3B|10762155|17150|363362	ATCTTATATCATGGGACGGAG	CCGTCCCATAATATAAGATCG	CTGCGTTTACATTCTACTTCCTCCGTCCCATAATATAAGATCGTTTCGCAAGCTGTTTAGTTTACGAAACGATCTTATATCATGGGACGGAGAGAGTACGTA	.(((((.........(((..(((((((((((.((((((((((((((((.(((((....))))).)))))))))))))))).)))))))))))..))))))))	-54.6	-0.535294
tae-miR818e-1	2DS|5351535|3920|270882	ATCTTATATTGTGGGACGGAG	CCGTTCCATAATATAAGATCA	AAAATACTCACTCCGTTCCATAATATAAGATCATTTTTCATGCTATGTTAGCTTGAAAAACGATCTTATATTGTGGGACGGAGGGAGTATGTA	...((((((.((((((((((((((((((((((.(((((((.((((...)))).))))))).)))))))))))))))))))))).))))))...	-53.3	-0.573118
tae-miR818e-10	2AL|6400590|23043|1133887	ATCTTATATTGTGGGACGGAG	CCGTCCCATAATGTAAGATCG	GGACTACCCCTTCCGTCCCATAATGTAAGATCGTTTTGCAAGCTGTTTTAGCTTGCAAAACGATCTTATATTGTGGGACGGAGGGAGTATGTT	.((((((.(((((((((((((((((((((((((((((((((((((...))))))))))))))))))))))))))))))))))))).))).)))	-67.5	-0.725806
tae-miR818e-11	5BL|10903233|11915|169798	ATCTTATATTGTGGGACGGAG	CCGTCCCACAATATAAGAT	GTTACTCCCTCCGTCCCACAATATAAGATGGTTTAGCTTGAAAAACCATCTTATATTGTGGGACGGAGGGAGTACATC	..((((((((((((((((((((((((((((((((........))))))))))))))))))))))))))))))))....	-59.1	-0.757692
tae-miR818e-12	1BS|3448809|17218|877430	ATCTTATATTGTGGGACGGAG	CCGTCCCACAATATAAGATCG	TTTGTACTCCCTCCGTCCCACAATATAAGATCGTTTTTTTAAAGCTAAAATAGCTTGAAAAATGATCTTATATTGTGGGACGGAGGAAGTATATA	..((((((.((((((((((((((((((((((((((((((..((((((...)))))))))))))))))))))))))))))))))))).))))))..	-60.4	-0.635789
tae-miR818e-2	7DL|3333981|14437|426072	ATCTTATATTGTGGGACGGAG	CCGTCCCACAATATAAGATCG	TATCTACTCCCTCCGTCCCACAATATAAGATCGTTTTTCAAGCTATGTTAGTTTGAAAAACGATCTTATACAAGCTATGTTAGTTTGAAAAACGATCTTATATTGTGGGACGGAGGGAGTAATTA	....(((((((((((((((((((((((((((((((((((((((((...(((((((...............)))))))...)))))))))))))))))))))))))))))))))))))))))....	-79.16	-0.63328
tae-miR818e-3	5DL|4467474|8268|325999	ATCTTATATTGTGGGACGGAG	CCGTCCCACAATATAAGATCG	AGTACACACACCCCCGTCCCACAATATAAGATCGTTAGCTAGCTTGAAAAACGATCTTATATTGTGGGACGGAGGCAGTAGTAT	.((((((...((.(((((((((((((((((((((((..(......)...))))))))))))))))))))))).))..)).))))	-44	-0.52381
tae-miR818e-4	1AL|3937387|14545|542763	ATCTTATATTGTGGGACGGAG	CCGTCCCATAATATAAGATCG	TAAATACTCCCTCCGTCCCATAATATAAGATCGTTCAAGCTATGTTAGCTTGAAAAACGATCTTATATTGTGGGACGGAGGGAGTAAATT	....((((((((((((((((((((((((((((((((((((((...))))))))...))))))))))))))))))))))))))))))....	-64.2	-0.713333
tae-miR818e-5	5BL|10903233|11915|169798	ATCTTATATTGTGGGACGGAG	CCGTCCCACAATATAAGAT	TGTACTCCCTCCGTCCCACAATATAAGATGGTTTTTCAAGCTAAACCATCTTATATTGTGGGACGGAGGGAGTAACAC	..((((((((((((((((((((((((((((((((........))))))))))))))))))))))))))))))))....	-59.7	-0.765385
tae-miR818e-6	3AL|1303274|2034|10278	ATCTTATATTGTGGGACGGAG	CCATCCCATAGTATAAGACGT	TTTACTAATCCCTCCATCCCATAGTATAAGACGTTTTTGCAAACTAAACATAGCTTGCAAAAACATCTTATATTGTGGGACGGAGGGAGTAGTAA	.((((((.(((((((.(((((((((((((((.((((((((((.(((....))).)))))))))).))))))))))))))).))))))).))))))	-56.3	-0.592632
tae-miR818e-7	4DL_14387758	ATCTTATATTGTGGGACGGAG	CTGTCCCATAATATAAGATCG	GAGGTACTCCCTCTGTCCCATAATATAAGATCGTTTTTCAAGCTAACAAAAAACGATCTTATATTGTGGGACGGAGGGAGTAGTAG	..(.((((((((((((((((((((((((((((((((((..........)))))))))))))))))))))))))))))))))).)..	-55.7	-0.647674
tae-miR818e-8	7DL|3333981|14437|426072	ATCTTATATTGTGGGACGGAG	CCGTCCCACAATATAAGATCG	TAATTACTCCCTCCGTCCCACAATATAAGATCGTTTTTCAAACTAACATAGCTTGTATAAGATCGTTTTTCAAACTAACATAGCTTGAAAAACGATCTTATATTGTGGGACGGAGGGAGTAGATA	...((((((((((((((((((((((((((((((((((((((.(((...(((.(((...((((....))))))).)))...))).))))))))))))))))))))))))))))))))))))))...	-70.6	-0.5648
tae-miR818e-9	5BL|10837417|29428|807882	ATCTTATATTGTGGGACGGAG	CCGTCCCACAATATAAGAT	AGTACTCCCTCCGTCCCACAATATAAGATGTTTTTGCAGCTTGCAAAAACATCTTATATTGTGGGACGGAGGGAGTATCTG	.((((((((((((((((((((((((((((((((((((.....))))))))))))))))))))))))))))))))))))...	-65.5	-0.808642
tae-miR818f-1	4DL_14459649	CTCTTATATTGTGGGACGGAG	CTGTCCCATAATATAAGAGCG	TTTGTACTCCCTCTGTCCCATAATATAAGAGCGTTTTTGACACTAGTGTAGTGTAAACGCTCTTATATTGTGGGACGGAGGGACTACAAT	.(((((.(((((((((((((((((((((((((((((...((((((...))))))))))))))))))))))))))))))))))).))))).	-60.3	-0.67
tae-miR818f-2	4AS|5997491|2145|137177	CTCTTATATTGTGGGACGGAG	CCGTCTCATAATATAAGAG	ACTACTCCCTCCGTCTCATAATATAAGAGCGTTTCTAACACTACACTAGTGTCAAAAACGCTCTTATATTGTGGGACGGAGGAAGTAGTTA	((((((.(((((((((((((((((((((((((((.(.((((((...)))))).).))))))))))))))))))))))))))).))))))..	-57.9	-0.636264
tae-miR818f-3	1DL|2259670|15560|391834	CTCTTATATTGTGGGACGGAG	CTGTCCCATAATATAAGATCG	GATATATTCCCTCTGTCCCATAATATAAGATCGTTTTTTATACTAGTATGATGTCAAAAACGCTCTTATATTGTGGGACGGAGGGAGTATATA	.(((((((((((((((((((((((((((((.(((((((.((((......).))).))))))).))))))))))))))))))))))))))))).	-54	-0.580645
tae-miR818f-4	5BL|10892807|14556|1550594	CTCTTATATTGTGGGACGGAG	CTGTCCCATAATATAAGAGCG	ATAGTGGCTCAAGCTACTCCCTCTGTCCCATAATATAAGAGCGTTTAGTGTAAAAAACGCTCTTATATTGTGGGACGGAGGGAGCATTAG	..((((((....))))))((((((((((((((((((((((((((((........))))))))))))))))))))))))))))........	-55.9	-0.621111
tae-miR818g-1	5DL|4525682|3880|248233	CTCTTATATTTTGGGACGGAG	CTGTCCCATAATATAAGAGCG	AATATTACTCCCTCTGTCCCATAATATAAGAGCGATTTTTACACTAGTGTAGTGTAAAAAACGCTCTTATATTTTGGGACGGAGGAATAATAAA	..(((((...(((((((((((.((((((((((((.(((((((((((...))))))))))).)))))))))))).)))))))))))..)))))..	-51.8	-0.551064
tae-miR818h-1	1BL|3879023|8393|199594	TCTAATATTATGGGACGGAGG	TCCGTCCCATAATATAAGACG	GAAATTACTCCCTCCGTCCCATAATATAAGACGTTTTTGCAAGCTATGTTAGCTTGCGAAAAAGTCTAATATTATGGGACGGAGGGAGTATATAG	.....((((((((((((((((((((((.((((.(((((((((((((...))))))))))))).)))).)))))))))))))))))))))).....	-63.6	-0.669474
tae-miR818h-2	2AS|5229953|3448|100822	TCTAATATTATGGGACGGAGG	TCCATCCCATAATATAAGAGC	ATAATTACTCCCTCCATCCCATAATATAAGAGCGTTTTTTACACTAGTGTAGTGTCAAAAAGGCTCTAATATTATGGGACGGAGGGAGTACTTTA	.....((((((((((.(((((((((((.(((((.(((((.((((((...)))))).))))).))))).))))))))))).)))))))))).....	-54.3	-0.571579
tae-miR818h-3	7AS|4244909|4471|28245	TCTAATATTATGGGACGGAGG	TCCATCCCATAATATAAGAGC	TTTTCTACTCCCTCCATCCCATAATATAAGAGCGTTTTTTACACTAGTGCGCTCTAATATTATGGGACGGAGGGAGTATAATT	.....((((((((((.(((((((((((.(((((((.............))))))).))))))))))).)))))))))).....	-46.62	-0.561687
tae-miR818h-4	3AS|6891009|2703|14249	TCTAATATTATGGGACGGAGG	TCCATCCCATAATGTAAGACG	GTGAACTACTCTCTCCATCCCATAATGTAAGACGTTTTTGCAAACTATATTAGCTTGCAAAAACGTCTAATATTATGGGACGGAGGGAGTAGTACA	.((.((((((((((((.(((((((((((.((((((((((((((.(((...))).)))))))))))))).))))))))))).)))))))))))).))	-59	-0.614583
tae-miR818i-1	6AS|4405905|5691|126201	TCTTACATTATAGGACGGAGG	TCCATCCCATAATGTAAGACG	TACTACTCCCTCCATCCCATAATGTAAGACGTTTTTTGACACTAGTGTAGTGTCAAAAAACGTCTTACATTATAGGACGGAGGGAGTATAT	...((((((((((.(((.((((((((((((((((((((((((((...)))))))))))))))))))))))))).))).))))))))))...	-61	-0.67033
tae-miR818i-10	2AS|2461645|1191|7809	TCTTACATTATAGGACGGAGG	TCCGTCTCATAATGTAAGACG	AAAAAAACTCCCTCCGTCTCATAATGTAAGACGTTTTCTGACACTAGACTAGTGTTAGAAAACGTCTTACATTATAGGACGGAGGGAGTAGCTGT	......((((((((((((..((((((((((((((((((((((((((...))))))))))))))))))))))))))..))))))))))))......	-64.7	-0.681053
tae-miR818i-11	2BS|5196647|14009|216924	TCTTACATTATAGGACGGAGG	TCCGTCCCATAATATAAGACA	CCTAAGTACTTCCTCCGTCCCATAATATAAGACATTTTTTGACACTACACTGGTGTTAAAAAGCATCTTACATTATAGGACGGAGGGAGTAGTAAG	.((.(.((((((((((((((.(((((.(((((..((((((((((((.....))))))))))))..))))).))))).)))))))))))))).).))	-46.9	-0.488542
tae-miR818i-12	1BS|3422240|13312|793654	TCTTACATTATAGGACGGAGG	TCCGTCCCATAATGTAAGACT	AACCCTACTCCCTCCGTCCCATAATGTAAGACTTTTTTGACTCTAGTGCTTGCAAATTGGGTTTTTTGCATATTGGGTGTGCTAGTGCTACACTAGAGTCAAAAAACGAAAACGTCTTACATTATAGGACGGAGGGAGTATTTAA	.....((((((((((((((.((((((((((((((((((((((((((((..((((((........))))))((((((.....))))))...)))))))))))))))).......)))))))))))).)))))))))))))).....	-72.61	-0.500759
tae-miR818i-2	6DL|3325675|10991|505604	TCTTACATTATAGGACGGAGG	TCCGTCCCATAATGTAAGATG	TGTAATACTCCCTCCGTCCCATAATGTAAGATGTTTTTTTCCACTACACTAGTGGCAAAAAACGTCTTACATTATAGGACGGAGGGAGTATATTT	....(((((((((((((((.(((((((((((((((((((.((((((...)))))).))))))))))))))))))).)))))))))))))))....	-61.8	-0.650526
tae-miR818i-3	7AS|4226308|916|4958	TCTTACATTATAGGACGGAGG	TCCGTCCCATAATATAAGACA	ATTAATACTCCCTCCGTCCCATAATATAAGACATTTTTTGACATTACACTAGAGTCAAAAAACGTCTTACATTATAGGACGGAGGGAGTAGTATT	.....((((((((((((((.(((((.((((((.(((((((((...........))))))))).)))))).))))).)))))))))))))).....	-48.8	-0.513684
tae-miR818i-4	4DS|2298585|8109|344207	TCTTACATTATAGGACGGAGG	TCTGTCCCATAATGTAAGACT	ACATGTACTCCGTCTGTCCCATAATGTAAGACTTTTTTTGACACTACACTACTGTAAAAAAACATCTTACATTATAGGACGGAGGGATTACCAGT	....(((.(((.(((((((.(((((((((((..((((((.(((.........))).))))))..))))))))))).))))))).))).)))....	-36.1	-0.38
tae-miR818i-5	5AL|2741194|5834|79147	TCTTACATTATAGGACGGAGG	TCCGTCCCATAATGTAAGATG	TATACTACTTCCTCCGTCCCATAATGTAAGATGTTTTTTGATACTAGTGTGGTGTCCAAAAAACGTCTTACATTATAGGACGGAGGGATTAGATTC	....(((.(((((((((((.(((((((((((((((((((((((((.....))))).)))))))))))))))))))).))))))))))).)))....	-53.6	-0.558333
tae-miR818i-6	2AS|5280441|5119|103821	TCTTACATTATAGGACGGAGG	TCCGTCCCATAATGTAAGATG	TCAATTACTCCCTCCGTCCCATAATGTAAGATGTTTTTCGACACTACACTAGTGCCAAAAAACGTCTTACATTATAGGACGGAGGGAGTACATGG	.((..((((((((((((((.((((((((((((((((((.(.(((((...))))).).)))))))))))))))))).))))))))))))))..)).	-56	-0.589474
tae-miR818i-7	7AL|4535663|4239|47773	TCTTACATTATAGGACGGAGG	TCCGCCCCATAATGTAAGACG	CCTAGTACTCCCTCCGCCCCATAATGTAAGACGCTTTTTGACACTAGTGTAGTGTCAAAAAGCATCTTACATTATAGGACGGAGGGAGTAATGAC	.....(((((((((((.((.(((((((((((.((((((((((((((...)))))))))))))).))))))))))).)).))))))))))).....	-58.7	-0.617895
tae-miR818i-8	3AL|4326700|7547|57888	TCTTACATTATAGGACGGAGG	TCCGTTTCATAATGTAAGACG	AAAAGTACTCCCTCCGTTTCATAATGTAAGACGCTTTTTGATACTACACTAATATCAAAAAGCATCTTACATTATAGGACGGAGGGAGTAGTATT	...(.(((((((((((((..(((((((((((.(((((((((((.........))))))))))).)))))))))))..))))))))))))).)...	-53.2	-0.56
tae-miR818i-9	5AL|2770801|7142|72825	TCTTACATTATAGGACGGAGG	TCCGTCCCATAATGTAAGATG	GAAACTACTCCCTCCGTCCCATAATGTAAGATGTTTTTTGTCACTAGTGTAGTTTAAAAAAAGGTCTTACATTATAGGACGGAGGGAGTAGATTT	....(((((((((((((((.((((((((((((.((((((...((((...))))...)))))).)))))))))))).)))))))))))))))....	-54.1	-0.569474
tae-miR818j-1	7DL|270310|220|4517	TCTTACATTGTGGGACGGAGG	TCTGTCCCATAATGTAAGACC	CTTCGTACTCCCTCTGTCCCATAATGTAAGACCTTTTTTGACACTACACTAGAGTCAAAAAACGTCTTACATTGTGGGACGGAGGGAGTAGTATT	.....(((((((((((((((((((((((((((.(((((((((.(((...))).))))))))).))))))))))))))))))))))))))).....	-60.9	-0.641053
tae-miR818j-10	5BS|1392460|267|15111	TCTTACATTGTGGGACGGAGG	TCCATCCCATAATGTAAGACG	TAATGTACTCCCTCCATCCCATAATGTAAGACGTTTTTTGGCACTAGTGCCAAAAAACGTCTTACATTGTGGGACGGAGGGAGTATAAGC	...((((((((((((.(((((((((((((((((((((((((((....))))))))))))))))))))))))))).))))))))))))...	-68.9	-0.765556
tae-miR818j-11	6AL|5830380|7844|119339	TCTTACATTGTGGGACGGAGG	TCCGTCCCATAATATAAGACG	CCAAATACTCCCTCCGTCCCATAATATAAGACGTTTTTGCAATCTAACATAGCTTGCAAAAGCGTCTTACATTGTGGGACGGAGGGAGTAGAATA	.....((((((((((((((((((((.((((((((((((((((.(((...))).)))))))))))))))).)))))))))))))))))))).....	-63.1	-0.664211
tae-miR818j-12	5DS|2778898|8063|498060	TCTTACATTGTGGGACGGAGG	TCCGTCCCATAATATAAGACG	ATTAGTTACTCCCTCCGTCCCATAATATAAGACGTTTTTTGGCACTACATTAATGCCAAAAAACGTCTTACATTGTGGGACGGAGGGAGTACTAAC	.(((((.(((((((((((((((((((.(((((((((((((((((.........))))))))))))))))).)))))))))))))))))))))))).	-66.4	-0.691667
tae-miR818j-13	4DL_14461878	TCTTACATTGTGGGACGGAGG	TCCGTCCCATAATATAAGACA	TATAGTACTCCCTCCGTCCCATAATATAAGACACTTTTGCAAGCTAAAATGGCTTGCAAAAACGTCTTACATTGTGGGACGGAGGAAGTACTAGT	..(((((((.(((((((((((((((.((((((..(((((((((((.....)))))))))))..)))))).))))))))))))))).)))))))..	-60.6	-0.637895
tae-miR818j-14	7AL|4534276|8891|297195	TCTTACATTGTGGGACGGAGG	TCCGTCCCATAATATAAGACG	TATGTTACTCCCTCCGTCCCATAATATAAGACGTTTTTTTACAAGCTAACATATCTTGCAAAAACGTCTTACATTGTGGGACGGAGGGTGTACTTCT	.....(((.((((((((((((((((.((((((((((((...((((.........)))).)))))))))))).)))))))))))))))).))).....	-49.7	-0.512371
tae-miR818j-15	5AL|2775955|4622|71538	TCTTACATTGTGGGACGGAGG	TCCGTCCCATAATATAAGACG	ACTAATGCTCCCTCCGTCCCATAATATAAGACGTTTATACAAGCTAAAATGGCTTGCAAAAACATCTTACATTGTGGGACGGAGGGAGTAGTATA	.....((((((((((((((((((((.(((((.((((...((((((.....))))))...)))).))))).)))))))))))))))))))).....	-53.8	-0.566316
tae-miR818j-16	3AS|6926062|2520|27639	TCTTACATTGTGGGACGGAGG	TCCGTCCCGTAATGTAAGACG	GTGACGTACTCCCTCCGTCCCGTAATGTAAGACGTTTTTGCAAGCTTGTTTAACTTGCAAAAACGTCTTACATTGTGGGACGGAGGGAGTAGTTGA	..(((.((((((((((((((((((((((((((((((((((((((.........)))))))))))))))))))))))))))))))))))))))))..	-68	-0.708333
tae-miR818j-17	4BL|7039583|24770|367558	TCTTACATTGTGGGACGGAGG	TCCGTCTCATAATGTAAGACG	AATGCTACTCCCTCCGTCTCATAATGTAAGACGTTTTTGCAAGCTTATTTAGTTTGCAAAAACGTCTTACATTGTGGGACGGAGGGAGTACTACT	.....((((((((((((((((((((((((((((((((((((((((.....)))))))))))))))))))))))))))))))))))))))).....	-69.9	-0.735789
tae-miR818j-18	7BL|6732021|6057|73918	TCTTACATTGTGGGACGGAGG	TCCGTCCCACAATGTAAGACG	ATAACTACTCCCTCCGTCCCACAATGTAAGACGTTTTTGCAAGCTGCAAAAACCTCTTACATTGTGGGACGGAGGGAGTAATTTT	.....((((((((((((((((((((((((((.((((((((.....)))))))).)))))))))))))))))))))))))).....	-62.2	-0.731765
tae-miR818j-19	3DS|2603397|6827|78407	TCTTACATTGTGGGACGGAGG	TCTGTCCCAAAATGTAAGACG	AACAAATACTCCCTCTGTCCCAAAATGTAAGACGTTTTTTGACACTACACTAGTGCCAAAAAACGTCTTACATTGTGGGACGGAGGGGGTAGTTGT	.((((.((((((((((((((((.((((((((((((((((((.(((((...))))).)))))))))))))))))).)))))))))))))))).))))	-64.1	-0.667708
tae-miR818j-2	2BS|5198004|10887|294501	TCTTACATTGTGGGACGGAGG	TCCGTCCCATAATATAAGACG	ACAACTACTCCCTCCGTCCCATAATATAAGACGTTTTTTATCACTAGTGTAGTATCAAAAAATGTCTTACATTGTGGGACGGAGGGAGTACTATA	.....((((((((((((((((((((.(((((((((((((...((((...))))...))))))))))))).)))))))))))))))))))).....	-53.1	-0.558947
tae-miR818j-3	1BS|2730984|275|15016	TCTTACATTGTGGGACGGAGG	TCCCTTCCATAATGTAAGACG	TAATGTACTCCCTCCCTTCCATAATGTAAGACGTTTTTTGGCACTAATTTAGTGCCAAAAAACGTCTTACATTGTGGGACGGAGGGAGTATAAGC	...((((((((((((.((((((((((((((((((((((((((((((...)))))))))))))))))))))))))))))).))))))))))))...	-69.5	-0.731579
tae-miR818j-4	2DL|9853569|1391|12659	TCTTACATTGTGGGACGGAGG	TCTGTCCCACAATGTAAGACG	TTTTGTACTACCTCTGTCCCACAATGTAAGACGTTTTTGCAAGTTATGTTTAGCTTGCAAAAACGTCTTACATTGTGGGACGGAGGGAGTACCATT	....(((((.((((((((((((((((((((((((((((((((((((....)))))))))))))))))))))))))))))))))))).)))))....	-70.3	-0.732292
tae-miR818j-5	3AS|6870217|4560|49097	TCTTACATTGTGGGACGGAGG	TCCGTCCTGCAATGTAAGACG	ATATCTACTCCCTCCGTCCTGCAATGTAAGACGTTTTTGCAAACTATGTTAGCTTGCAATAACGTCTTACATTGTGGGACGGAGGGAGTAGAATG	...((((((((((((((((..((((((((((((((.((((((.(((...))).)))))).))))))))))))))..))))))))))))))))...	-69	-0.726316
tae-miR818j-6	5AL|926559|3450|57781	TCTTACATTGTGGGACGGAGG	TCTGTCCCATAATGTAAGACG	TACTACTCCCTCTGTCCCATAATGTAAGACGTTTTTGCAAGCTACGTCTTACATTGTGGGACGGAGGGAGTACTT	...(((((((((((((((((((((((((((((...........)))))))))))))))))))))))))))))...	-52.4	-0.698667
tae-miR818j-7	1DL|1522368|10507|138724	TCTTACATTGTGGGACGGAGG	TCTGTCTCACAATATAAGATG	TCATGTACTCCCTCTGTCTCACAATATAAGATGTTTTTGCAAGCTAGAACAGCTTGCAAAAACCGAAAAACGTCTTACATTGTGGGACGGAGGGAGTAGTTGC	.((..((((((((((((((((((((.(((((((((((((((((((.....))))))))........))))))))))).))))))))))))))))))))..)).	-57.6	-0.559223
tae-miR818j-8	3B|10460479|777|9685	TCTTACATTGTGGGACGGAGG	TCTGTCCCTTAATATAAGATG	AACCTAATCGGTACTCCCTCTGTCCCTTAATATAAGATGTTTTTGCAAGCTAAACTAGCTTGCAAAAATGTCTTACATTGTGGGACGGAGGGATACTAGGT	.((((....((((.((((((((((((.((((.((((((((((((((((((((...)))))))))))))))))))).)))).))))))))))))))))))))	-58.1	-0.575248
tae-miR818j-9	6AL|5793694|15925|532285	TCTTACATTGTGGGACGGAGG	TCCGTCCCATAATATAAGACG	GCAGTACTCCATCCGTCCCATAATATAAGACGTTTTTACAAGCTAAAACAGCTTGCAAAAACATCTTACATTGTGGGACGGAGGGAGTAGATGA	.((.((((((.(((((((((((((.(((((.((((((.((((((.....)))))).)))))).))))).))))))))))))).))))))..)).	-51	-0.542553
tae-miR818k-1	6AL|5786477|16072|419918	TCTTATACTGTGGGACGGAGG	TCCGTCCCATAATATAAGACA	TATATTACTCCCTCCGTCCCATAATATAAGACATTTTTGCAAGCTATATTAGCTTGCAAAAACATCTTATACTGTGGGACGGAGGGAGTAGTTTA	...((((((((((((((((((((.(((((((..(((((((((((((...)))))))))))))..))))))).))))))))))))))))))))...	-62.2	-0.654737
tae-miR818k-2	6BL|4320171|10279|410508	TCTTATACTGTGGGACGGAGG	TCCGTCCCATAATATAAGACA	TATATTACTCCCTCCGTCCCATAATATAAGACATTTTTGCAAGCTATGTTAGCTTGCAAAAACATCTTATACTGTGGGACGGAGGGAGTAGTTTA	...((((((((((((((((((((.(((((((..(((((((((((((...)))))))))))))..))))))).))))))))))))))))))))...	-62.2	-0.654737
tae-miR818l-1	7BL|6739699|9551|99882	TCTTATATTATTGGACGGATG	TCCATCCCATAATATAAGAGC	GTTACTACTCCCTCCGTCCGAAAATACTTGTCATCAAAATGGACACAATAGGATGTATCTAGAACTAAAATACATCTAGATACATCTCATTTTATTCATTTTGGTGACAAGTATTTCCGGACGGAGGGAGTACCTATTAAGGTTTTCTAACTTCATGATGTTTATTTTTATTTTGAATTCTTACAAGCTACACCCTCCATCCCATAATATAAGAGCGTTTTTGACACCACACTAGTCTAAAAAACGCTCTTATATTATTGGACGGATGGAGTAGATCT	((((..((((((((((((((.((((((((((((((((((((((.(.(((..((((((((((((...........))))))))))))..))).).)))))))))))))))))))))).))))))))))))))((((....))))....)))).(((.((((........)))).)))...........((((.((.(((.(((.((((((((((((((((((((((.........)))..))))))))))))))))))).))).))).)).))))....	-124.5	-0.447842
tae-miR818m-1	6BL|4331486|9020|298712	TCTTATATTGTGGGACAGAGG	TCCGTCCCATAATATAAGACA	AATGTTACTCCCTCCGTCCCATAATATAAGACATTTTTGCCATCCAACACTACTTGCAAAAACGTCTTATATTGTGGGACAGAGGGAGTAGAACA	....((((((((((.(((((((((((((((((.(((((((...............))))))).))))))))))))))))).))))))))))....	-50.66	-0.533263
tae-miR818m-2	3AS|6946533|848|10581	TCTTATATTGTGGGACAGAGG	TCCGTCCCACAATGTAAGACG	AAAACTACTCCCTCCGTCCCACAATGTAAGACGTTTTTGCAAGCTAGTTTAGCTTGGAAAAACATCTTATATTGTGGGACAGAGGGAGTACTTAG	.....(((((((((.((((((((((((((((.((((((.(((((((...))))))).)))))).)))))))))))))))).))))))))).....	-58.9	-0.62
tae-miR818n-1	7AL|4557619|7963|94049	TTCTTATATTACGGGACGGAG	CCGTCCCACAATATAAGATCG	AGAGGTACTTCCTCCGTCCCACAATATAAGATCGTTTCTCAAGCTAACATATTTTGAAAAACATTCTTATATTACGGGACGGAGGTAGTATCTT	.((((((((.((((((((((..(((((((((..((((.(((((.........))))).))))..)))))))))..)))))))))).))))))))	-44.8	-0.476596
tae-miR818o-1	4BS|4910009|42511|1470375	TTCTTATATTATGAGACGGAG	CTGTCCCATAATATAAGACGT	ATGGCACCCCCTCTGTCCCATAATATAAGACGTTTTTGCAAGCTATGTTCTTATATTATGAGACGGAGGGAGTATTTA	.....((.(((((((((.(((((((((((((((...........))).)))))))))))).))))))))).)).....	-32.3	-0.414103
tae-miR818p-1	2DL|9900662|4129|107439	TTTTATATTGTGGGACGGAGG	TCCGTCCCATAATATAAGACA	ACATTTACTCCCTCCGTCCCATAATATAAGACATTTTTACAAACTAAAACAGCTTGCAAAACAATTTTATATTGTGGGACGGAGGGAGTATATAT	.....((((((((((((((((((((((((((...((((.(((.((.....)).))).))))...)))))))))))))))))))))))))).....	-46.2	-0.486316
tae-miR818q-1	5DS|2720055|11726|747815	TTTTTATATTATGGGACGGAG	CCGTCCCATAATATAAGAGCA	CAACTACTCCCTCCGTCCCATAATATAAGAGCATTTTTGACAGTACACTAGTGTACAAAACATTTTTATATTATGGGACGGAGGGAGTAATGT	....(((((((((((((((((((((((((((..((((.....(((((....)))))))))..)))))))))))))))))))))))))))....	-49.6	-0.533333
Ta-miR017b-1	7BS|3148968|16821|334177	TAGCCAAGGATGACTTGCC	GGTGGTCTCCTTGGCTAGC	TTACCTCTGATAGCCAAGGATGACTTGCCTGTGGATTCTTCCTCTCATCAAGGCTTAGCTTAGCCTTGGTGTGTGGGTATATCATAGGTGGTCTCCTTGGCTAGCCCGAGTGACT	...((((.(.((((((((((.((((.((((((((.....(((.(.((((((((((......)))))))))).).)))....))))))))))))))))))))))..).))).)...	-55.6	-0.483478
Ta-miR017b-2	7DS|3885259|10171|162372	TAGCCAAGGATGACTTGCC	GGCAGTCACCTTAGCTAGC	TTACCTCTGATAGCCAAGGATGACTTGCCTATGTCTTCATCCATGTTCAATGCTTCATTAGCCTTGGCGTGGGTTCTCATGGGCAGTCACCTTAGCTAGCCTGAGTGGCT	...((((...((((.((((.(((((.(((((((.....((((((((.(((.(((.....))).)))))))))))...)))))))))))))))).))))....))).)...	-45.3	-0.411818
Ta-miR017c-1	7BL|6539242|1224|5575	TAGCCAAGGATGACTTGCCG	GCAAGTTGTTCTTGGCTAGCA	AGAGGGCAGAATGTAGCCAAGGATGACTTGCCGGGTATGTGCATGTATGCTTCATGGTGAGGGTATGCATCCCTCCTTTGAATCAATGCCGATATTTTCCGGCAAGTTGTTCTTGGCTAGCATCCTGTCCTT	.((((((((.(((((((((((((..((((((((((.((((((((...((.((((.((.(((((.......))))))).)))).))))))..))))..))))))))))..))))))))).)))).))))))))	-69.8	-0.528788
Ta-miR017c-2	7AL|4555345|3467|22963	TAGCCAAGGATGACTTGCCG	GCAAGTTGTTCTTGGCTAGCA	GGGCAGAATGTAGCCAAGGATGACTTGCCGGGTATGTGCATGTATGCTTCATGGTGAGGGTATGCATCCCCTGCTTTGAATCCATGCTGATATTTCCCGGCAAGTTGTTCTTGGCTAGCATCTTGTCCT	(((((..(((((((((((((..((((((((((.((((.((.(((((.((((.(((..(((.......)))..))).))))..)))))))))))..))))))))))..))))))))).))))..))))).	-69.4	-0.537984
Ta-miR017c-3	7DL|3331287|22765|551230	TAGCCAAGGATGACTTGCCG	GCAAGTTGTTCTTGGCTAGCA	AGAGGGCAGAATGTAGCCAAGGATGACTTGCCGGGTATGTGCATGTATGCTTCATGGTGAGGGTATGCATCCCTGCTTTGAATCCATGCTGATATTTTCCGGCAAGTTGTTCTTGGCTAGCATCTTGTCCTT	.(((((((..(((((((((((((..((((((((((.((((.((.(((((.((((.(((.((((.......))))))).))))..)))))))))))..))))))))))..))))))))).))))..)))))))	-68.6	-0.519697
Ta-miR017c-4	7BL|6712350|5891|54318	TAGCCAAGGATGACTTGCCG	GCAAGTTGTTCTTGGCTAGCA	AGAGGGCAGAATGTAGCCAAGGATGACTTGCCGGGTATGTGTATGTATGCTTCATGGTGAGGGTATGCATCCCTGCTTTGAATCCATGCTGATATTTTCCGGCAAGTTGTTCTTGGCTAGCATCTTGTCCTT	.(((((((..(((((((((((((..((((((((((...((((..(((((.((((.(((.((((.......))))))).))))..)))))..))))..))))))))))..))))))))).))))..)))))))	-68.4	-0.518182
Ta-miR018b-1	4AL_7175563	TCTGTAAACAAATATAAGACG	TCTTATATTTATTTACGGAGG	AAGTACAACCTCTGTAAACAAATATAAGACGTTTTATGGACTTGTGTCGAGTCTCTAAAACGTCTTATATTTATTTACGGAGGGAATAGTT	........((((((((((.(((((((((((((((((.(((((((...))))))).))))))))))))))))).))))))))))........	-43.6	-0.479121
Ta-miR023c-1	5BL|10887874|3299|48246	TCGCAAATAATGGTGGCCC	GGGCCACCATTATTTGCGACG	TTCGCAGGCGTCGCAAATAATGGTGGCCCGCGCCAGCTCGGCGAGGCCACACGACGGGCGTGGGTTCTTCCGCTACCCCACTACTCCAGGGTGCTGCGCTGATGGGGGCACCTCCACCGACGAACCAGGTTAGAGAGCGACGAGGGCCACCATTATTTGCGACGGGTGCAATTA	...(((..(((((((((((((((((((((.((...((((..(..((((.((((.....))))(((((...((((((((..........)))))..)))..(.(((((....))))).)...))))).)))).).))))..)).)))))))))))))))))))))..))).....	-85.1	-0.48908
Ta-miR023c-2	5BL|10821962|913|8959	TCGCAAATAATGGTGGCCC	GGGCCACCATTATTTGCGACG	TTCGCAGGCGTCGCAAATAATGGTGGCCCGCGACAGCACGGCGAGGCCGCACGATGGGCGTGGGTTCTTCCTCCACCCCACTACTCCAGGGTGCTGCGCTGATGGGGGCACCTCCACCGACGAACCAGGTTAGAGAGCGACGAGGGCCACCATTATTTGCGACGGGTGCAATTA	...(((..(((((((((((((((((((((.((.((((((.(((....)))....((((.(((((.......)))))))))..........))))))((((..(((((....)))))..(((.......)))....)))).)).)))))))))))))))))))))..))).....	-85.2	-0.489655
Ta-miR038b-1	3B|10764564|7118|367214	AATACTTGTCGGAGAAATGAA	CATTTCTTCGACAAGTATTTT	ATCCTTGGGAAATACTTGTCGGAGAAATGAATAAAAATAGATGTAACTAAAATGCGTCTATATGCATCCATTTCTTCGACAAGTATTTTCAGACAGAGGGTG	((((((.((((((((((((((((((((((.((..(.(((((((((.......))))))))).)..)).)))))))))))))))))))))).....)))))).	-45.1	-0.442157
Ta-miR038b-2	3B|10476758|19297|588964	AATACTTGTCGGAGAAATGAA	CATTTCTTCGACAAGTATTTT	TCCGTCCGGAAATACTTGTCGGAGAAATGAATGAATCTAAATGTATTTTAGTTATAGATACATCCAATTTTATTCATTTCTTCGACAAGTATTTTGGGACGGAG	(((((((.(((((((((((((((((((((((((((.....((((((((.......)))))))).....))))))))))))))))))))))))))).))))))).	-58.4	-0.561538
Ta-miR038b-3	3AS|3440629|1986|24321	AATACTTGTCGGAGAAATGAA	CATTTCTTCGACAAGTATTTT	TTCGTCCGAAAATACTTGTCGGAGAAATGAATGAATCTAAACGTATTTTAGTTATAGATACATCCAATTTTATTCATTTCTTCGACAAGTATTTTATCTATTTCTCCGATAAGTATTTCGGGACGGAA	(((((((.(((((((((((((((((((((((((((.......((((((.......)))))).......)))))))))))))))))))))))))))...........(((........)))))))))).	-49.14	-0.383906
Ta-miR038b-4	1DL|1085031|4771|88469	AATACTTGTCGGAGAAATGAA	CATTTCTTCGACAAGTATTTC	TCCATCCCGAAATACTTGTCGGAGAAATGAATGAATTTAGACGTATTCTAGTTATAGATACATCCAATTTTAACCATTTCTTCGACAAGTATTTCAGGACGGAG	(((.(((.(((((((((((((((((((((..((((.((.((.((((.(((....))))))).)).)).))))..))))))))))))))))))))).))).))).	-46.8	-0.45
Ta-miR038b-5	3B|10709266|21479|757392	AATACTTGTCGGAGAAATGAA	CATTTCTTCGACAAGTATTTT	TCCATCTGGAAATACTTGTCGGAGAAATGAATGTATCCAGATGTATTTTAGTTCTAGATACATCTATTTTTATCCATTTCTTCGACAAGTATTTTCAGAGAGAGGGGG	(((.(((((((((((((((((((((((((.(((.....((((((((((.......)))))))))).....))).))))))))))))))))))))))))).....))).	-49.7	-0.460185
Ta-miR052b-1	7AL|4514945|4438|34042	AATATGGATTGGAGGGAGTAC	ACTCCCTCCGATCCATATTAC	GATGGAATAGCAAAGGTAGTACTCCCTCCGATCCATATTACTTGTCGCTCAAATGGGTGTTCCTAGCGCTGAAATACGTCTAGATACATCCATTTGAGCGACAGGTAATATGGATTGGAGGGAGTACTTGATTCGGT	.((.((((.........(((((((((((((((((((((((((((((((((((((((((((..((((((........)).))))..)))))))))))))))))))))))))))))))))))))))))))..)))).))	-87	-0.635036
Ta-miR140b-1	1AS|3272723|6671|236279	ACGACAAGTAATTTGGAACGG	ATTCCAAATTACTCGTCGTGG	GTTACACCCTCCATTCCAAATTACTCGTCGTGGTTTTAGTTCAATTCAACAAAAACCACGACAAGTAATTTGGAACGGAGGGAGTATT	..(((.((((((.((((((((((((.(((((((((((.(((......))).))))))))))).)))))))))))).)))))).)))..	-49.9	-0.567045
Ta-miR140b-2	1DS|1885290|34590|2238228	ACGACAAGTAATTTGGAACGG	ATTCCAAATTACTCGTCGTGG	TACTCCCTCCATTCCAAATTACTCGTCGTGGTTTTAGTTCAAATTTGAACTAAAACCACGACAAGTAATTTGGAACGGAGGGAGTAG	((((((((((.((((((((((((.(((((((((((((((((....))))))))))))))))).)))))))))))).)))))))))).	-63.8	-0.733333
Ta-miR140b-3	5AS|1552196|4008|74877	ACGACAAGTAATTTGGAACGG	ATTCCAAATTACTCGTCGTGG	TACTCCCTTCATTCCAAATTACTCGTCGTGGTTTTAGTTCAAATTTGAACTAAAACCACGACAAGTAATTTGGAACGGAGGGAGTAC	((((((((((.((((((((((((.(((((((((((((((((....))))))))))))))))).)))))))))))).)))))))))).	-60.6	-0.696552
Ta-miR140b-4	2BL|7937286|7454|131703	ACGACAAGTAATTTGGAACGG	ATTCCAAATTACTCGTCGTGG	TCGTCCCTCCATTCCAAATTACTCGTCGTGGTTTTAGTTCAAATTTGAACTAAAACGACGACAAGTAATTTGGAACGGAGGGAGTA	...(((((((.((((((((((((.(((((.(((((((((((....))))))))))).))))).)))))))))))).)))))))...	-54	-0.627907
Ta-miR140c-1	5BL|10864792|9786|170268	ACGACGAGTAATTTAGAACGG	GTTCCAAATTACTCGTCGTGA	TATACTTCCTCCGTTCCAAATTACTCGTCGTGATTTTAGTTTAAATTTGAACTAAAACCACGACGAGTAATTTAGAACGGAGTGAGTACA	..((((..((((((((.(((((((((((((((.((((((((((....)))))))))).))))))))))))))).))))))))..))))..	-52	-0.577778
Ta-miR140d-1	2DS|5325711|2679|204373	ACGACGAGTAATTTGGAATGG	ATTCCAAATTACTCGTCGTGG	TAGTACTCCCTCGATTCCAAATTACTCGTCGTGGTTTTAGTTCAAATTTGAACTCAAACCACGACGAGTAATTTGGAATGGAGGGAGTACT	.(((((((((((.((((((((((((((((((((((((.((((((....)))))).)))))))))))))))))))))))).)))))))))))	-69.4	-0.762637
Ta-miR140d-2	7BL|6704342|2175|10248	ACGACGAGTAATTTGGAATGG	ATTCCAAATTACTCGTCGTGG	AATACTCCCTCCATTCCAAATTACTCGTCGTGGTTTTAGTTCAAATTTGAACTATTGAACTAAAACCACGACGAGTAATTTGGAATGGAGGGAGTAGT	..((((((((((((((((((((((((((((((((((((((((((..........))))))))))))))))))))))))))))))))))))))))))..	-74.3	-0.758163
Ta-miR140d-3	7BL|6704342|2175|10248	ACGACGAGTAATTTGGAATGG	ATTCCAAATTACTCGTCGTGG	TACTCCCTCCATTCCAAATTACTCGTCGTGGTTTTAGTTCAATAGTTCAAATTTGAACTAAAACCACGACGAGTAATTTGGAATGGAGGGAGTAT	((((((((((((((((((((((((((((((((((((((((((..........)))))))))))))))))))))))))))))))))))))))))).	-74.6	-0.785263
Ta-miR140d-4	7AS|4247479|12279|138212	ACGACGAGTAATTTGGAATGG	GTTCCAAATTACTCGTCGTGA	TAGTACTCCCTTCGTTCCAAATTACTCGTCGTGATTTGAACTAAAACCACGACGAGTAATTTGGAATGGAGAGAGTACT	.(((((((.((((((((((((((((((((((((.(((......))).)))))))))))))))))))))))).)))))))	-50.3	-0.636709
Ta-miR140d-5	6AL|5763965|824|9483	ACGACGAGTAATTTGGAATGG	ATTCCAAATTACTCGTCGTGG	TAGTATTCCCTCGATTCCAAATTACTCGTCGTGGTTTTAGTTCAAATTTGAACTAAAACCACGACGAGTAATTTGGAATGGAGGGAGTACT	.(((((((((((.(((((((((((((((((((((((((((((((....))))))))))))))))))))))))))))))).)))))))))))	-71	-0.78022
Ta-miR140d-6	3AS|3391351|4682|53431	ACGACGAGTAATTTGGAATGG	ATTCCAAATTACTCGTCGTGG	TATTCCCTCAATTCCAAATTACTCGTCGTGGTTTTAGTTCAAATTTGAAGTAAAACCACGACGAGTAATTTGGAATGGAGGGACTA	...((((((.((((((((((((((((((((((((((.((((....)))).)))))))))))))))))))))))))).))))))...	-57.9	-0.673256
Ta-miR140e-1	5BL|10839447|4837|157788	ATGACGAGTAATTTGGAACGG	ATTCCAAATTACTCGTCGTGG	TACTCCCTCCATTCCAAATTACTCGTCGTGGTTTTAGTTCAAACCATGACGAGTAATTTGGAACGGAGGGAGTAC	((((((((((.(((((((((((((((((((((((......))))))))))))))))))))))).)))))))))).	-55.7	-0.742667
Ta-miR140e-2	6BL|4263098|10207|383575	ATGACGAGTAATTTGGAACGG	ATTCCAAATTACTCGTCGTGG	TACTCATTCCATTCCAAATTACTCGTCGTGGTTTTAGTTTAAATTTGAACTAAAACCATGACGAGTAATTTGGAACGGAGAGAGTAC	(((((.((((.((((((((((((((((((((((((((((((....)))))))))))))))))))))))))))))).)))).))))).	-56.2	-0.645977
Ta-miR140f-1	2AL|6331909|1947|33356	GCGACAAGTAATTTGAAACGG	GTTTCAAATTACTCGTCGCAG	TGTACTCCCTTTATAGTAGCCCCTCCGTTTCAAATTACTCGTCGCAGAAATAGATGTATATAAAAGTAAAATACATCTAGATACATCAATAGTTGCGACAAGTAATTTGAAACGGAAGGAGTACC	.(((((((((....)).......((((((((((((((((.(((((((..((.(((((((......(((...)))......))))))).))..))))))).)))))))))))))))).))))))).	-49.7	-0.3976
Ta-miR161b-1	2AL|6339329|12833|768511	AGAGATTTCAATACGGACTAC	GTAGTCCATATTAGAATCTCTAA	AGGGCTTTTTAGAGATTTCAATACGGACTACAATGGATGTATATAGACGTATTTTAGAGTGTAGATTCACTCATTTATGCTCCGTATGTAGTCCATATTAGAATCTCTAAAGAACCTTAT	((((.((((((((((((..((((.(((((((((((((.(((((((((.....))))(((((......)))))...)))))))))).)))))))).))))..)))))))))))).))))..	-47.7	-0.3975
Ta-miR161b-2	4BL|7020795|14682|200507	AGAGATTTCAATACGGACTAC	AGTGCATATTGGAATCTCTAA	AAGCCCTTTTAGAGATTTCAATACGGACTACATACATCTGTATGTAGACATATTTAAGAGTGTAGATTCACTTATTTTGCCATATGTAGTGCATATTGGAATCTCTAAAAGGTCTA	.((.(((((((((((((((((((.(.((((((((.....(((((....)))))....(((((......))))).........)))))))).).))))))))))))))))))).)).	-45	-0.387931
Ta-miR2003b-1	5AL|2806220|1164|10512	TGACAAGTATTTTCGAACGGA	TGTCCGGAAATACTTGTCATC	AAGTACTCCCTCTGTCCGGAAATACTTGTCATCAAAATGGATAAAGAGGGGTGTATATAGAACTAAAATACATCTAGATACATCCCCTTCTATTCATCTTGATGACAAGTATTTTCGAACGGAGGGAGTATAA	..(((((((((((((.(((((((((((((((((((.((((((((((.(((((((((.((((...........)))).)))))))))))).))))))).))))))))))))))))))).)))))))))))))..	-75.8	-0.569925
Ta-miR2003b-2	6BL|4363026|3266|245379	TGACAAGTATTTTCGAACGGA	TGTCCGGAAATACTTGTCATC	AGCTAGGGCATAGTACTCCCTCTGTCCGGAAATACTTGTCATCAAAATGGATAAAACATGATGTATCTAGACGTATTTTAGTTCGAGATACATCTCTTTTTATCCATTTTAATGACAAGTATTTTCGAACGGAGATAATAGCA	.(((((((.......))).((((((.((((((((((((((((.(((((((((((((...(((((((((.(((........)))..)))))))))...))))))))))))).)))))))))))))))).))))))....)))).	-62.9	-0.43986
Ta-miR2003c-1	2BL|505180|14318|514904	TGATGACAAGTATTTTCGAACGGA	CGTTCGGAAATACTTATCATCAAA	GTACTCCCACCGTTCGGAAATACTTATCATCAAAATAAATAGAAAAGGATGTATCTAGATGTATTTTAGTTTTAGATACATCTTTTTTGTTCATTTTGATGACAAGTATTTTCGAACGGAGAGAGTATG	((((((.(.((((((((((((((((.((((((((((.((((((((((.(((((((((((...........))))))))))))))))))))).)))))))))).)))))))))))))))).).)))))).	-63.8	-0.494574
Ta-miR2004b-1	2DL|9860403|1071|17594	CATCTATTTTGGAACCGAGGG	TTCCGTTCCAAAATAGATGAC	TCAAGTACTCCTTCCGTTCCAAAATAGATGACCCAACTTTGTACTAAAGTTAGTACAAAGTTGAGTCATCTATTTTGGAACCGAGGGAGTAGCTTGC	.(((((((((((((.(((((((((((((((((.(((((((((((((....))))))))))))).))))))))))))))))).)))))))).))))).	-63	-0.649485
Ta-miR2004c-1	6AS|4382506|10587|137787	CATCTATTTTGGAACGAAGGG	CTTCGTTCCAAAATAGATGAC	CCATCTACTCCCTTCGTTCCAAAATAGATGACCCAACTTTGTACTAACTTTAGTATAAAATTAGGTCATCTATTTTGGAACGAAGGGAGTATGATAT	..(((((((((((((((((((((((((((((((.((.(((((((((....))))))))).)).)))))))))))))))))))))))))))).)))..	-60.2	-0.620619
Ta-miR2004c-10	5BL|10896108|3759|47568	CATCTATTTTGGAACGAAGGG	TTCCGTTCCAAAATAGATGAC	GACAAATACTCCTTCCGTTCCAAAATAGATGACCCAACTCTGTACTAACTTTAATACAAAGTTGGGTCATCTATTTTGGAACGAAGGGAGTATATTTT	.....(((((((((.((((((((((((((((((((((((.((((.((....)).)))).)))))))))))))))))))))))).))))))))).....	-57.3	-0.584694
Ta-miR2004c-11	4BL|6968834|13906|199016	CATCTATTTTGGAACGAAGGG	CTCCGTTCCAAAATAGCTGAC	TCTTATCTACTCCCTCCGTTCCAAAATAGCTGACTCAATTTTATACTAAAGTTAGTACAAAGTTGAGGCATCTATTTTGGAACGAAGGGAGTAGGAAAG	.(((.((((((((((.(((((((((((((.((.(((((((((.(((((....))))).))))))))).)).))))))))))))).)))))))))).)))	-52.9	-0.534343
Ta-miR2004c-12	5BL|10910924|4004|77233	CATCTATTTTGGAACGAAGGG	CTCCGTTCCAACATAGATGAC	TGTTCCTACTCCCTCCGTTCCAACATAGATGACCCAACTTTGTACTAAAGTTAGTACAAAGTTGAGTCATCTATTTTGGAACGAAGGGAGTAGATGTA	.....(((((((((.((((((((.(((((((((.(((((((((((((....))))))))))))).))))))))).)))))))).))))))))).....	-61	-0.622449
Ta-miR2004c-13	4BL|6961876|12592|105165	CATCTATTTTGGAACGAAGGG	CTTCGTTCCAAAATAGATGAC	TCTGTATTACTCCCTTCGTTCCAAAATAGATGACCCAACTTTGTAGAATTCTACAAAGTTGGATCATCTATTTTGGAACGAAGGGAGTATATATC	..(((((.(((((((((((((((((((((((((.((((((((((((....)))))))))))).))))))))))))))))))))))))))))))..	-65.2	-0.686316
Ta-miR2004c-14	4BL|6982417|8483|142883	CATCTATTTTGGAACGAAGGG	TTCCGTTCCAAAATAGATGAC	GGAACTACTCCTTCCGTTCCAAAATAGATGACCCAACTTTATACTATCGTTAGTACAAAGTTGGGTCATCTATTTTGGAACGAAGGGAGTACGTGGG	...((((((((((.((((((((((((((((((((((((((.(((((....))))).)))))))))))))))))))))))))).)))))))).))...	-61	-0.628866
Ta-miR2004c-15	2AS|5184898|4883|102922	CATCTATTTTGGAACGAAGGG	CTTCGTTTCAAAATAGATGAC	ACAGTAATACTCCCTTCGTTTCAAAATAGATGACCCAACTTTATATTAAAGTTGGGTCATCTATTTTGGAACGAAGGGAGTATAAGTG	.((.(.(((((((((((((((((((((((((((((((((((((...))))))))))))))))))))))))))))))))))))).).))	-61	-0.693182
Ta-miR2004c-16	6AS|4382506|10587|137787	CATCTATTTTGGAACGAAGGG	CTTCGTTCCAAAATAGATGAC	TATATCATACTCCCTTCGTTCCAAAATAGATGACCTAATTTTATACTAAAGTTAGTACAAAGTTGGGTCATCTATTTTGGAACGAAGGGAGTAGATGGT	..((((.(((((((((((((((((((((((((((((((((((.(((((....))))).)))))))))))))))))))))))))))))))))))))))..	-65.1	-0.657576
Ta-miR2004c-17	7DL|3394809|18517|482142	CATCTATTTTGGAACGAAGGG	CTTTGTTCCAAAATAGATGAC	ATCTCGTATCTCTTTGTTCCAAAATAGATGACCCAACTTTGTACTAACTTTGACCCAACTTGTATTAAAGTTAGTACAAAGTTGGGTCATCTATTTTGGAACGAAGGGAGTACTACTC	.....((((((((((((((((((((((((((((((((((((((((((((((((..(.....)..))))))))))))))))))))))))))))))))))))))))))))).))).....	-74.1	-0.627966
Ta-miR2004c-18	4AS|5996531|8085|2694325	CATCTATTTTGGAACGAAGGG	CCCCGTTCCAAAATAGATGAC	TAAGTTCTACTCCCCCCGTTCCAAAATAGATGACTCAACTTTGTACTAACTTTATACAAAGTTGAGTCATCTATTTTGGAACGAAGGGAGTAGCATTT	.((((.((((((((..(((((((((((((((((((((((((((((.........)))))))))))))))))))))))))))))..)))))))).))))	-60.8	-0.620408
Ta-miR2004c-19	5BS|2271409|8276|153984	CATCTATTTTGGAACGAAGGG	CTCCGTTCGAAAATAGATGAC	AAGATGTACTCCCTCCGTTCGAAAATAGATGACCCAACTTTGTACTAACTTTATTATAAAGTTGGGTCATCTATTTTGGAACGAAGGGAGTATGTACC	...(((((((((((.(((((.(((((((((((((((((((((((.((....)).))))))))))))))))))))))).))))).)))))))))))...	-58.7	-0.59898
Ta-miR2004c-2	1DL|2267665|1355|27851	CATCTATTTTGGAACGAAGGG	CTCCGTTCCGAAATAGATGAC	CTAAGGTACTCCCTCCGTTCCGAAATAGATGACTAAACTTTGTACTAACTTTATACTAAAACTAGTACAAAGTTGAGTCATCTATTTTGGAACGAAGGGAGTAGGAGTT	......((((((((.(((((((((((((((((((.((((((((((((..((((...))))..)))))))))))).))))))))))))))))))).))))))))......	-59.5	-0.545872
Ta-miR2004c-3	2BL|7970380|10421|460992	CATCTATTTTGGAACGAAGGG	CTCCGTTCCAAAATAGATGTC	TGAATATACTCCCTCCGTTCCAAAATAGATGTCTCAACTTTGTACTAGGTCATCTATTTTGGAACGAAGGGAGTATGTGTC	...(((((((((((.((((((((((((((((.((.............)).)))))))))))))))).)))))))))))...	-41.92	-0.517531
Ta-miR2004c-4	2DL|9906745|13056|221417	CATCTATTTTGGAACGAAGGG	CTCCGTTCCGAAATAGATGAC	GTCATCTACTCCCTCCGTTCCGAAATAGATGACTAAACTTTGTACTAACTTTAGTACAAAGTTGGGTCATCTATTTTGGAACGAAGGGAGTAACTATT	......((((((((.(((((((((((((((((((.((((((((((((....)))))))))))).))))))))))))))))))).))))))))......	-59.7	-0.609184
Ta-miR2004c-5	5AL|2747222|13353|307745	CATCTATTTTGGAACGAAGGG	CTTCGTTCCAAAATAGATGAC	AGTTCCTACTCCCTTCGTTCCAAAATAGATGACCCAACTTTATACTAACTTAGTACAAAGTTGGGTCATCTATTTTGGAACGAAGGGAGTACCTATT	......(((((((((((((((((((((((((((((((((((.(((((...))))).)))))))))))))))))))))))))))))))))))......	-65.5	-0.675258
Ta-miR2004c-6	5AL|2747222|13353|307745	CATCTATTTTGGAACGAAGGG	CTTCGTTCCAAAATAGATGAC	AATAGGTACTCCCTTCGTTCCAAAATAGATGACCCAACTTTGTACTAAGTTAGTATAAAGTTGGGTCATCTATTTTGGAACGAAGGGAGTAGGAACT	......(((((((((((((((((((((((((((((((((((((((((...)))))))))))))))))))))))))))))))))))))))))......	-70	-0.721649
Ta-miR2004c-7	6AS|4395308|1571|48457	CATCTATTTTGGAACGAAGGG	CTCCGTTCCAACATAGATGAC	TTGATCTACTCCCTCCGTTCCAACATAGATGACCCAACTTTGTACTAAAGTTAGTATGAAGTTGAGTCATCTATTTTGGAACGAAGGGAGTACAACAT	......((((((((.((((((((.(((((((((.((((((..(((((....)))))..)))))).))))))))).)))))))).))))))))......	-54.9	-0.560204
Ta-miR2004c-8	7BS|3128442|7885|337151	CATCTATTTTGGAACGAAGGG	CTCCGTTCCAAAATAGAAGAC	AAATATTACTCCCTCCGTTCCAAAATAGAAGACCCAACTTTGTACCAAATTTAGTACAAAATTAGTACAAAGTTGGGTCATCTATTTTGGAACGAAGGGAGTAGAATGG	.....(((((((((.((((((((((((((.(((((((((((((((..(((((......))))).))))))))))))))).)))))))))))))).))))))))).....	-62.7	-0.575229
Ta-miR2004c-9	5AL|2287513|209|840	CATCTATTTTGGAACGAAGGG	CTCTGTTTCAAAATAGATGAC	GATTTATACTCTCTCTGTTTCAAAATAGATGACCCAACTTTGTACAAAGTTAGTATAAAATTGAGTCATCTATTTTGGAACGAAGGGAGTATTTAGG	.....(((((((((.((((((((((((((((((.(((.(((((((.......))))))).))).)))))))))))))))))).))))))))).....	-44	-0.453608
Ta-miR2004d-1	4BL|6996722|21973|405566	CATCTATTTTGGAACGGAGGT	CTCCGTTCCAAAATATATGAC	GTTCTACTACCTCCGTTCCAAAATATATGACGTTTTTGGTAGGCTAAACTAGCCACTAGCCTAACAAAAATGTCATCTATTTTGGAACGGAGGTAGTAGTTA	...((((((((((((((((((((((.((((((((((((.(((((((..........))))))).)))))))))))).))))))))))))))))))))))...	-62.4	-0.611765
Ta-miR2004d-2	2AL|6438075|14794|650350	CATCTATTTTGGAACGGAGGT	CTTCGTTCCAAAATAGATGAC	TGGCCCCCTCGTAGATACTCCCTTCGTTCCAAAATAGATGACCCAACTTTCTATTAACTTTGTACTAAAGTTAGTACAAAGTTGAGTCATCTATTTTGGAACGGAGGTAGTAGGATCG	.........((....((((.((((((((((((((((((((((.(((((((.(((((((((((...))))))))))).))))))).)))))))))))))))))))))).))))....))	-58.2	-0.49322
Ta-miR2004e-1	5AL|2807911|6145|52225	CATCTATTTTGGAACGGATGG	CTCGGTTCCAAAATAGATGAC	CACTTTTACTCCCTCGGTTCCAAAATAGATGACTCAATTTTGTACTAACTTAGTACAAAGTTGGGTCATCTATTTTGGAACGGATGGAGTATTTCCT	......((((((.((.(((((((((((((((((((((((((((((((...))))))))))))))))))))))))))))))).)).))))))......	-58	-0.597938
Ta-miR2004e-2	7DS|3941156|1601|31554	CATCTATTTTGGAACGGATGG	CTTCGTTCCAAAATAGATGAC	CTATTGTACTCCCTTCGTTCCAAAATAGATGACCCAACTTTTTACTAACTTAAAGTTAAGACTTTGTACTAATTTAGAGTTAAGTTAGTACAACGTTGAGTCATCTATTTTGGAACGGATGGAGTACTTACT	.....(((((((.((((((((((((((((((((.((((.((.(((((((((((..(((((............)))))..))))))))))).)).)))).)))))))))))))))))))).))))))).....	-61.5	-0.465909
Ta-miR2004f-1	2BL|7937338|13578|398803	CATCTATTTTGGAACGTAGGG	CTCCGTTCAAAATAGATGAC	GACTATCAAATACTCCCTCCGTTCAAAATAGATGACCCGACTTTATACTAACTTTGTACTAAAGTTAGTATAAAATTGAGTCATCTATTTTGGAACGTAGGGAGTACTAGTG	.((((.....((((((((.(((((((((((((((((.(((.(((((((((((((((...))))))))))))))).))).)))))))))))).))))).)))))))).)))).	-53.6	-0.478571
Ta-miR2004f-2	3DS|2225773|713|6658	CATCTATTTTGGAACGTAGGG	CTCCGTTCCGAAATAGATGAC	AGTAGTTACTCCCTCCGTTCCGAAATAGATGACTCAACTTTGTACTAACTTTGTACTAGAGTTAGTACAAAGTTGGGTCATCTATTTTGGAACGTAGGGAGTGATAACC	.((.((((((((((.((((((((((((((((((((((((((((((((((((((...)))))))))))))))))))))))))))))))))))))).)))))))))).)).	-75.7	-0.694495
Ta-miR2004g-1	2BL|8010336|2903|29502	CATCTGTTTTGGAACGGAGGG	CTCCGTTCCTAAATAGATGAC	CGGAGCTACTCCCTCCGTTCCTAAATAGATGACCCAACTTTGCACTAAAGTTAGTACAAAGTTGAGTCATCTGTTTTGGAACGGAGGGAGCTATATGG	........(((((((((((((.(((((((((((.((((((((.((((....)))).)))))))).))))))))))).)))))))))))))........	-56.5	-0.576531
Ta-miR2010b-1	1AS|3302210|14277|382508	AAAAGACAAGTATTTAGGAACGGA	CGTTCCTAAATATTTGTCTTTA	CTACTTCCTCCGTTCCTAAATATTTGTCTTTATAGAGATTTCAACAAATGACTACATACGGAGCAAAATGAGTGAATCTACACTCTAAAGTGTGTCTATATACATCCGTATGTGGTAGTCCATTTGACATCTCTAAAAAGACAAGTATTTAGGAACGGAGGGAGTACTT	.((((((((((((((((((((((((((((((.(((((((.((((......((((((((((((.......(((((......)))))....(((((....))))).)))))))))))).......)))).))))))).))))))))))))))))))))))))))))))...	-87.62	-0.518462
Ta-miR2011b-1	1DS|1176418|253|2358	TTCTGAAAGGCTTGAAGCAAAT	TAGCTTCAAGCCTTGAGGAATA	CTTCACGTTGCTTAGCTTCAAGCCTTGAGGAATAAGGTAGACTGCATGGAGCTATGTGCAGTGCAGTCCACACTATTCTGAAAGGCTTGAAGCAAATCAACTTTATT	......((((.((.((((((((((((..((((((..((.((((((((...((.....)).)))))))).))..))))))..)))))))))))).)).))))......	-49.5	-0.462617
Ta-miR2011b-2	5BL|8416057|210|671	TTCTGAAAGGCTTGAAGCAAAT	TAGCTTCAAGCCTTGAGGAATA	CTGCACGTTGGTTAGCTTCAAGCCTTGAGGAATACGGCAGACTGTACAAAGCTATATGTAGTGAAGTTGACACAATTCTGAAAGGCTTGAAGCAAATTAACAAGCAT	.(((..(((((((.((((((((((((..(((((...(..((((...((..((.....))..)).))))..)...)))))..)))))))))))).)))))))..))).	-39.7	-0.371028
Ta-miR2011c-1	2BS|5165283|445|10548	TTCCGAAAGGCTTGAAGCGAAT	TAGCTTCAAGCCTTCAGGAATA	AATGCTCACGTTGCTTAGCTTCAAGCCTTCAGGAATACGGTAGACTGCATGGAGCTATGCGCAGTGCAGTTTACACTATTCCGAAAGGCTTGAAGCGAATTAACGAGCGT	.((((((..((((.((.((((((((((((..((((((..(((((((((((...((...))...)))))))))))..))))))..)))))))))))).)).))))))))))	-56.1	-0.51
Ta-miR2011c-2	5BL|6176809|274|658	TTCCGAAAGGCTTGAAGCGAAT	TCGCTTCAAGCCTTGAGGAATA	GGTTCGCTTCAAGCCTTGAGGAATAGGATAGACTGCACGGAGCTATGTGCAGTGCAGTTTACACTATTCCGAAAGGCTTGAAGCGAAT	.((((((((((((((((..(((((((..((((((((((...((.....)).))))))))))..)))))))..))))))))))))))))	-57.3	-0.651136
Ta-miR2011d-1	6BL|4304369|863|12028	TTCTGAAAGGCTTGAAGCGAAT	TCGCTTCAAGCCTTGAGGAA	GCACGTTGGTTCGCTTCAAGCCTTGAGGAATAGGGTAGACTGCACGAAACTATGTGCAGTGCAGTTTACACTATTCTGAAAGGCTTGAAGCGAATTAACTAGCAT	((..((((((((((((((((((((..(((((((.(((((((((((...((...))...))))))))))).)))))))..))))))))))))))))))))..))..	-62.8	-0.598095
Ta-miR2011d-2	6BL|4304369|863|12028	TTCTGAAAGGCTTGAAGCGAAT	TCGCTTCAAGCCTTGAGGAATA	CTGCACGTTGGTTCGCTTCAAGCCTTGAGGAATAGGGTAGACTGCACGAAACTATGTGCAGTGCAGTTTACACTATTCTGAAAGGCTTGAAGCGAATTAACTAGCAT	.(((..((((((((((((((((((((..(((((((.(((((((((((...((...))...))))))))))).)))))))..))))))))))))))))))))..))).	-63.4	-0.592523
Ta-miR2013b-1	3B|10592487|27736|1035348	TCAATGACAAGTATTTCCGGA	CGGAAATACTTGTCGGAGGAA	TACATCTATTTCAATGACAAGTATTTCCGGACGGAGGGAGTATGAGCCCAAGATATGCAGGAGCTGGTAGCTCATATTGCCTGAACTTGAGTTCCTAAACTACAAGGATCTGTTGGAGTTCCTAAGATACACAGCTCTGTTATGTACTCCCTCCGTCCGGAAATACTTGTCGGAGGAATGGATGTAT	((((((((((((..(((((((((((((((((((((((((((((..((.........)).((((((((((((.......))..((((((.((.((((........))))....)).))))))......))).))))))).....)))))))))))))))))))))))))))))..)))))))))))).	-93.8	-0.501604
Ta-miR2017b-1	2BL|2141462|2602|207109	TCTGTCCGGAAATACTTGTCA	ACAAGTATTTTCAGACGGAGG	ATGTACTCCCTCTGTCCGGAAATACTTGTCATCAAAATGAACAAAAAGAAGTGTATTTAGAACTAAAAACACGTCTAGATACATCCTCTTTTATCCATTTCGGTGACAAGTATTTTCAGACGGAGGGAGTATGTT	((((((((((((((((.((((((((((((((((.(((((....((((((.(((((((((((............)))))))))))..))))))...))))).)))))))))))))))).)))))))))))))))).	-66.7	-0.494074
Ta-miR2017b-2	5BL|10804192|4274|75946	TCTGTCCGGAAATACTTGTCA	ACAAGTATTTTCAGACGGAGG	TTGTACTCCCTCTGTCCGGAAATACTTGTCATCAAAATGAATAAAATAAGATGTATCTAGATGTATTTTAATTTTAAATACATCATTTTTTATTCATTTTGATGACAAGTATTTTCAGACGGAGGGAGTGTCC	...(((((((((((((.(((((((((((((((((((((((((((((...(((((((.((((...........)))).)))))))...))))))))))))))))))))))))))))).)))))))))))))...	-71.9	-0.540602
Ta-miR2017b-3	3B|2904792|253|898	TCTGTCCGGAAATACTTGTCA	ACAAGTATTTCGGGACGGAGG	TATTACTCCCTCTGTCCGGAAATACTTGTCAGACAAGTGAATGAATCTTGACATATTTTAGTTATAGATACACCTAATTGTAGCCATTTCTCCGACAAGTATTTCGGGACGGAGGGAGTAGTT	.((((((((((((((((.((((((((((((.((.(((((..((.((((((((........)))).)))).)).(((....))).))))).)).)))))))))))).)))))))))))))))).	-56.9	-0.462602
Ta-miR2017b-4	6AL|5775261|4793|59362	TCTGTCCGGAAATACTTGTCA	ACAAGTATTTTCGGACGAAGG	TGGTATTCCCTCTGTCCGGAAATACTTGTCATCAAAATGAATAAAAGGGGATGTATCTAAACGTATTTTAGTTCTAGATACATCTTTTTTTATCCATTTTAATGACAAGTATTTTCGGACGAAGGGAGTATTC	.((((((((((.((((((((((((((((((((.((((((.((((((((((((((((((((((........))).))))))))))))))))))).)))))).)))))))))))))))))))).)))))))))).	-72.9	-0.54812
Ta-miR2017b-5	2BL|5806864|248|8345	TCTGTCCGGAAATACTTGTCA	ACAAGTATTTCCGGGCGGAGG	AAGTACTCCCTCTGTCCGGAAATACTTGTCATTGTAATGGATGTATCTACGTGTATTTTAGTTCTAGATACATCCATTTTCATCTATTTTGATGACAAGTATTTCCGGGCGGAGGGAGTATTA	.(((((((((((((((((((((((((((((((((.((((((((.......((((((((.......)))))))).......)))))))).))))))))))))))))))))))))))))))))).	-71.84	-0.584065
Ta-miR2017b-6	6BL|4393880|572|23314	TCTGTCCGGAAATACTTGTCA	ACAACTATTTTCGGACGGAGG	TAGTACTCCCTCTGTCCGGAAATACTTGTCATCAAAATGAATAAAGAGAGATGTATCTAGAACGTAAATATGTCTAGATACATCCCCTTTTATCTATTTTGATGACAACTATTTTCGGACGGAGGGAGTAGTAT	((.(((((((((((((((((((((.((((((((((((((.((((((.(.((((((((((((.(((....))))))))))))))).).)))))).)))))))))))))).))))))))))))))))))))).)).	-78.4	-0.585075
Ta-miR2017b-7	4AL_7081432	TCTGTCCGGAAATACTTGTCA	AAAAGTATTTCCGGACGGAGG	AATTACTCCCTCTGTCCGGAAATACTTGTCATCAAAATGAATAAAATAGGATGTATCCAGATGTATTTTAGTTCTAGATACATCTCTTTTTACCCATTTTGATGAAAAGTATTTCCGGACGGAGGGAGTACAT	...((((((((((((((((((((((((.(((((((((((..(((((..(((((((((.(((...........))).)))))))))..)))))..))))))))))).))))))))))))))))))))))))...	-76.3	-0.573684
Ta-miR2017b-8	3B|10759479|2471|17707	TCTGTCCGGAAATACTTGTCA	ACAAGTATTTCCGGACGGATG	ATATACTCTCTCTGTCCGGAAATACTTGTCAGCGAAATGGATGTATCTAAGGCGTATTTTAGTTCTAGATACATCCATTTTTATCCATTTATGCGACAAGTATTTCCGGACGGATGGAGTATCT	..(((((((.((((((((((((((((((((.((((((((((((((((((..((........))..))))))))))))))))...........)))))))))))))))))))))).)))))))..	-68.7	-0.554032
Ta-miR2017b-9	7BL|6573398|859|2824	TCTGTCCGGAAATACTTGTCA	ACAAGTATTTTCCGACGGAGG	ATGTACTCCCTCTGTCCGGAAATACTTGTCATCAAAATGAATAAAATGGAACATATCTAGATGTATTTTAATTCTAGATATATCTTTTTTTTATCCATTTTGATGACAAGTATTTTCCGACGGAGGGAGTAGATG	((.(((((((((((((.((((((((((((((((((((((.((((((.(((..(((((((((...........))))))))).)))...)))))).)))))))))))))))))))))).))))))))))))).)).	-71.4	-0.528889
Ta-miR2018b-1	7BS|3164369|2037|15793	CTTATGTTATGGGACGGAGGG	ATCCGTCCCATAATATAAG	TTTCTACTCCATCCGTCCCATAATATAAGAGCATTTTCTACACTAGTGTAGATTGTCAAACATACTCTTATGTTATGGGACGGAGGGAGTAGATTAT	..((((((((.((((((((((((((((((((.....((((((....)))))).((.....))..)))))))))))))))))))).))))))))....	-53.1	-0.547423
Ta-miR2018b-2	3DS|2546243|4455|25922	CTTATGTTATGGGACGGAGGG	CTCCGTCGCATAATATAAG	ATTCTACTCCCTCCGTCGCATAATATAAGAACGTTTTTGACACGAGTGTAGTGTATAAAATGCTCTTATGTTATGGGACGGAGGGAGTAATAAGG	....(((((((((((((.((((((((((((.((((((..((((.......))))..)))))).)))))))))))).)))))))))))))......	-51.6	-0.543158
Ta-miR2018b-3	4BL|7014468|3096|20771	CTTATGTTATGGGACGGAGGG	TTCCGTCCCATAATTTAAG	CATCTACTCCTTCCGTCCCATAATTTAAGAGCTTTTTCTACACCAGTGTGATGTCAAAAACGCTCTTATGTTATGGGACGGAGGGAGTTACACAT	.....(((((((((((((((((((.(((((((.((((..(((.(.....).)))..)))).))))))).))))))))))))))))))).......	-48.1	-0.506316
Ta-miR2018c-1	1AL|3967068|24936|910211	TCTTACATTGTGGGACAGAGG	TCTGTCTCACAATATAAGATG	TCATGTACTCCCTCTGTCTCACAATATAAGATGTTTTTGCAAGCTAGAACAGCTTGCAAAAACGTCTTACATTGTGGGACAGAGGGAGTAGTTGC	.((..((((((((((((((((((((.(((((((((((((((((((.....))))))))))))))))))).))))))))))))))))))))..)).	-64.9	-0.683158
Ta-miR2018c-2	5DL|4489400|11230|234324	TCTTACATTGTGGGACAGAGG	TCCGTCCCAAAATGTAAGACG	TGAACTACTCCCTCCGTCCCAAAATGTAAGACGTTTTTGCAAGCTCAAAAACGTCTTACATTGTGGGACAGAGGGAGTAAAAAG	.....(((((((((.((((((.(((((((((((((((((......))))))))))))))))).)))))).))))))))).....	-51.3	-0.610714
Ta-miR2018c-3	2DL|9853569|1391|12659	TCTTACATTGTGGGACAGAGG	TCCGTCCCACAATGTAAGACG	AATGGTACTCCCTCCGTCCCACAATGTAAGACGTTTTTGCAAGCTAAACATAACTTGCAAAAACGTCTTACATTGTGGGACAGAGGTAGTACAAAA	....(((((.((((.((((((((((((((((((((((((((((.((....)).)))))))))))))))))))))))))))).)))).)))))....	-62.3	-0.648958
Ta-miR2018c-4	3DS|700172|973|5997	TCTTACATTGTGGGACAGAGG	TCCGTCCCATAATGTAAGACA	GTTTCTACTCCCTCCGTCCCATAATGTAAGACATTTTTTAACACTAGTGTAGTCTCAAAAAATGTCTTACATTGTGGGACAGAGGGAGTAGATTG	...(((((((((((.((((((((((((((((((((((((.(.((((...)))).).)))))))))))))))))))))))).)))))))))))...	-58.1	-0.611579
Ta-miR2018c-5	3B|10721600|2125|129154	TCTTACATTGTGGGACAGAGG	TCCGTCCCACAATGTAAGACG	ACTAGTACTCCCTCCGTCCCACAATGTAAGACGTTTTTTGCAACACTAGTGTCAGAAAACATCTTACATTGTGGGACAGAGGGAGTAGGAAT	.....(((((((((.((((((((((((((((.((((((((..(((....))))))))))).)))))))))))))))).))))))))).....	-54.5	-0.592391
Ta-miR2023b-1	5AL|1515903|1841|24137	AAATAGATGACTCAATTTTAT	AAAATTGGGTCATCTATTTTG	CTCCGTTCCAAAATAGATGACTCAATTTTATACTAACTTTGATATAAATTTAGTACAAAATTGGGTCATCTATTTTGGAACGGAGG	(((((((((((((((((((((((((((((.((((((.((((...)))).)))))).))))))))))))))))))))))))))))).	-51.2	-0.595349
Ta-miR2023b-2	3B|10658456|9354|111397	AAATAGATGACTCAATTTTAT	AAAATTGGGTCATCTATTTTG	CTCCGTTCCAAAATAGATGACTCAATTTTATACTAAGTTTAGTATAAAATTGGGTCATCTATTTTGGAACGGAGG	(((((((((((((((((((((((((((((((((((....))))))))))))))))))))))))))))))))))).	-54.2	-0.722667
Ta-miR2023b-3	7AS|4245493|840|2475	AAATAGATGACTCAATTTTAT	AAAATTGGGTCATCTATTTTG	TTTCCTTCCAAAATAGATGACTCAATTTTATATACTAATTTTTGTATAAAATTGGGTCATCTATTTTGGAATAGAGAAAG	((((((((((((((((((((((((((((((((((........))))))))))))))))))))))))))))..)).)))).	-38.6	-0.4825
Ta-miR2023b-4	5DS|2729915|16925|2597143	AAATAGATGACTCAATTTTAT	AAAGTTGGGTCATCTATTTTA	CTCCGTTCCAAAATAGATGACTCAATTTTATACTAGCTTTAGTACAAAATTAATACAAAGTTGGGTCATCTATTTTAGAACGGAGG	((((((((.((((((((((((((((((((.((.(((.(((.....))).))).)).)))))))))))))))))))).)))))))).	-38.3	-0.445349
Ta-miR2024b-1	2BL|8086415|5319|197979	AGTAAATCGGAACGGAGGGAG	CCCTCCGTTCTGATTTACTCG	GTTGGAAACTTGTAGTCCCTCCGTTCTGATTTACTCGTCGTGGTTTTAGTTCAAATTTGAACTAATACCAGGACGAGTAAATCGGAACGGAGGGAGTATGTCGGAA	...(....)..(((.((((((((((((((((((((((((.((((.((((((((....)))))))).)))).)))))))))))))))))))))))).))).......	-66.7	-0.629245
Ta-miR2024b-10	2DL|9827894|19201|347825	AGTAAATCGGAACGGAGGGAG	CCCTCCGTTCTGATTTACT	GGAAGGTACTCCCTCCGTTCTGATTTACTCGTTGTGGTTTTAGTTCAAATTTGAACTAAAACCATGAAGAGTAAATCGGAACGGAGGGAGTACATGATAC	.....(((((((((((((((((((((((((.(..(((((((((((((....)))))))))))))..).))))))))))))))))))))))))).......	-68.4	-0.684
Ta-miR2024b-2	2DS|5370437|10991|374805	AGTAAATCGGAACGGAGGGAG	CCCTCCGTTCTGATTTACT	ATGATCTACTCCCTCCGTTCTGATTTACTCGTCGTTGTTTTAGTTCAAATTTGAACTAAACCACGATGAGTAAATCGGAACGGAGGGAGTAGTACGAAA	.....((((((((((((((((((((((((((((((.((((.((((((....)))))))))).)))))))))))))))))))))))))))))).......	-64.5	-0.651515
Ta-miR2024b-3	5BL|2140373|226|3124	AGTAAATCGGAACGGAGGGAG	CCCTCCGTTCTGATTTACT	CTCATGTACTCCCTCCGTTCTGATTTACTCGTACTAAAACAACGACGAGTAAATCGGAACGGAGGGAGTAATAGTTAT	......((((((((((((((((((((((((((............))))))))))))))))))))))))))........	-46.1	-0.591026
Ta-miR2024b-4	6BL|4261420|6042|125568	AGTAAATCGGAACGGAGGGAG	CCCTCCGTTCTGATTTACT	ATCATGTACTCCCTCCGTTCTGATTTACTTGTAGTGGTTTTAGTTCAAATTTGAACTAAAATCACGACGAGTAAATCGGAACGGAGGGAGTACATCTCAT	...(((((((((((((((((((((((((((((.((((((((((((((....)))))))))))))).))))))))))))))))))))))))))))).....	-69.4	-0.694
Ta-miR2024b-5	1BL|3829882|2884|332504	AGTAAATCGGAACGGAGGGAG	CCCTCCGTTCTGATTTACTCG	GTTATTTAGTACTCCCTCCGTTCTGATTTACTCGTCGTGGTTTTAGTTCAAATTTGAACTAAAATCACGACAAGTAAATCGGAACGGAGGGAGTAGAAATAAA	.((((((..(((((((((((((((((((((((.(((((((((((((((((....))))))))))))))))).))))))))))))))))))))))).)))))).	-69.5	-0.674757
Ta-miR2024b-6	3B|10508198|26824|647224	AGTAAATCGGAACGGAGGGAG	CCCTCCGTTCTGATTTACT	GGTAGCTACTCCCTCCGTTCTGATTTACTCGTCGTAGTTTTAGTTCAATTTGAATTAAAACCACTACGAGTAAATCGGAACGGAGGGAGTAAGTTCTAG	((.(((((((((((((((((((((((((((((.((.((((((((((.....)))))))))).)).))))))))))))))))))))))))).))))))..	-61.7	-0.623232
Ta-miR2024b-7	3B|10769499|3630|224654	AGTAAATCGGAACGGAGGGAG	CCCTCCGTTCTGATTTACT	ACTAATTACTCCCTCCGTTCTGATTTACTCGTCATGGTTTTAGTTCAAAGTTGAACTAAAACCATGACGAGTAAATCGGAACGGAGGGAGTAGTTAGTAA	(((((((((((((((((((((((((((((((((((((((((((((((....)))))))))))))))))))))))))))))))))))))))))))))))..	-82	-0.82
Ta-miR2024b-8	7AL|4398750|1400|8749	AGTAAATCGGAACGGAGGGAG	CCCTCCGTTCTGATTTACT	ACCTACTACTCCCTCCGTTCTGATTTACTTGTCAATGGTTTTAGTTCAAATTTGAACTAAATCCACGACGAGTAAATCGGAACGGAGGGAGTACTAGATTA	..(((.(((((((((((((((((((((((((((..(((.(((((((((....))))))))).))).))))))))))))))))))))))))))).)))....	-63.9	-0.632673
Ta-miR2024b-9	1AL|3900093|8833|302782	AGTAAATCGGAACGGAGGGAG	CCCTCCGTTCTGATTTACT	TATAACTACTCCCTCCGTTCTGATTTACTCGTCATGGTTTTAGTTTAAATTTAAACTAAAACCACGACAAGTAAATCGGAACGGAGGGAGTACATACCAA	......(((((((((((((((((((((((.(((.(((((((((((((....))))))))))))).))).)))))))))))))))))))))))........	-60.9	-0.609
Ta-miR2024c-1	1BL|3889833|4678|112217	CAAGTAATTTCGGACGGAGGG	CTCCGTCCGGAAATATTTGTC	TGCGGGCTGATGTTCCAAGGCGTAGGAGTAAAAAGTACTCCCTCCGTCCGGAAATATTTGTCACTGAAAATGGATGCATCTAGATGTATTTCAGTTCTAAATACATGCATTTTCATCCATTTTGATGACAAGTAATTTCGGACGGAGGGAGTAGCATGC	.(((.((.....((((........)))).......((((((((((((((((((.(((((((((.(.((((((((((.......((((((((.......)))))))).......)))))))))).)))))))))).)))))))))))))))))))).)))	-68.64	-0.431698
Ta-miR2030b-1	2BS|486771|2035|41583	TGATGACAAGTATTTTCGGACGAA	CATCCGGAAATACTTGTCATCAAA	TTACTCCCTCCATCCGGAAATACTTGTCATCAAAATGGATAAAAGGGGAAGTATCTAGATGTATTGTAGTTCTAGATACATCTCTTTTTATCCATGTGATGACAAGTATTTTCGGACGAAGGGAGTAT	.((((((((.(.((((((((((((((((((((..(((((((((((((((.(((((((((...........))))))))).))))))))))))))).)))))))))))))))))))).).)))))))).	-77.3	-0.603906
Ta-miR2030c-1	5BL|10884825|12419|138033	TGATGACAACTATTTTCGGACGGA	CGTCCGGAAATACTTGTCATCAAG	TAGTACTCCCTCCGTCCGGAAATACTTGTCATCAAGATGAACAAAAGGTGATGTATCTAGACGCATTTTAGTTCTAGATACAACCCTTTTATCCATTTTGATGACAACTATTTTCGGACGGAGGGAGTACCT	..((((((((((((((((((((((.((((((((((((((...((((((.(.((((((((((.((......)))))))))))).)))))))...)))))))))))))).))))))))))))))))))))))..	-81.1	-0.614394
Ta-miR2030c-2	7BS|3064433|3073|39679	TGATGACAACTATTTTCGGACGGA	CATCCGGAAATACTTGTCATCAAA	CTACTCCCTCCATCCGGAAATACTTGTCATCAAAATGAATAAAGAGAGATGTATCTAGAACGGAAATATGTCTAAATACATCCCCTTTTATCCATTTTGATGACAACTATTTTCGGACGGAGGGAGTAT	.((((((((((.((((((((((.((((((((((((((.((((((.(.(((((((.((((.((......)))))).))))))).).)))))).)))))))))))))).)))))))))).)))))))))).	-68	-0.527132
Ta-miR2030c-3	3B|10401664|10707|402491	TGATGACAACTATTTTCGGACGGA	CATCCGGAAATACTTGTCATCAAA	ATACTCCCTCCATCCGGAAATACTTGTCATCAAAATGAATAAAAGGGGATGTATCTAGATGTATTTTAGTTCTAGATACATCTCCTTTTGTTCATTTTGATGACAACTATTTTCGGACGGAGGGAGTAC	.((((((((((.((((((((((.((((((((((((((((((((((((((((((((((((...........)))))))))))))))))))))))))))))))))))).)))))))))).)))))))))).	-88.6	-0.686822
Ta-miR2036b-1	6AL|5829499|14610|442887	TTCTTATATTATGAGACGGAGG	TCTGTCCCACAATATAAGAACG	TCATCTACTCCCTCTGTCCCACAATATAAGAACGTTTTTGACACTACATTAGTGTAAAAAATGTTCTTATATTATGAGACGGAGGGAGTATTTTG	.....(((((((((((((.((.(((((((((((((((((.((((((...)))))).))))))))))))))))).)).))))))))))))).....	-50.1	-0.527368
Ta-miR2036b-2	5BL|10839584|2266|29038	TTCTTATATTATGAGACGGAGG	TCTGTCTCATAATATAAGAACG	CCATGTACTCCCTCTGTCTCATAATATAAGAACGATTTTGACACTAGTGTAGTGTCAAAAACGTTCTTATATTATGAGACGGAGGGAGTAGTATA	.....(((((((((((((((((((((((((((((.(((((((((((...))))))))))).))))))))))))))))))))))))))))).....	-63.1	-0.664211
Ta-miR2036b-3	4AL_7133956	TTCTTATATTATGAGACGGAGG	TCTGTCTCATAATATAAGAACG	ATGTACAGTACTCCCTCTGTCTCATAATATAAGAACGTTTTTGACACTAGTGTAGTGTCATACTCCCTCTGTCCCATAATATAAGAACGTTTTTGACACTCGTGTAGTGTCATACTCCCTTTGTCCCATAATATAAGAACGTTTTTGACACTAGTGTAGTGTCAAAAAGGTTCTTATATTATGAGACGGAGGGAGTATGTCA	.((.(((.((((((((((((((((((((((((((((.((((((((((((...(((((((..((.......))..........((((((((((((((((((.....))))))..((.......))..........)))))))))))))))))))...)))))))))))).)))))))))))))))))))))))))))))))))	-89.8	-0.444554
Ta-miR2037b-1	5DL|4561439|9041|566730	TTATATTTTGGGACGGAGGTA	CCTACGTCCCAAAATATAAGA	CAAGTAGTACTACCTACGTCCCAAAATATAAGAAGTTTTCGCAGTTCAAATTTGAGCTGTAAAAATGTCTTATATTTTGGGACGGAGGTAGTAATGCATG	...(((.((((((((.(((((((((((((((((.(((((..(((((((....)))))))..))))).))))))))))))))))).)))))))).)))...	-56.1	-0.561
Ta-miR2039b-1	1BL|3822947|10389|451888	CAGCGACGAGTAATATGGAACGGA	CGTTTCATATTACTCGTCGCTGAT	TACTACTCCCTCCGTTTCATATTACTCGTCGCTGATTTAGTACAACTTTGTACTAAATCAGCGACGAGTAATATGGAACGGAGGGAGTACTT	...(((((((((((((((((((((((((((((((((((((((((....)))))))))))))))))))))))))))))))))))))))))...	-73.5	-0.798913
Ta-miR2039b-2	5DL|4539953|18311|836826	CAGCGACGAGTAATATGGAACGGA	CGTTTCATATTACTCGTCGCTGAT	ACCTACTCCCTCCGTTTCATATTACTCGTCGCTGATTTAGTATAACTTTGTACTAAATCAGCGACGAGTAATATGGAACGGAGGGAGTATCA	...(((((((((((((((((((((((((((((((((((((((((....)))))))))))))))))))))))))))))))))))))))))...	-71.7	-0.779348
Ta-miR2039b-3	5AS|665446|1684|12600	CAGCGACGAGTAATATGGAACGGA	CGTTCCATATTACTCGTCGCTGAT	CATTACTCCTTCCGTTCCATATTACTCGTCGCTGATTTAGTACAACTATGTACTAAATCAGCGACGAGTAATATGGAACGGAGAGAGTACGT	...(((((.(((((((((((((((((((((((((((((((((((....))))))))))))))))))))))))))))))))))).)))))...	-67.3	-0.731522
Ta-miR2039b-4	5AS|665446|1684|12600	CAGCGACGAGTAATATGGAACGGA	CGTTCCATATTACTCGTCGCTGAT	ACGTACTCTCTCCGTTCCATATTACTCGTCGCTGATTTAGTACATAGTTGTACTAAATCAGCGACGAGTAATATGGAACGGAAGGAGTAATG	...(((((..((((((((((((((((((((((((((((((((((....))))))))))))))))))))))))))))))))))..)))))...	-69.7	-0.757609
Ta-miR2039c-1	2BL|8088317|2764|77606	CAGCGACGAGTAATTTGGAACGGA	CATTCCAAATTACTCGTCGCCGAA	CAAGTACTCCCTCCATTCCAAATTACTCGTCGCCGAAATGGATATATGTAACATACATCTATTACATCCATTTCAGCGACGAGTAATTTGGAACGGAGGGAGTACTT	.(((((((((((((.((((((((((((((((((.((((((((....(((((..........))))))))))))).)))))))))))))))))).)))))))))))))	-67.8	-0.633645
Ta-miR2040b-1	4DL_14446933	AAAATATATGACTCAACT	AGTTGGGTCATCTATTTTAG	CCTCCGTTCCAAAATATATGACTCAACTTTGTACTAACTTTAGTACAAAGTTAGTACGAAGTTGGGTCATCTATTTTAGAATGGAGGAA	(((((((((.((((((.((((((((((((((((((((((((.....)))))))))))))))))))))))).)))))).)))))))))..	-53.7	-0.603371
Ta-miR2041b-1	5BL|10869926|10155|174312	ACAAATATTTCCGGACGGAGG	TCTGTCCGGAAATACTTGTCG	CCCTTGAACGTACTCCCTCTGTCCGGAAATACTTGTCGGAGGAATGGATGCATCTAGACGTATTTTAGCTAGATATATCCATTTTTATGCATTTCTTCGACAAATATTTCCGGACGGAGGGAGTATTAGG	.(((.....((((((((((((((((((((((.((((((((((((((((((.((((((.(........))))))).)))))))..........))))))))))).)))))))))))))))))))))).)))	-69.8	-0.536923
Ta-miR2041b-2	7AS|4127335|7036|98621	ACAAATATTTCCGGACGGAGG	TCTGTCCGGAAATACTTGTCG	GGATGTACTCCCTCTGTCCGGAAATACTTGTCGTAAAAATGGATACAAATGGATGTATCTAGAACTAAAATACATATAGGTACATCCATTCTTCGAACAAATATTTCCGGACGGAGGGAGTATGTAG	..((((((((((((((((((((((((.((((((......((....))((((((((((((((...............))))))))))))))...)).)))).))))))))))))))))))))))))..	-61.76	-0.486299
Ta-miR2041c-1	6BL|4305109|2341|44869	ACAAGTTTTTTCGGACGGAGG	TTCGTCCGGAAATACTTGTCA	CTCCGTATTACTCCCTTCGTCCGGAAATACTTGTCATCAAAATGAATAAAAGATGATGTATCTAGATGTATTTTAGTTCTAGATACACTCTTTTTTGTCCATTTTGATGACAAGTTTTTTCGGACGGAGGGAATACATGA	....((((...((((((((((((((((.((((((((((((((((.((((((((.((((((((((((...........)))))))))).)))))))))).)))))))))))))))).))))))))))))))))))))....	-73	-0.521429
Ta-miR2041c-2	2AS|5253958|15220|471950	ACAAGTTTTTTCGGACGGAGG	TCCGTCCGGAAATACTTGTCT	AAGTCACTTGACTTATAAGTACTCCCTCCGTCCGGAAATACTTGTCTTCAAAATGAATAAAAGGGAATGTATCTAGATGTATTTTAGTTCTAGATACATTTCTTTTTGTCCATTTTGATGACAAGTTTTTTCGGACGGAGGGAGTATGACT	(((((....)))))....((((((((((((((((((((.(((((((.((((((((.(((((((((((((((((((((...........))))))))))))))))))))).)))))))).))))))).))))))))))))))))))))....	-88.3	-0.584768
Ta-miR2041c-3	2BL|8068861|15901|455909	ACAAGTTTTTTCGGACGGAGG	TTCGTCCGGAAATACTTGTCA	CTAAATACTCCCTTCGTCCGGAAATACTTGTCATCAAAATGGATAAAAGGGGATGTATTTAGATGTATTTTAATTTTAAATACATCCATTTTTATCAATTTTGATGACAAGTTTTTTCGGACGGAGGGAGTATAAGT	....((((((((((((((((((((.(((((((((((((((.((((((((.(((((((((((((...........))))))))))))).)))))))).))))))))))))))).))))))))))))))))))))....	-79.2	-0.578102
Ta-miR2041c-4	4BL|7036207|1720|7357	ACAAGTTTTTTCGGACGGAGG	TCTGTCCGAAAATACTTGTCA	ATACATACTCCCTCTGTCCGAAAATACTTGTCATCAAAATGGACAAAAAGGAATGTATCTAGAAGTAATACTTCTAGATACATTCCTTTTTGTTTATTTTGATGACAAGTTTTTTCGGACGGAGGGAGTACGTGA	.(((.(((((((((((((((((((.((((((((((((((((((((((((((((((((((((((((.....)))))))))))))))))))))))))))))))))))))))).))))))))))))))))))).))).	-99.4	-0.736296
Ta-miR2041d-1	5BL|10882857|980|9881	TGACAAGTATTCTCGGACGGA	TGTCCGGAAATACTTGTCATC	TAGTACTCCCTCTGTCCGGAAATACTTGTCATCAAAATGAATGAAAGAAGATGAATCTAGACGTGTTTTAGTTCTAGATACATCCCTTTTTATTCATTTTGGTGACAAGTATTCTCGGACGGAGGGAGTACCT	..((((((((((((((((..(((((((((((((((((((((((((((..((((.((((((((........).))))))).))))..)))))))))))))))))))))))))))..))))))))))))))))..	-83.6	-0.628571
Ta-miR2041e-1	4DL_14392278	TGACAAGTATTTCCGGACGAA	CGGCCGGAAATACTTGTCATC	AAGTACTCCCTCCGGCCGGAAATACTTGTCATCAAAATGGATAAAAAAGGTTGTATTTAGACGTATTTTAGTTCTAGACGCATCTCTTTCTATCCATTTTGATGACAAGTATTTCCGGACGAAGGGAGTAATA	...((((((((.((.((((((((((((((((((((((((((((.(((..(.((..(((((((........).))))))..)).)..))).)))))))))))))))))))))))))))).)).))))))))...	-73.3	-0.551128
Ta-miR2041e-2	3B|10704716|6988|1065948	TGACAAGTATTTCCGGACGAA	CATCCGGAAATACTTGTCATC	TTGATACTCCTTTCATCCGGAAATACTTGTCATCAAAATGGACAAAAAGGGATGAATCTAGAACTAAAATATATCTAGATACACCCCCTTTTGTTCATTTTGATGACAAGTATTTCCGGACGAAGGGAGTACAT	.((.((((((((((.((((((((((((((((((((((((((((((((.(((.((.(((((((...........))))))).)).))).)))))))))))))))))))))))))))))))).)))))))))))).	-80.8	-0.602985
Ta-miR2043b-1		TCTGTACCAAAATGTAAGACG	TCTTACATTTTGTTACGGA	TCCTACTCCCTCTGTACCAAAATGTAAGACGTTTTTTGGTTTTGCATTAGGGCATAAAAACTTCTTACATTTTGTTACGGA	..........((((((.((((((((((((.((((((..((((((...))))))..)))))).)))))))))))).))))))	-26.4	-0.325926
Ta-miR2053b-1	7DS|2681978|1858|12441	AATGTAAGACGCTTTTTGACACTA	GTGTCAAAAAGCGTCTTACATTAT	TCCCATAATGTAAGACGCTTTTTGACACTACTTTAACACTAGTGTAGTGTCAAAAAGCGTCTTACATTATGGGAT	(((((((((((((((((((((((((((((((.(((....))).))))))))))))))))))))))))))))))).	-52.6	-0.701333
Ta-miR2060b-1	2BL|7998837|5426|204093	TCCGTTCCAGAATAGATGACC	TTATCTATTTTGGAACGGAGG	AGGTACTCCCTCCGTTCCAGAATAGATGACCCAACTTTGTACTTTAGTACAAAGTTGGGTTATCTATTTTGGAACGGAGGGAGTAGCA	.(.(((((((((((((((((((((((((((((((((((((((....))))))))))))))))))))))))))))))))))))))).).	-73.5	-0.835227
Ta-miR2060c-1		TCCGTTCCAGAATAGATGACT	TCATCTATTTTGGAACGGAGA	ATCTACTCCCTCCGTTCCAGAATAGATGACTCAACTTTATACTAACTTTAGTACAAAGTTGGGTCATCTATTTTGGAACGGAGAGAGTACAT	...(((((.(((((((((((((((((((((((((((((.(((((....))))).))))))))))))))))))))))))))))).)))))...	-59	-0.641304
Ta-miR2062b-1	5BL|10810016|38954|929298	TGGATCATCTATTTTGGAACGGAG	CCGTTTCAAAATAGATGACTCAAC	GCCTCGCTTCTACTCCCTCCGTTTCAAAATAGATGACTCAACTTTGTACTAACGTTGGTATAAAATTGGATCATCTATTTTGGAACGGAGAGGTTCGAGG	.(((((..(((.....((((((((((((((((((((..(((.(((((((((....))))))))).)))..)))))))))))))))))))))))..)))))	-49.8	-0.498
Ta-miR2062b-2	1DS|1904525|19001|1373950	TGGATCATCTATTTTGGAACGGAG	CTGTTCCAAAATAGATGACTCAAC	CTCATACTCCCTCTGTTCCAAAATAGATGACTCAACTTTGTACTAACTTTAGTACAAAGTTGGATCATCTATTTTGGAACGGAGGGAGTATTTG	...(((((((((((((((((((((((((((..(((((((((((((....)))))))))))))..)))))))))))))))))))))))))))...	-65.6	-0.697872
Ta-miR2062b-3	4BL|7039853|11007|111367	TGGATCATCTATTTTGGAACGGAG	CCGTTTCAAAATAGATGACTCAAC	GAATATACTCCCTCCGTTTCAAAATAGATGACTCAACTTTGTACTAACTTTAGTACAAAGTTGGATCATCTATTTTGGAACGGAGGGAGTATATT	.((((((((((((((((((((((((((((((..(((((((((((((....)))))))))))))..))))))))))))))))))))))))))))))	-68.2	-0.717895
Ta-miR2062b-4	6AS|4429484|13409|435232	TGGATCATCTATTTTGGAACGGAG	CCATTCCAAAATAGATGACCCAAC	TGTGTACTCCCTCCATTCCAAAATAGATGACCCAACTTTGTACTAACTTTAGTACAAAGTTAATATAAAGTTGGATCATCTATTTTGGAACGGAGGGAGTACTTC	...(((((((((((.(((((((((((((((.(((((((((((.(((((((.....))))))).))))))))))).))))))))))))))).)))))))))))...	-64.9	-0.618095
Ta-miR2062b-5	1BL|3916612|2638|256382	TGGATCATCTATTTTGGAACGGAG	CTGTTCCAAAATAGATGACCCAAC	GGTGTACTCCCTCTGTTCCAAAATAGATGACCCAACTTTATACTAACTTTAGTACAAAGTTGGATCATCTATTTTGGAACGGAGGGAGTATGAT	...(((((((((((((((((((((((((((.((((((((.(((((....))))).)))))))).)))))))))))))))))))))))))))...	-61.7	-0.656383
Ta-miR2063b-1	3B|10764274|1657|84600	TGATATAAGAACGTTTTTGAC	CAAGAACGTTCTTATATCATG	CTCCGTCCCATGATATAAGAACGTTTTTGACACCTCCGTCCCATGTGTCAAGAACGTTCTTATATCATGGGATGGGA	.((((((((((((((((((((((((((((((((...........)))))))))))))))))))))))))))))))).	-51.5	-0.668831
Ta-miR2066b-1		TTCTGTAGAAATAGGCACCGGTGC	CGGTGCTTATTTATACATGATAG	ATCGGTGCTTATTTATACATGATAGATGCTTAATTAGGCGTTTTTCTGTAGAAATAGGCACCGGTGCTTTAGAAAAA	((((((((((((((.((((.((.((((((((....)))))))).)))))).))))))))))))))............	-32.2	-0.418182
TamiR519b-1	5AL|2731171|1530|10474	TGACAAGTAATTCGGAACGGA	TGTTCCAAATTAGTCGTCGCA	GGGTATTATACTCCCTCTGTTCCAAATTAGTCGTCGCAGTAACGAATGTATCTAAAAATAAGATACATCTAGATACATCTATACTTATGACAAGTAATTCGGAACGGAAGTATATACT	.(((((.(((((...((((((((.(((((.(.((((.((((..((.((((((((...............))))))))))..))))..)))).).))))).))))))))))))))))))	-34.36	-0.291186
TamiR519b-2	5BL|10848988|18309|981715	TGACAAGTAATTCGGAACGGA	CGTTCCAAATTACTCGTCGTT	CAGTACTCCCTCCGTTCCAAATTACTCGTCGTTGAAATGGATGTATCTAGAACTAAAATACATCTAGATACATCCATACGTGTGACAAGTAATTCGGAACGGAGGGAGTAGTA	.(.(((((((((((((((.(((((((.((((.....(((((((((((((((...........))))))))))))))).....)))).))))))).))))))))))))))).).	-63.6	-0.562832
TamiR519b-3	1AL|3844200|4249|61942	TGACAAGTAATTCGGAACGGA	TGTTCCAAATTACTCGTCGCA	ATATACTCCCTCTGTTCCAAATTACTCGTCGCAGAAATGGATGTATCTAGAACTAAAATACATCTTGATACATCCATACCTGTGACAAGTAATTCGGAACGGAGGGAGTACGT	...(((((((((((((((.(((((((.(((((((..(((((((((((.(((...........))).)))))))))))..))))))).))))))).)))))))))))))))...	-65.1	-0.576106
tae-miR1097b-1	7AL|4481774|6996|91933	TAGCAATGCTGTTGGAGTTGGAA	CCAACTCCGACAACATTACTAAG	AGACTAGTAGTTTCCAACTCCGACAACATTACTAAGGGCATGTGATTATTGATGTGGCTATTAATCAAGAGAAAGCAATGCCAGAGAGCTTTAGCAACGGAACCTGATTATCATATTTACCTGCTGTTGAAGCTCGTCTGGCATTGCTTTCTCTGAATAGTAGTCTTGTTATTAATGCACATGCCCTTAGCAATGCTGTTGGAGTTGGAAGCACCGGGTC	.((((.(..((((((((((((((((.((((.(((((((((((((((((.(((((.((((((((.(((.((((((((((((((((((((((((((((.(((.....(((......)))...))).))))))))))).)))))))))))))))))))).)))))))).))))).)))).))))))))))))).)))).))))))))))))))))..).))))	-124.8	-0.567273
tae-miR1097b-2	7DL|3361657|10500|349886	TAGCAATGCTGTTGGAGTTGGAA	CCAACTCCGGCAACATTACTAAG	AGACCAGTAGTTTCCAACTCCGGCAACATTACTAAGGGCATGTGATTATTGATGTGGCTATTAATCAAGAGAAACAATGCCAGAGAGCTTTAGCAACGGAACCTGATTATCATATTTACATGCTGTTGAAGCTCATCTGGCATTGCTTTCTCTGAACAGTAGTCTCGTTATTAATGCACATGCGCTTAGCAATGCTGTTGGAGTTGGAAGCACCGGGTC	.((((.(..((((((((((((((((.((((.(((((.(((((((((((.(((((.(((((((..(((.(((((((((((((((((((((((((((.((......(((......)))....)).))))))))))).)))))))))).)))))))))..))))))).))))).)))).))))))).))))).)))).))))))))))))))))..).))))	-113	-0.515982
tae-miR1127b-1		GACAAGTAATTCGGAACGGAAGGA	CCTCCATTTCAAATTACTCGTCGC	TCGGTACTAACTACTCCCTCCATTTCAAATTACTCGTCGCTGAAATGGATGTATCTAGAACTAAAATACATCTAGATACATCCATACGTGCGACAAGTAATTCGGAACGGAAGGAGAAGTACTCA	..((((((.....((((.(((.((((.(((((((.(((((....(((((((((((((((...........)))))))))))))))....))))).))))))).)))).))).)))).))))))..	-55.2	-0.4416
tae-miR1130b-1	3AS|6891009|2703|14249	TCCATCCCATAATGTAAGACG	TCTAATATTATGGGACGGAGG	AACTACTCTCTCCATCCCATAATGTAAGACGTTTTTGCAAACTATATTAGCTTGCAAAAACGTCTAATATTATGGGACGGAGGGAGTAGTA	.((((((((((((.(((((((((((.((((((((((((((.(((...))).)))))))))))))).))))))))))).)))))))))))).	-58.8	-0.646154
tae-miR1130b-10	3DS|2591076|6005|58767	TCCATCCCATAATGTAAGACG	TCTTCCATTATGGGACGGAGG	AAGTACTCCCTCCATCCCATAATGTAAGACGTTTTTAATAATAGTATAGTGTAAAAGAATATCTTCCATTATGGGACGGAGGGAGTAAAA	...((((((((((.((((((((((.((((..(((((....((......))....)))))..)))).)))))))))).))))))))))...	-41.2	-0.457778
tae-miR1130b-11	2BL|8073032|1251|39862	TCCATCCCATAATGTAAGACG	TCTTACGTTATGGGACGGAGG	TAGTACTCCCTCCATCCCATAATGTAAGACGGTTTTCCACACTACATTAGTGTGGAAAAATGTCTTACGTTATGGGACGGAGGGAGTACTT	.((((((((((((.(((((((((((((((((.((((((((((((...)))))))))))).))))))))))))))))).)))))))))))).	-67.6	-0.742857
tae-miR1130b-12	3AL|4329060|2923|16732	TCCATCCCATAATGTAAGACG	TCTTACATTATGGGATGGAGG	CATACTACTCCCTCCATCCCATAATGTAAGACGCTTTTTAACACTAATGTAGTGTCAAAAAACATCTTACATTATGGGATGGAGGGAGCACTTTA	.......((((((((((((((((((((((((.(.(((((.((((((...)))))).))))).).)))))))))))))))))))))))).......	-52.9	-0.556842
tae-miR1130b-13	2BL|8052515|9832|464296	TCCATCCCATAATGTAAGACG	TCTTACATTATGGGATGGAGG	ATGTACCCCTTCCATCCCATAATGTAAGACGTTTTTTCACACTAGTGTAGTGTGTAGTGTAAAAAAACGTCTTACATTATGGGATGGAGGGAGTAAAA	...(((.((((((((((((((((((((((((((((((.((((((..........)))))).)))))))))))))))))))))))))))))).)))...	-58.3	-0.594898
tae-miR1130b-14	6AS|4400860|2672|324466	TCCATCCCATAATGTAAGACG	TCCTATATTATGGGACGGAGG	ATTTATTACTCCCTCCATCCCATAATGTAAGACGTTTTTTGACACTACGCTAGTGTCAAAAAATGTCCTATATTATGGGACGGAGGGAGTACTAAA	.((((.((((((((((.((((((((((((.(((((((((((((((((...))))))))))))))))).)))))))))))).)))))))))).))))	-60.7	-0.632292
tae-miR1130b-15	5BL|10903299|2690|48930	TCCATCCCATAATGTAAGACG	TCTTACATTATGGGATGAAGG	ACCTACTCCCTCCATCCCATAATGTAAGACGTTTTTTGACACTGGTGTAGTCTCAAAAAACGTCTTACATTATGGGATGAAGGGAGTATTT	...((((((((.(((((((((((((((((((((((((((.((((...)))).))))))))))))))))))))))))))).))))))))...	-58.7	-0.645055
tae-miR1130b-2	1DL|2256525|19893|369601	TCCATCCCATAATGTAAGACG	TCTTACATTATGGGACGGAGA	TGCTACTCCCTCCATCCCATAATGTAAGACGTTTTTTGGCACGAAAAAACGTCTTACATTATGGGACGGAGAGAGTAGTAA	((((((((.((((.(((((((((((((((((((((((......))))))))))))))))))))))).)))).)))))))).	-53.4	-0.659259
tae-miR1130b-3	1AL|3976559|6264|246936	TCCATCCCATAATGTAAGACG	TCTTACATTATGGGACAGAGA	AAAATACTACTCCATCCCATAATGTAAGACGTTTTCTGATACTACACTAGTGTTAAAAAATGTCTTACATTATGGGACAGAGAGAGTATTTA	.(((((((.(((..(((((((((((((((((((((.((((((((...)))))))).)))))))))))))))))))))..)))..))))))).	-46	-0.5
tae-miR1130b-4	7BS|3167177|1397|56454	TCCATCCCATAATGTAAGACG	TCCTATATTATGGGACGGAGG	AACTACTCCCTCCATCCCATAATGTAAGACGTTTTTTGACACTAAACTAGTGTCGAAAAATGTCCTATATTATGGGACGGAGGGAGTACAT	...((((((((((.((((((((((((.(((((((((((((((((...))))))))))))))))).)))))))))))).))))))))))...	-59.3	-0.651648
tae-miR1130b-5	6BL|4263833|7805|195563	TCCATCCCATAATGTAAGACG	TCTTACATTATGGGACGGAGT	AAGTACTCCCTCCATCCCATAATGTAAGACGTTTTTTGACACTACACTAATGTCACAAAGCGTCTTACATTATGGGACGGAGTAGTAGTTG	((.((((..((((.(((((((((((((((((((((.(((((.........))))).))))))))))))))))))))).)))).)))).)).	-47.6	-0.523077
tae-miR1130b-6	2AL|6439265|8794|241045	TCCATCCCATAATGTAAGACG	TCTTATATTATGGGCCGGAGG	TGTTACTCCCTCCATCCCATAATGTAAGACGTTTTCTTACACTAGTGTAGTAGTGCCAAAAAACATCTTATATTATGGGCCGGAGGGAGTACTT	...((((((((((..((((((((((((((.(((((....(((((......)))))....))))).))))))))))))))..))))))))))...	-46.6	-0.495745
tae-miR1130b-7	1BL|3900430|7503|122045	TCCATCCCATAATGTAAGACG	TCTTACATTATGGGACGGAGT	ATGTACTCCCTCCATCCCATAATGTAAGACGCTTTTTGACACTACATTAGTGCCAAAAAACGTCTTACATTATGGGACGGAGTAGTAGTACTG	..(((((..((((.(((((((((((((((((.((((((.(((((...))))).)))))).))))))))))))))))).))))....)))))..	-48.8	-0.524731
tae-miR1130b-8	3DS|2544678|482|1631	TCCATCCCATAATGTAAGACG	TCTTACATTATGGGACGAAGG	AAATACTCCCTCCATCCCATAATGTAAGACGTTTTTTCACACTAGTGTAGTGTCAAAAAACGTCTTACATTATGGGACGAAGGGAGTAAAT	...((((((((.(.(((((((((((((((((((((((.((((((...)))))).))))))))))))))))))))))).).))))))))...	-54.9	-0.603297
tae-miR1130b-9	3B|10534009|2286|163247	TCCATCCCATAATGTAAGACG	TCTTACATTACGGGACGGAGG	AGATACTCCCTCCATCCCATAATGTAAGACGTTTTCTGACACTACTACTATAGTGTCAAAAAATGTCTTACATTACGGGACGGAGGGAGTACG	...((((((((((.((((.((((((((((((((((.((((((((......)))))))).)))))))))))))))).)))).))))))))))..	-58.9	-0.633333
tae-miR1130c-1	7BL|6635193|4298|36608	TCTGTCCCATAATGTAAGACG	TCTTACATTCTGGGACGGAGG	AACTACTCTCTCTGTCCCATAATGTAAGACGTTTTTTGACACTACACTAATGTCAAAAAAAAGTCTTACATTCTGGGACGGAGGGAGTACAA	...((((((((((((((((.((((((((((.((((((((((.........))))))))))..)))))))))).))))))))))))))))...	-51	-0.554348
tae-miR1130c-10	3B|10696026|12106|393561	TCTGTCCCATAATGTAAGACG	TCTTACATCATGGGACGGAGG	ATCTACTCCCTCTGTCCCATAATGTAAGACGTTTTTTTACAAACTAGCATAGCTTGCAAAAGCATCTTACATCATGGGACGGAGGGAGTACTT	...(((((((((((((((((.((((((((.((((((...(((.(((...))).))).)))))).)))))))).)))))))))))))))))...	-47.9	-0.515054
tae-miR1130c-11	1BL|3845878|6151|70932	TCTGTCCCATAATGTAAGACG	TCTTATATTACAGGACGGAGG	AACTACTGCCTCTGTCCCATAATGTAAGACGTTTTTGCAGTTCAATTTGAACTACAAAAACAATTGAACTGCAAAAACGTCTTATATTACAGGACGGAGGGAGTAGTA	.((((((.(((((((((..((((((((((((((((((((((((((((..............))))))))))))))))))))))))))))..))))))))).)))))).	-65.14	-0.603148
tae-miR1130c-12	5AL|2787350|9239|128020	TCTGTCCCATAATGTAAGACG	CATCTTATATTATGGGACGGAGG	AATTACTCCCTCTGTCCCATAATGTAAGACGTTTTTTGACACTAATGTAGTGTCAAAACAACATCTTATATTATGGGACGGAGGGAGTACAACG	...((((((((((((((((((((((((((.((((((((((((((...))))))))))).))).)))))))))))))))))))))))))).....	-59.6	-0.634043
tae-miR1130c-13	6BL|4295917|10436|846708	TCTGTCCCATAATGTAAGACG	TCTTACATTATGGGATGGAGG	TGTTACTCCCTCTGTCCCATAATGTAAGACGTTTTTTGACACTACAATAGAGTCAAAAAAAAAACCGTCTTACATTATGGGATGGAGGGAGTAGAA	..((((((((((((((((((((((((((((((((((((((.(((...))).))))))))).....)))))))))))))))))))))))))))))..	-58	-0.604167
tae-miR1130c-14	1DL|2238925|10857|190348	TCTGTCCCATAATGTAAGACG	TCCTATATTATGGGACGGAGG	ATTTGTACTACTCTGTCCCATAATGTAAGACGTTTTTGCAGTTCAATTTAAACTGCAAAAACGTCCTATATTATGGGACGGAGGGAGTAGTTCA	.....((((.(((((((((((((((((.(((((((((((((((.......))))))))))))))).)))))))))))))))))..)))).....	-53.1	-0.564894
tae-miR1130c-15	3AL|4309991|3296|18766	TCTGTCCCATAATGTAAGACG	CATCTTACATTATGGAACAGAGG	TATTACTTCCTCTGTCCCATAATGTAAGACGTTTTTTGTCACTAGTGTAGTGTCAAAAAACATCTTACATTATGGAACAGAGGAAGTACTAAA	...((((((((((((.(((((((((((((.((((((((.(((((...))))).)))))))).))))))))))))).)))))))))))).....	-52.9	-0.568817
tae-miR1130c-16	4DL_14323855	TCTGTCCCATAATGTAAGACG	TCCTATATTATGGGACGGAGG	ATACTACTACTCTGTCCCATAATGTAAGACGTTTTTGCAGTTCAATTTAAACTGCAAAAACGTCCTATATTATGGGACGGAGGAAGTAATTT	....((((.(((((((((((((((((.(((((((((((((((.......))))))))))))))).)))))))))))))))))..))))....	-52.4	-0.569565
tae-miR1130c-17	7BS|3155076|5198|255556	TCTGTCCCATAATGTAAGACG	TATTACATTATGGGACGGAGG	AACTACTCCCTCTGTCCCATAATGTAAGACGTTTTTCAACACTAGTGTAGTGTCAACAAACGTATTACATTATGGGACGGAGGGAGTACTA	...((((((((((((((((((((((((.((((((.(..((((((...))))))..).)))))).))))))))))))))))))))))))...	-53.9	-0.592308
tae-miR1130c-18	3B|10722990|1858|1026514	TCTGTCCCATAATGTAAGACG	TCTTACATTATGGGACGAAGG	TACTACTCCCTCTGTCCCATAATGTAAGACGCCTTTTGACACTAGTGCAGTGTGAAAAAGCGTCTTACATTATGGGACGAAGGGAGTAAAT	...((((((((.((((((((((((((((((((.((((.(((((.....))))).)))).)))))))))))))))))))).))))))))...	-58.8	-0.646154
tae-miR1130c-19	5AL|522927|833|2856	TCTGTCCCATAATGTAAGACG	TCATATATTATGGGACGGAGG	ATGTACACCCTCTGTCCCATAATGTAAGACGTTTTTTGACAGTACATCAGTGTCAAAAAACGTCATATATTATGGGACGGAGGGAGTATGTG	((((((.(((((((((((((((((((.((((((((((((((.(.....).)))))))))))))).))))))))))))))))))).)))))).	-58.3	-0.633696
tae-miR1130c-2	2AS|5308296|19481|706703	TCTGTCCCATAATGTAAGACG	TCTTACATTATGAGACGGAGG	AAGTACTCCCTCTGTCCCATAATGTAAGACGTTTTTTGACTCTAGCGTAGTGTCAAAAAACGTCTTACATTATGAGACGGAGGGAGTAATA	...(((((((((((((.(((((((((((((((((((((((.(((...))).))))))))))))))))))))))).)))))))))))))...	-60.4	-0.663736
tae-miR1130c-20	3B|10534002|18524|936196	TCTGTCCCATAATGTAAGACG	TCTTACATTATGGAACGGAGG	TGCTACTCCCTCTGTCCCATAATGTAAGACGCTTTTTTACACTAGTGTAGTGTCAAAAACGTCTTACATTATGGAACGGAGGGAGTATTT	...((((((((((((.(((((((((((((((.(((((.((((((...)))))).)))))))))))))))))))).))))))))))))...	-53.3	-0.592222
tae-miR1130c-21	5DS|2776506|3369|75257	TCTGTCCCATAATGTAAGACG	TCTTACATTATGAGACGGGGG	ATGTACTCCCTCTGTCCCATAATGTAAGACGTTTTTCGACTCTAGTATAGAGTGAAAAAACGTCTTACATTATGAGACGGGGGCAGTAGTT	...((((.((((((((.(((((((((((((((((((..((((((...))))))..))))))))))))))))))).)))))))).))))...	-49.8	-0.547253
tae-miR1130c-22	2BS|5196140|19969|876774	TCTGTCCCATAATGTAAGACG	TCTTACATTATGGGACGGAAG	AAGTACTCCCTCTGTCCCATAATGTAAGACGTTTTTTTACATTACACTGGTGTAAAAAAACATCTTACATTATGGGACGGAAGGAGTACAA	..(((((((.(((((((((((((((((((.(((((((((((((.....))))))))))))).))))))))))))))))))).)))))))..	-57.8	-0.635165
tae-miR1130c-23	5BL|1629399|291|893	TCTGTCCCATAATGTAAGACG	TCTTACATTATGGGACGGAGA	TCCCTCTGTCCCATAATGTAAGACGTTTTTTGGCACTACACTAGTGGCAAAAAACGTCTTACATTATGGGACGGAGAGAG	((.(((((((((((((((((((((((((((((.(((((...))))).))))))))))))))))))))))))))))).)).	-56.1	-0.70125
tae-miR1130c-24	2AL|6436727|9766|162900	TCTGTCCCATAATGTAAGACG	TCTTACATTATGAGACGGAGG	TGCTACTCCTTCTGTCCCATAATGTAAGACGTTTTTTGACACAACAATAATGTTAAAAAACGTCTTACATTATGAGACGGAGGAAGTATAT	...((((.((((((((.((((((((((((((((((((((((.........)))))))))))))))))))))))).)))))))).))))...	-46.7	-0.513187
tae-miR1130c-25	2BS|5177924|6736|577757	TCTGTCCCATAATGTAAGACG	TCTTACATTATTGGACGGAGG	AGATACTCCGTCTGTCCCATAATGTAAGACGTTTTTCGACACTACATTAATGTCAAAAAGCGTCTTACATTATTGGACGGAGGGAGTAATA	...((((((.(((((((.((((((((((((((((((.((((.........)))).)))))))))))))))))).))))))).))))))...	-50.7	-0.557143
tae-miR1130c-26	7BS|3104490|3489|74078	TCTGTCCCATAATGTAAGACG	TCTTACATTATGGGATGGAGG	TAGTACTCCCTCTGTCCCATAATGTAAGACGCTATTTGGCACTAGCTATTGCCAAAAAACGTCTTACATTATGGGATGGAGGGAGTACAA	..(((((((((((((((((((((((((((((...(((((((........)))))))...)))))))))))))))))))))))))))))..	-62.1	-0.69
tae-miR1130c-27	3DS|431591|694|4004	TCTGTCCCATAATGTAAGACG	TCTTACATTATGAGACGGAGG	TTCTACTCCCTCTGTCCCATAATGTAAGACGTTTTTTAATACTAATATAGTGTCAAAAAGGGTCTTACATTATGAGACGGAGGGAGTATCT	...(((((((((((((.(((((((((((((.((((((.((((((...)))))).)))))).))))))))))))).)))))))))))))...	-52.1	-0.572527
tae-miR1130c-28	3B|10499330|1754|26733	TCTGTCCCATAATGTAAGACG	TCCTATATTATGGGACGGAGG	TAAGCTACTACTCTGTCCCATAATGTAAGACGTTTTTGCAGTTCAATTTAAACTGCAAAAACGTCCTATATTATGGGACGGAGGGAGTAGTTCA	..(((((((.(((((((((((((((((.(((((((((((((((.......))))))))))))))).)))))))))))))))))..)))))))..	-57.7	-0.61383
tae-miR1130c-29	4BL|7005188|25660|469473	TCTGTCCCATAATGTAAGACG	TCCTATATTATGGGACGGAGG	AATAATACTACTCTGTCCCATAATGTAAGACGTTTTTGCAGTTCAATTTGAACTGCAAAAACGTCCTATATTATGGGACGGAGGGAGTAATATA	.(((.((((.(((((((((((((((((.((((((((((((((((.....)))))))))))))))).)))))))))))))))))..)))).))).	-58.1	-0.618085
tae-miR1130c-3	5BL|10868441|11463|196225	TCTGTCCCATAATGTAAGACG	TCTTACATTATGGGATGGAGG	AAATACCCCCTCTGTCCCATAATGTAAGACGTTTTCTAACACTACACTAGTGTTAAAAAGCGTCTTACATTATGGGATGGAGGAAGTATCA	..((((..(((((((((((((((((((((((((((.((((((((...)))))))).)))))))))))))))))))))))))))..))))..	-54.7	-0.601099
tae-miR1130c-30	4DS|2324374|25877|1189009	TCTGTCCCATAATGTAAGACG	TCTAACATTATGGGACGGAGG	ACATACTCCCTCTGTCCCATAATGTAAGACGTTTTTTGACACTAGTGTAGTGCTAAAAAACGTCTAACATTATGGGACGGAGGGAGTACTT	...((((((((((((((((((((((.((((((((((((.(((((...))))).)))))))))))).))))))))))))))))))))))...	-60.4	-0.663736
tae-miR1130c-31	4AL_7079402	TCTGTCCCATAATGTAAGACG	TCTAATATTATGGGACGGAGG	AAGTACTCCATCTGTCCCATAATGTAAGACGTTTTTTGACACTAGTATAGTGTTAAAAAACGTCTAATATTATGGGACGGAGGAAGTATTA	.((((((((.(((((((((((((((.((((((((((((((((((...)))))))))))))))))).))))))))))))))))).)))))).	-54.4	-0.597802
tae-miR1130c-32	6BL|4374310|5192|371344	TCTGTCCCATAATGTAAGACG	TCTTACATTACTGAACGGAGC	ACGTACTCCCTCTGTCCCATAATGTAAGACGTTTTTTGACACTATACAAGAGTTAAAAAATGTCTTACATTACTGAACGGAGCGAGTAGTA	((.(((((.((((((.(..(((((((((((((((((((((.((.....)).)))))))))))))))))))))..).)))))).))))))).	-40.4	-0.443956
tae-miR1130c-33	2BL|8068176|17416|446039	TCTGTCCCATAATGTAAGACG	TCTTACATTATGGGATGGAGG	TTTTACTCCCTCTGTCCCATAATGTAAGACGTTTTTTGACACTAGTGTAGTCTCAAAAAACATCTTACATTATGGGATGGAGGGAGTAGCA	..(((((((((((((((((((((((((((.(((((((((.((((...)))).))))))))).)))))))))))))))))))))))))))..	-57.4	-0.630769
tae-miR1130c-34	1AL|3710170|787|31803	TCTGTCCCATAATGTAAGACG	TTTTATATTATGAAACGGAGG	TACTACTCCCTCTGTCCCATAATGTAAGACGTTTTTTTATACTAGTATAGTGCTAAAAAACATTTTATATTATGAAACGGAGGGAGTAGAA	..(((((((((((((..((((((((((((.(((((((..(((((...)))))..))))))).))))))))))))..)))))))))))))..	-44.4	-0.487912
tae-miR1130c-35	5DS|324017|17793|1662758	TCTGTCCCATAATGTAAGACG	TCTTACATTATGAGACGGAGG	AGGTACTCCCTCTGTCCCATAATGTAAGACGTTTTTTAACACTAATGTAGTGTCAAAACATGTCTTACATTATGAGACGGAGGGAGTATTA	.(((((((((((((((.(((((((((((((((.((((.((((((...)))))).)))).))))))))))))))).))))))))))))))).	-54.8	-0.602198
tae-miR1130c-36	7DL|3287440|5069|49076	TCTGTCCCATAATGTAAGACG	CATCATACATTGTGGGACGGAGG	TAATACTCCCTCTGTCCCATAATGTAAGACGTTTTTTGCCTCTAGTGTTGTGTAAAAAACCATCATACATTGTGGGACGGAGGGAGTAGAATG	...(((((((((((((((((((((((.((.((((((((((.........).)))))))))..)).))))))))))))))))))))))).....	-50.1	-0.53871
tae-miR1130c-37	4BS|4909953|25620|1304692	TCTGTCCCATAATGTAAGACG	TTTTACATTATGGGACAGAGG	TTATACTCCCTCTGTCCCATAATGTAAGACGTTTTTCGACACTATACTAGAGTCAAAAAACTAGAGTCAAAAAACGTTTTACATTATGGGACAGAGGGAGTACCA	...(((((((((((((((((((((((((((((((((.(((.(((.................))).))).)))))))))))))))))))))))))))))))))...	-59.83	-0.56981
tae-miR1130c-38	3B|10716568|2842|48008	TCTGTCCCATAATGTAAGACG	TCTTACATTATGGAACGGAGG	TCCTACTCCCTCTGTCCCATAATGTAAGACGTTTTTTGACACTAATAGTGTCAAAAAATGTCTTACATTATGGAACGGAGGGAGTAACC	...((((((((((((.((((((((((((((((((((((((((.....)))))))))))))))))))))))))).))))))))))))...	-61.5	-0.691011
tae-miR1130c-4	7AS|4187340|4467|31224	TCTGTCCCATAATGTAAGACG	TCTTACATTATGGGATGGAGG	TACTACTCCCTCTGTCCCATAATGTAAGACGCTTTTTTACACTACGCTAGTGTAAAAAAGCGTCTTACATTATGGGATGGAGGGAGTAGAA	..((((((((((((((((((((((((((((((((((((((((((...))))))))))))))))))))))))))))))))))))))))))..	-72.1	-0.792308
tae-miR1130c-5	2DS|5356946|11167|600198	TCTGTCCCATAATGTAAGACG	TCTTACATTATGAGACGGAGG	AACTACTCTCTCTGTCCCATAATGTAAGACGTTTTCTGATACTAGTGGTGTCAGAAAACGTCTTACATTATGAGACGGAGGGAGTATTT	...(((((((((((((.(((((((((((((((((((((((((.....))))))))))))))))))))))))).)))))))))))))...	-60.9	-0.68427
tae-miR1130c-6	2BS|5171592|17325|513555	TCTGTCCCATAATGTAAGACG	TCTTACATTATGGGACGGACG	ATATACTCCCTCTGTCCCATAATGTAAGACGTTATAGTATATTGGATGTAATAACGTCTTACATTATGGGACGGACGGAGTAATA	...((((((.(((((((((((((((((((((((((..(((.....)))..))))))))))))))))))))))))).))))))...	-51.3	-0.603529
tae-miR1130c-7	2AL|6438802|29251|893399	TCTGTCCCATAATGTAAGACG	TCTTGCATTATGGGACGGAGG	TACTACTCCCTCTGTCCCATAATGTAAGACGTTTTTTGCCACTATACTAGAATCAAAAAATGTCTTGCATTATGGGACGGAGGGAGTAGTGT	((((((((((((((((((((((((((((((((((((((...(((...)))...)))))))))))))))))))))))))))))))))))))).	-63.5	-0.690217
tae-miR1130c-8	6DL|3281557|24716|1056579	TCTGTCCCATAATGTAAGACG	TCCTACATTATGGGACGGAGG	CAGATCTTCCTCTGTCCCATAATGTAAGACGTTTTTAACACTATATCTTCCTCCGTCCCATAATGTAAGCCGTTTTTTGACACTATTGTAGTGTTAAAAAACGTCCTACATTATGGGACGGAGGGAGTAGTTTGG	((((((((((((((((((((((((((.((((((((((((((((((.........(((....((((.....))))....))).....))))))))).))))))))).)))))))))))))))))))))..))))).	-61.84	-0.458074
tae-miR1130c-9	6BL|4277262|12117|466406	TCTGTCCCATAATGTAAGACG	TCTTACATCATGGGACGGAGG	AATTACTCCCTCTGTCCCATAATGTAAGACGTTTTTCGGCACTAGCATAGTGTCAAAAAACATCTTACATCATGGGACGGAGGGAGTAGTTC	((((((((((((((((((((.((((((((.((((((.(((((((...))))))).)))))).)))))))).)))))))))))))))))))).	-59	-0.641304
tae-miR1130d-1	7BL|6730517|19297|369938	TCTGTCCTATAATGTAAGACG	TCTTATATCATGGGACGGAGG	AAAAACTTCCTCTGTCCTATAATGTAAGACGTTTTTACAACCTAACGTAGCTTGCAAAGACGTCTTATATCATGGGACGGAGGGAGTATGT	....((((((((((((((((.(((((((((((((((.(((.(((...))).))).))))))))))))))).))))))))))))))))....	-48	-0.527473
tae-miR1130d-2	7AS|4246607|8144|102940	TCTGTCCTATAATGTAAGACG	TCTTACATTATGGGATGGAGG	TAGTACTCTCTCTGTCCTATAATGTAAGACGTTTTTTGACACTAGTTTAGTGTCAAAAGACGTCTTACATTATGGGATGGAGGGAGTACCT	..((((((((((((((((((((((((((((((((((((((((((...))))))))))))))))))))))))))))))))))))))))))..	-66.3	-0.728571
tae-miR1135b-1	2AL|6334405|3940|101188	TCTGCGACAAGTAATTCGGAA	TCAAATTACTCGTCGTAGAAA	TACTCCCTCTGTTTCAAATTACTCGTCGTAGAAATAGATGTATCTAGAATTAAAATATATCTAGATACATCCATATCCATATCTGCGACAAGTAATTCGGAACGAAGGAAGT	.(((.(((.((((((.(((((((.((((((((.(((((((((((((((...........))))))))))))..))).....)))))))).))))))).)))))).))).)))	-43.1	-0.384821
tae-miR1137b-1	5BS|2272923|9284|446662	AGATGACTCAACTTTGTATTAACT	TTAGTACAAAGCTGGGTCATCTAT	GTTTCAAAATAGATGACTCAACTTTGTATTAACTTTAGTACAAAATTGGGTCAGTTAGTACAAAGCTGGGTCATCTATTTTCAAACG	((((.(((((((((((((((.((((((((((((((((((.....)))))...))))))))))))).))))))))))))))).)))).	-38.2	-0.43908
tae-miR1137b-2	4BL|7030220|9024|189208	AGATGACTCAACTTTGTATTAACT	TTAGTATAAAGTTGAGTTATCTAT	GTTCCAAAATAGATGACTCAACTTTGTATTAACTTTAGTATAAAGTTAGTATAAAGTTGAGTTATCTATTTTGAAACG	(((.(((((((((((((((((((((((((((((((((...))))))))))))))))))))))))))))))))).))).	-43.7	-0.560256
tae-miR1137b-3	1AS|421717|7866|444744	AGATGACTCAACTTTGTATTAACT	TTAGTACAAAATTGGGTCATCTAT	GTTCCAAAATAGATGACTCAACTTTGTATTAACTTTAGTACAAAGTTAGTACAAAATTGGGTCATCTATTTTGGAACG	(((((((((((((((((((((.((((((((((((((.....)))))))))))))).))))))))))))))))))))).	-47.3	-0.60641
tae-miR1137b-4	5DL|4504538|4876|99373	AGATGACTCAACTTTGTATTAACT	TTAGTATAAAATTGGGTCATCTAT	GTTCCAAAATAGATGACTCAACTTTGTATTAACTTTAGTACAAAGTTAGTATAAAATTGGGTCATCTATTTTGAAACGGAGCG	(((((((((((((((((((((.((((((((((((((.....)))))))))))))).)))))))))))))))).....))))).	-38.8	-0.46747
tae-miR1137b-5	6DS|2105204|9151|246512	AGATGACTCAACTTTGTATTAACT	TTAGTATAAAATTGGGTCATCTAT	GTCCCAAAATAGATGACTCAACTTTGTATTAACTTTAGTACAAAGTTAGTATAAAATTGGGTCATCTATTTCGGAACG	((.((.(((((((((((((((.((((((((((((((.....)))))))))))))).))))))))))))))).)).)).	-36.9	-0.473077
tae-miR1137b-6	3B|10657593|2575|122952	AGATGACTCAACTTTGTATTAACT	TTAATACAAAGTTGGGTCATCTAT	GTTCCAAGATAGATGACTCAACTTTGTATTAACTTTAGTACAAAGTTAATACAAAGTTGGGTCATCTATTTTGGAACG	((((((((((((((((((((((((((((((((((((.....)))))))))))))))))))))))))))))))))))).	-53.4	-0.684615
tae-miR1137c-1		AGATGACTCAACTTTGTACTAAAG	TTAGTACAAAGTTGAGTCGTCTAT	GTTCCAAAATAGATGACTCAACTTTGTACTAAAGTTAGTACAAAGAGTTAGTACAAAGTTGAGTCGTCTATTTTGGAATG	((((((((((((((((((((((((((((((((..((.......))..)))))))))))))))))))))))))))))))).	-47.9	-0.59875
tae-miR1137d-1	3AL|4393212|9346|69444	AGATGACTCAATTTTGTACTAACT	TTGGTATAAAGTTGAGTCATCTAT	GTTCCAAAATAGATGACTCAATTTTGTACTAACTTTGTACTAAAGTTGGTATAAAGTTGAGTCATCTATTTTGGAACG	(((((((((((((((((((((((((((((((((((((...))))))))))))))))))))))))))))))))))))).	-52.1	-0.667949
tae-miR1137d-2	7DL|3354930|28537|830107	AGATGACTCAATTTTGTACTAACT	GTAGTACAATGTCGGGTCATCTAT	GTTTCAAAATAGATGACTCAATTTTGTACTAACTTTAGTATAAAGGTAGTACAATGTCGGGTCATCTATTTTGAAACG	(((((((((((((((((((.((.((((((((.(((((...))))).)))))))).)).))))))))))))))))))).	-39.8	-0.510256
tae-miR1137d-3	4AS|5938251|22003|740840	AGATGACTCAATTTTGTACTAACT	TTAGTATAAAGTTGGTTCATCTAT	GTTCCAAAATAGATGACTCAATTTTGTACTAACTTTAGTATAAAGTTAGTATAAAGTTGGTTCATCTATTTTGAAACG	(((.((((((((((((..(((((((((((((((((((...)))))))))))))))))))..)))))))))))).))).	-39.1	-0.501282
tae-miR1137e-1	7DS|3908322|4708|72197	AGATGACCCAACTTTGTATTAACT	TTAATACAAAGTTGGGTCATCTAT	GTTCCAAAATAGATGACCCAACTTTGTATTAACTTTAGTATAAAGTTAATACAAAGTTGGGTCATCTATTTTGAAACG	(((.(((((((((((((((((((((((((((((((((...))))))))))))))))))))))))))))))))).))).	-49.9	-0.639744
tae-miR1318a-1	2AS|5291774|14628|503072	TCAGGAGAGATGACACCGACG	TTGGTGTCACCTCGCCTGAAC	GGCCCTGTGCTCAGGAGAGATGACACCGACGCCGATCAGATGGGTCGGCTTAACCAGGCGTCTGTTCGGAGTTGGTGTCACCTCGCCTGAACATAGGGCTC	(((((((((.(((((.(((.((((((((((.((((.(((((..(((((.....)).)))))))).)))).)))))))))).))).))))).))))))))).	-63.1	-0.624752
tae-miR1318b-1	2AS|5291774|14628|503072	ATCAGGAGAGATGACACCGA	GGTGTCACCTCGCCTGAACA	TAGGGTCCTGTGATCAGGAGAGATGACACCGACGCCGATCGGATGGGTCGGCTTAACCAGGCCATGCATCCGTCTGGCCGGAGTTGGTGTCACCTCGCCTGAACATAGGGCTCAC	..((((((((((.(((((.(((.((((((((((.(((..(((((((((.(((((....)))))....)))))))))..))).)))))))))).))).))))).))))))))))..	-73.3	-0.637391
tae-miR1318b-2	2BS|5246098|23629|598594	ATCAGGAGAGATGACACCGA	GGTGTCACCTCGCCTGAACA	TAGGGTCCTGTGATCAGGAGAGATGACACCGACGCCGATCAGATGGGTCGGCTTAACCAGGCCGTGCATCCGTCTGTTCGGAGTTGGTGTCACCTCGCCTGAACATAGGGCTCAC	..((((((((((.(((((.(((.((((((((((.((((.(((((((((((((((....))))))...))))))))).)))).)))))))))).))).))))).))))))))))..	-76.5	-0.665217
tae-miR1436b-1	6DL|3208071|8058|245643	TGTATTATGGGACGGAGGGAG	CCCCCCGTCCCATAATATAAG	TTTTATACTACTCCCCCCGTCCCATAATATAAGAGCGTTTTTTACACTAATGTAGTGTCAAAACGCTCTTGTATTATGGGACGGAGGGAGTAGATCTGTA	.......((((((((.(((((((((((((((((((((((((..((((((...)))))).))))))))))))))))))))))))).)))))))).......	-63.3	-0.633
tae-miR1436b-2	4DS|2283386|28526|930627	TGTATTATGGGACGGAGGGAG	CCCCCCGTCCCATAATATAAG	GGTGGAACTGCTATATACTCCCCCCGTCCCATAATATAAGAGTGTTTTTGACACTACACTAGCTAGTGTCAAAAACGCTCTTGTATTATGGGACGGAGGGAGTAGTTTTGTA	.(..(((((.......((((((.(((((((((((((((((((((((((((((((((.......))))))))))))))))))))))))))))))))).)))))))))))..).	-70.01	-0.625089
tae-miR159f-1		CTTGGATTGAAGGGAGCTCT	AGCTCCCTTCGATCCAATCC	GTAGAATGGCGAAAAAGAAGAGCTCCCTTCGATCCAATCCAGGAGGGGAGGTGGTCGGATGCAGCTGCCGGTTCATGGATACCTGTCCGGTGCATGCAGTGCGGTTGAGCCTGCGCACCTGTATAGGTTTTGCATGACCCGGGAGATGAACCTACCAGCATCTTTCCCTCGTGCTTGGATTGAAGGGAGCTCTCTCTCTCTCTCTCATCTGTC	.((((..((.((.(.((((((((((((((((((((((..((.(((((((((((((.((...((.((.((((.(((((.(.(((((((.(((((..((((.((......))))))))))).).))))))..).))))).)))).)).))..)).))))....))))))))).)).))))))))))))))))))).))).).)).))..))))..	-107.6	-0.505164
tae-miR159f-2		CTTGGATTGAAGGGAGCTCT	AGCTCCCTTCGATCCAATCC	GTAGAATGGCGAAAAAGAAGAGCTCCCTTCGATCCAATCCAGGAGGGGAAGTGGTCGGATGCAGCTGCCGGTTCATGGATACCTGTCCGGTGCATGCAGTGCGGTTGAGCGTGCGCACCTGTATAGGTTTTGCATGACCCGGGAGATGAACCTACCATCATCTTTCCCTCGTGCTTGGATTGAAGGGAGCTCTCTCTCTCTCTCT	.......((.((.(.((((((((((((((((((((((..((.(((((((((((((.((...((.((.((((.(((((.(.(((((((.(((((..(((.(((......))))))))))).).))))))..).))))).)))).)).))..)).))))....))))))))).)).))))))))))))))))))).))).).)).))	-102.3	-0.499024
tae-miR159g-1		TTGGATTGAAGGGAGCTCTG	GAGCTCCTATCATTCCAATG	TTGGATTCGGTTTAGAGGTGGAGCTCCTATCATTCCAATGAAGGGTCTACCGGAAGGGTTTGTGCAGCTGCTCGTTCATGGTTCCCACTATCCTATCTCCATAGAAAACGAGGAGGTAGGCCTGTGGTTTGCATGACCGAGGAGCCGCTTCGATCCCTCGCTGACCGCTGTTTGGATTGAAGGGAGCTCTGCATCTTGATCTACTGTTAAG	........((((.(((.(..((((((((.(((.(((((...((((((...((..((((.(((.((.(((.((((.(((((....((((...(((((((((...........)))))))))...))))....))))).)))).))).))..))).))))))..)))).))..))))).))).))))))))..).))).))))..........	-93.5	-0.443128
tae-miR159g-2		TTGGATTGAAGGGAGCTCTG	GAGCTCCTATCATTCCAATG	TTGGATTTGGTTTTGAGGTGGAGCTCCTATCATTCCAATGAAGGGTCTACCGAAGGGTTTGTGCAGCTGCTTGTTCATGGTTCCCACTATCCTATCTCTGAAAGCGAGGAGATAGGCTTGTGGTTTGCATGACCGAGGAGCCGCTTCGATCCCTGGCTGACCGCTGTTTGGATTGAAGGGAGCTCTGCATCTTGATCTACTGTCACT	...(((..((((..((.(..((((((((.(((.(((((...((((((..((..((((.(((.((.(((.((((.(((((....((((...(((((((((........)))))))))...))))....))))).)))).))).))..))).))))))..)))).))..))))).))).))))))))..).))..))))....)))...	-94.3	-0.455556
tae-miR159g-3		TTGGATTGAAGGGAGCTCTG	GAGCTCCTATCATTCCAATG	TTTGATCTGGTTTAGAGGTGGAGCTCCTATCATTCCAATGAAGGGTCTACCGAAGGGTTTGTGCAGCTGCTTGTTCATGGTTCCCACTATCCTATCTCCATTAGAATACGAGGAGATAGGCTTGTGGTTTGCATGACCGAGGAGCCGCTTCGATCCCTCGCTGACCGCTGTTTGGATTGAAGGGAGCTCTGCATCTTGATCTACTGTCAAT	.(((((..((((.(((.(..((((((((.(((.(((((...((((((...(((.(((.(((.((.(((.((((.(((((....((((...(((((((((............)))))))))...))))....))))).)))).))).))..))).))))))..)))).))..))))).))).))))))))..).))).))))....))))).	-96.4	-0.456872
tae-miR160c-1	7DL|2259692|3372|62655	GCGTGCAAGGAGCCAAGCATG	TGCCTGGCTCCCTGTATGCCA	CGTGCTTGTGTGCCTGGCTCCCTGTATGCCACTCATGTAGCCCAACCCGCGGCGTGATTGGATGCTGTGGGTGGCGTGCAAGGAGCCAAGCATGCGTACA	.((((..((((((.(((((((.(((((((((((((((((..((((..(((...))).)))).))).)))))))))))))).))))))).)))))))))).	-56.6	-0.566
tae-miR160c-2	7AL|4555570|15719|194746	GCGTGCAAGGAGCCAAGCATG	TGCCTGGCTCCCTGTATGCCA	CGTCGTGCGTGCGTGCCTGGCTCCCTGTATGCCACTCATGTAGCCCAACCCGCGGCGTGATTGGATGCTGTGGGTGGCGTGCAAGGAGCCAAGCATGCGTACATACA	.((.(((..(((((((.(((((((.(((((((((((((((((..((((..(((...))).)))).))).)))))))))))))).))))))).)))))))..))))).	-61.1	-0.571028
tae-miR160d-1	5DL|4500177|9510|389510	GCGTGCGAGGAGCCAAGCATG	TGCCTGGCTCCCTGTATGCCA	CAATGGGATATGCCTGGCTCCCTGTATGCCACTCGCGTAGCTGCCAACTCTCCAAACCCAGCGTTGGCTCTACCGCGGATGGCGTGCGAGGAGCCAAGCATGACCGTCT	..((((..(((((.(((((((.(((((((((..(((((((..((((((.((........)).)))))).))).))))..))))))))).))))))).))))).))))..	-60.6	-0.555963
tae-miR160d-2	5BL|10897250|3507|36776	GCGTGCGAGGAGCCAAGCATG	TGCCTGGCTCCCTGTATGCCA	CAATGGGATATGCCTGGCTCCCTGTATGCCACTCGCGTAGCTGCCAACTCCCCAAACCTTGCGTTGGCTCTACCGCGGATGGCGTGCGAGGAGCCAAGCATGACCGTCT	..((((..(((((.(((((((.(((((((((..(((((((..((((((..............)))))).))).))))..))))))))).))))))).))))).))))..	-58.54	-0.537064
tae-miR160d-3	5AL|2785757|3282|39399	GCGTGCGAGGAGCCAAGCATG	TGCCTGGCTCCCTGTATGCCA	AAGAGGTGAAAACAATGGGATATGCCTGGCTCCCTGTATGCCACTCGCGTAGCTGCCAACTCTCCAAACCCAGCGTTGGCTCTACCGCGGATGGCGTGCGAGGAGCCAAGCATGACCGTCTCTC	.((((((....))....((.(((((.(((((((.(((((((((..(((((((..((((((.((........)).)))))).))).))))..))))))))).))))))).))))).))..)))).	-62	-0.5
tae-miR167h-1		TGAAGCTGACAGCATGATCTGA	TGAAGCTGCCAGCATGATCTG	CGTGAGAGAATGAAGCTGACAGCATGATCTGATGGAGCCAAAATTCCAAGATATATAACCCCGCGCGACCGAACGCGTTTTCGGCTCGCATGCTCGACGAGCAGATCATGCTGGCAGCTTCAGTCTCTCACA	.((((((((.((((((((.((((((((((((.(((((......)))))..............(((((((((((......))))).))))..))........)))))))))))).)))))))).)))))))).	-66.3	-0.502273
tae-miR167i-1	6AS|4365316|9001|405126	TGAAGCTGCCAGCATGATCT	AGATCATGCTGCAGCTTCATT	TGTGAGAGACTGAAGCTGCCAGCATGATCTGCTCGTCCAGCATGCGAGCCGAAAACGCGTTCCATCGCGCGGGGTTGTATATTTGGAATTTTGGCTCCATCAGATCATGCTGCAGCTTCATTTTCTCACGGC	.((((((((.(((((((((.(((((((((((..........(((.((((((((..(((((......)))))..(((.((....)).)))))))))))))))))))))))))))))))))).))))))))...	-64.9	-0.491667
tae-miR167i-2	6DS|2061274|7954|193416	TGAAGCTGCCAGCATGATCT	AGATCATGCTGCAGCTTCATT	TGTGAGAGACTGAAGCTGCCAGCATGATCTGCTCATCCAGCATGCGCCGAAACCGCGTTCGGTTGCGCGGGGTTATCTTGGAATTTTTGCTCCATCAGATCATGCTGCAGCTTCATTTTCTCACGGC	.((((((((.(((((((((.(((((((((((...((((.((..((((((((......))))).))))).)))).....((((........)))).)))))))))))))))))))).))))))))...	-63.3	-0.498425
tae-miR167i-3	6BS|2975147|6335|104714	TGAAGCTGCCAGCATGATCT	AGATCATGCTGCAGCTTCATT	TGTGAGAGACTGAAGCTGCCAGCATGATCTGCTCGTCGAGCATGCGAGCCGAAAACGCGTTCGGTCGCGCGGGGTTATATATCTTGGAATTTTGGCTCCATCAGATCATGCTGCAGCTTCATTCTCTCACGGC	.((((((((.(((((((((.((((((((((((((...)))).((.(((((((((.((((......))))((((((.....))))))...)))))))))))..))))))))))))))))))).))))))))...	-71.5	-0.537594
tae-miR167j-1	6BS|2975147|6335|104714	TGAAGCTGCCAGCATGATCTGC	AGATCATGCTGCAGCTTCATT	TGGTGTGAGAGACTGAAGCTGCCAGCATGATCTGCTCGTCGAGCATGCGAGCCGAAAACGCGTTCGGTCGCGCGGGGTTATATATCTTGGAATTTTGGCTCCATCAGATCATGCTGCAGCTTCATTCTCTCACGGC	.(.(((((((((.(((((((((.((((((((((((((...)))).((.(((((((((.((((......))))((((((.....))))))...)))))))))))..))))))))))))))))))).))))))))).)	-72.2	-0.530882
tae-miR167j-2	6DS|2061274|7954|193416	TGAAGCTGCCAGCATGATCTGC	AGATCATGCTGCAGCTTCATT	TGTGAGAGACTGAAGCTGCCAGCATGATCTGCTCATCCAGCATGCGCCGAAACCGCGTTCGGTTGCGCGGGGTTATCTTGGAATTTTTGCTCCATCAGATCATGCTGCAGCTTCATTTTCTCACGG	.((((((((.(((((((((.(((((((((((...((((.((..((((((((......))))).))))).)))).....((((........)))).)))))))))))))))))))).))))))))..	-63.3	-0.502381
tae-miR167j-3	6AS|4365316|9001|405126	TGAAGCTGCCAGCATGATCTGC	AGATCATGCTGCAGCTTCATT	TGTGAGAGACTGAAGCTGCCAGCATGATCTGCTCGTCCAGCATGCGAGCCGAAAACGCGTTCCATCGCGCGGGGTTGTATATTTGGAATTTTGGCTCCATCAGATCATGCTGCAGCTTCATTTTCTCACGG	.((((((((.(((((((((.(((((((((((..........(((.((((((((..(((((......)))))..(((.((....)).)))))))))))))))))))))))))))))))))).))))))))..	-64.9	-0.49542
tae-miR169l-1	2BL|7952127|1734|30737	TAGCCAAGAATGACTTGCCTG	GGCAGTCTTCTTGGCTAGC	GGGCCTTATCTCTGATAGCCAAGAATGACTTGCCTGTGTCTTGTTCATCCCTCAAGGCTTAATTGGCCTTGGGGTGTGGTTTCATTGGCAGTCTTCTTGGCTAGCCTGAGTGGCT	.((((....(((...((((((((((.((((.(((.(((......(((..((((((((((.....))))))))))..)))...))).)))))))))))))))))....))).))))	-57.5	-0.5
tae-miR169l-2	2DL|9911001|5164|114521	TAGCCAAGAATGACTTGCCTG	GGCAGTCTTCTTGGCTAGC	TTATCTCTGATAGCCAAGAATGACTTGCCTGTGTCTTCTTCCTCCCTCAAGGCAGCTTAATTGGCCTTGGGATGTGGTTCCATGGGCAGTCTTCTTGGCTAGCCTGAGTGGC	....(((...((((((((((.((((.(((((((....((.(.((((..(((((..........))))))))).).))...)))))))))))))))))))))....)))....	-45.6	-0.407143
tae-miR169l-3	2BL|8018605|9910|350710	TAGCCAAGAATGACTTGCCTG	GGCAGTCTTCTTGGCTAGC	TTATCTCTGATAGCCAAGAATGACTTGCCTGTGTCTTGTTCCTCCCTCAAGGCGGCTTAATTGGCCTTGGGGTGTGGTTTCATGGGCAGTCTTCTTGGCTAGCCTGAGTGGC	....(((...((((((((((.((((.(((((((.......((.((((((((((.(......).))))))))).).))...)))))))))))))))))))))....)))....	-51.9	-0.463393
tae-miR169l-4	2DL|9845853|8480|284658	TAGCCAAGAATGACTTGCCTG	GGCAGTCTTCTTGGCTAGC	TTATCTCTGATAGCCAAGAATGACTTGCCTGTGTCTTGTTCCTCCCTCAAGGCTTAATTGGCCTTGGGGTGTGGTTTCATGGGCAGTCTTCTTGGCTAGCCTGAGTGGC	....(((...((((((((((.((((.(((((((.......((.(((((((((((.....)))))))))).).))...)))))))))))))))))))))....)))....	-53.4	-0.489908
tae-miR171g-1		TTGAGCCGTGCCAATATCTCT	CGATATTGGTGAGGTTCAATC	CACTGGATGGAGCGATATTGGTGAGGTTCAATCCGATGCTAGGTCTTACAACAGTGTAAGCCAGTATCTGATTTGAGCCGTGCCAATATCTCTCCCTCGCTGT	.....((.((((.(((((((((..(((((((((.((((((.((.((((((....)))))))))))))).)).)))))))..))))))))).)))).)).....	-48.9	-0.474757
tae-miR171h-1	2AL|6437765|32783|1145690	TGAGCCGAACCAATATCACTC	TGGTATTGTTTCGGCTCATG	GAAGAAGACGACATGCTGGTATTGTTTCGGCTCATGTCCTCGTCGAGCACATCGTCGGATGAGATGTGAGCCGAACCAATATCACTCATGTATTCTT	.(((((....(((((.((((((((.(((((((((((((.(((((..((.....))..)))))))))))))))))).))))))))..))))).)))))	-44.4	-0.457732
tae-miR171h-2	2BL|7971091|35211|1329398	TGAGCCGAACCAATATCACTC	TGGTATTGTTTCGGCTCATA	GAAGAAGACATGCTGGTATTGTTTCGGCTCATATCCTCGTCGAGCACATCGTCGGATGAGATGTGAGCCGAACCAATATCACTCATGTATTCTT	.(((((.(((((.((((((((.(((((((((((((.(((((..((.....))..)))))))))))))))))).))))))))..))))).)))))	-46.2	-0.491489
tae-miR172f-1		AGAATCTTGATGATGCTGCGT	GCGGCACCATCAAGATTCACA	GTGTTTGCGGGCGCGGCACCATCAAGATTCACATCCATCCCATCCAGGCATCCTTCGGTTCGTTTCCAAAACGAAACGGTCGACAACGCGTTGGACACAATATAGATGTGCATGAGAATCTTGATGATGCTGCGTCCGCACACAA	.(((.(((((((((((((.(((((((((((.((((((((...(((((((.((..(((.((((((.....)))))).)))..))....)).))))).........)))).).))).))))))))))).))))))))))))).))).	-63.3	-0.436552
tae-miR172g-1	7DS|3956020|7631|90001	GCGGCACCATCAAGATTCACA	AGAATCTTGATGATGCTGCGT	GTGTTTGCGGGCGCGGCACCATCAAGATTCACATCCATCCCATCCAGGCATCCTTCGGTTCGTTTCCAAAACGAAACGGTCGACAACGCGTTGGACACAATATAGATGTGCATGAGAATCTTGATGATGCTGCGTCCGCACACAA	.(((.(((((((((((((.(((((((((((.((((((((...(((((((.((..(((.((((((.....)))))).)))..))....)).))))).........)))).).))).))))))))))).))))))))))))).))).	-63.3	-0.436552
tae-miR172h-1	3B|10649722|16281|419609	GAATCTTGATGATGCTGCAT	GTGGCATCATCAAGATTCAC	GTGATTTCTGGTGTGGCATCATCAAGATTCACACAATGTATGGCATGCATGCGATGCTCTCATCCTTTCCCCATCCATGCATGCATGTGAACTGGAGTTCCGTTCATGCATGGGAGGTGGATGGATTGATGAGCTTTGCTAGCTAGCCAGCGTTATGTGTGGGAATCTTGATGATGCTGCATCGGTGATCAA	.(((((.((((((..((((((((((((((((((((((((.((((..((..((((.((((((((((..(((((..(((((((((.(((.((((....))))))).)))))))))..)).))).))).))).)))).))))..))..))))))))..)))))..)))))))))))))))..)))))).))))).	-104.5	-0.544271
tae-miR172h-2	3AL|4263804|10014|78735	GAATCTTGATGATGCTGCAT	GTGGCATCATCAAGATTCAC	GTGATTTCTGGTGTGGCATCATCAAGATTCACACAATGTATGGCATGCATGCGATGCTCTCATCCTTCCCCATCCATACATGCATGTGAACTGGAGTTCCGTTCATGCATGGGAGATGGATAGATTGATGAGCTTTGCTAGCTAGCCAGCGTACTATGTGTGGGAATCTTGATGATGCTGCATCGGCGATCAA	.(((((.((((((..(((((((((((((((.((((..(((((((..((..((((.(((((((..((...((((((...((((((((.((((....))))....)))))))).).)))))..))..))).)))).))))..))..))))...)))....)))).)))))))))))))))..)))))).))))).	-94.2	-0.488083
tae-miR172h-3	3AS|6947145|5993|51851	GAATCTTGATGATGCTGCAT	GTGGCATCATCAAGATTCAC	GTGATTTCTGGTGTGGCATCATCAAGATTCACACAATGTATGGCATGCATGCGATGCTCTCATCCTTCCCCATCCATGCATGCATGTGAACTGTAGTTCCGTTCATGCATGGGAGATGGATGGATTGATGAGCTTGCTTGCTAGCTAGCCAGCGTACTATGTGTGGGAATCTTGATGATGCTGCATCGGTGATCAA	.(((((.((((((..(((((((((((((((.((((..(((((((..(((.((((.((((((((((.(((.(..(((((((((.(((.((((....))))))).)))))))))..)..))).))).))).)))))))).)))......))))...)))....)))).)))))))))))))))..)))))).))))).	-99.8	-0.509184
tae-miR172i-1		GTGGCATCATCAAGATTCACA	GGAATCTTGATGATGCTGCA	GTGGCATCATCAAGATTCACACAATGTATGGCATGCATGCGATGCTCTCATCCTTCCCCATCCATGCATGCATGTGAACTGTAGTTCCGTTCATGCATGGGAGATGGATGGATTGATGAGCTTGCTTGCTAGCTAGCCAGCGTACTATGTGTGGGAATCTTGATGATGCTGCA	(..(((((((((((((((.((((..(((((((..(((.((((.((((((((((.(((.(..(((((((((.(((.((((....))))))).)))))))))..)..))).))).))).)))))))).)))......))))...)))....)))).)))))))))))))))..).	-86.7	-0.501156
tae-miR2003b-1	4AL_7079956	CGGTAGGGCTGTATGATGGCGA	GACATCATACGCCCAACCGTG	TCATTCGGATTCGACATCATACGCCCAACCGTGCATTTGATATGCATATATATGCATCACGAGCCACGGTAGGGCTGTATGATGGCGATACCGATTGG	.((.((((..(((.((((((((((((.((((((..((((..((((((....))))))..)))).)))))).)))).)))))))).)))..)))).)).	-47.4	-0.483673
tae-miR2003b-2	1AS|3275963|3223|123433	CGGTAGGGCTGTATGATGGCGA	GCCATCATACGCCCAACCGTA	TCATTCAGATTCGCCATCATACGCCCAACCGTACATTCGATATGCATATATATGCATCACGAGCCACGGTAGGGCTGTATGATGGCGATACCGATTGG	.((.((....((((((((((((((((.(((((...((((..((((((....))))))..))))..))))).)))).))))))))))))....)).)).	-47.8	-0.487755
tae-miR2003b-3	2AL|3692773|320|34396	CGGTAGGGCTGTATGATGGCGA	GCCATCATACGCCCAACCGTG	TCATTCAGATTCGCCATCATACGCCCAACCGTGCATTTGAAATGCATATATATGCATCACGAGCCACGGTAGGGCTGTATGATGGCGATACCGATTGG	.((.((....((((((((((((((((.((((((..((((..((((((....))))))..)))).)))))).)))).))))))))))))....)).)).	-49.2	-0.502041
tae-miR2003b-4	6AS|4003118|201|5022	CGGTAGGGCTGTATGATGGCGA	GCCATCATACGCCCAACCGTA	TCATTCGGATTCGCCATCATACGCCCAACCGTACATTCGATATGCATATATATGCATCACGAGCCACGGTAGGGCTGTATGATGGCGATACCGATTGG	.((.((((..((((((((((((((((.(((((...((((..((((((....))))))..))))..))))).)))).))))))))))))..)))).)).	-53.8	-0.54898
tae-miR2003b-5	3AL|3895459|367|1848	CGGTAGGGCTGTATGATGGCGA	GCCATCATACGCCCAACCGTG	TCATTCGGATTCGCCATCATACGCCCAACCGTGCATTTGATATGCATATATATGCATCACGAGCCACGGTAGGGCTGTATGATGGCGATACCGATTGG	.((.((((..((((((((((((((((.((((((..((((..((((((....))))))..)))).)))))).)))).))))))))))))..)))).)).	-54.5	-0.556122
tae-miR2003b-6	6AS|4363892|1327|32224	CGGTAGGGCTGTATGATGGCGA	GCCATCATACGCCCAACCGTG	TCATTCGGATTCGCCATCATACGCCCAACCGTGCATTTGATATGCATGTATATGCATCACGAGCCACGGTAGGGCTGTATGATGGCGATACCGATTGG	.((.((((..((((((((((((((((.((((((..((((..((((((....))))))..)))).)))))).)))).))))))))))))..)))).)).	-54.2	-0.553061
tae-miR2003c-1		CGATTGGGCTGTATGATGGCGA	GCCATCATACGTCCAACCGTG	ATTCGGATTCGCCATCATACGTCCAACCGTGCATTTGATATGCATATATATGCATCACGAGTCACGATTGGGCTGTATGATGGCGATACCGATT	..((((..((((((((((((((((((.((((.(((((..((((((....))))))..))))))))).)))))).))))))))))))..))))..	-50.3	-0.535106
tae-miR2003d-1		CGGTAGGGCTGTATGATGGTGA	GCCATCATACGCCCAATCGTG	TCATTTGGATTCGCCATCATACGCCCAATCGTGCATTTGATATGCATATATATGCATCACGAGCCACGGTAGGGCTGTATGATGGTGATATCGATTGG	.((.((((..((((((((((((((((.((((((..((((..((((((....))))))..)))).)))))).)))).))))))))))))..)))).)).	-45.4	-0.463265
tae-miR2003e-1		CGGTTGGGCTGCATGATGGCGA	GCCATCATACGTCCAACCGTG	TCATTCAGATTCGCCATCATACGTCCAACCGTGCATTTGATATGCATATATATGCATCACGAGCCACGGTTGGGCTGCATGATGGCGATACCGATTGG	.((.((....((((((((((.((((((((((((..((((..((((((....))))))..)))).))))))))))).).))))))))))....)).)).	-45.3	-0.462245
tae-miR2003f-1		TGGTTGGGCTGTATGATGGCGA	GCCATCATACGTCCAACCGTG	TCATTCGGATTCGCCATCATACGTCCAACCGTGCATTTGATATGCATATATATGCATCACGAGCCATGGTTGGGCTGTATGATGGCGATACCGATTGG	.((.((((..(((((((((((((((((((((((..((((..((((((....))))))..)))).))))))))))).))))))))))))..)))).)).	-54.1	-0.552041
tae-miR2003g-1		CGGTTAGGCTGTATGATGGCGA	GCCATCATACGTCCAACCGTG	TCATTCGGATTCGCCATCATACGTCCAACCGTGCATTTGATATGCATATATATGCATCACGAGCCACGGTTAGGCTGTATGATGGCGATACCGATTGG	.((.((((..(((((((((((((.(((((((((..((((..((((((....))))))..)))).))))))).)).)))))))))))))..)))).)).	-49.8	-0.508163
tae-miR2003h-1		CGGTTGGGCTGTATGATGGTGA	GCCATCATACGTCCAACCGTG	TCATTCGGATTCGCCATCATACGTCCAACCGTGCATTTGATATGCATATATATGCATCACGAGCCACGGTTGGGCTGTATGATGGTGATACCGATTGG	.((.((((..(((((((((((((((((((((((..((((..((((((....))))))..)))).))))))))))).))))))))))))..)))).)).	-54	-0.55102
tae-miR2003i-1	2AL|6420956|6375|202910	CAGTTGGGCTGTATGATGGCGA	GCCATCATATGTCCAACCGTG	TCATTCGGATTCGCCATCATATGTCCAACCGTGCATTTGATATGCATATATATGCATCACGAGCCACAGTTGGGCTGTATGATGGCGATACCGATTGG	.((.((((..(((((((((((((((((((.(((..((((..((((((....))))))..)))).))).))))))).))))))))))))..)))).)).	-48	-0.489796
tae-miR2003j-1		TGGTAGGGCTGTATGATGGCGA	GCCATCATACGCCCAACCGTG	ACATTCGGATTCGCCATCATACGCCCAACCGTGCATTTGATATGCATATATATGCATCACGAGCCATGGTAGGGCTGTATGATGGCGATACCGATTGG	.((.((((..((((((((((((((((.((((((..((((..((((((....))))))..)))).)))))).)))).))))))))))))..)))).)).	-53.1	-0.541837
tae-miR2006b-1	5AL|2752086|24834|433088	TGCTTAATGACAGTCGTGGTG	CCACGACTGTCATTAAGCATC	GTGAAGGCGATGCTTAATGACAGTCGTGGTGTCCTAGGCAAAGACGATGCTTAATGGCCAGCGTAGACATAGTCGCCTGGCTCTTCTAAGACACCACGACTGTCATTAAGCATCATCTTCACT	((((((..(((((((((((((((((((((((((.((((((.......))))))..((((((.((.(((...))))))))))).......)))))))))))))))))))))))))..)))))).	-73.1	-0.594309
tae-miR2012b-1		TGGACGAGGATGTGCAACTGC	AGCTGCACATCCATGCCCAAG	TTGGACGAGGATGTGCAACTGCGGTACGGTAGGACCTTCAGCTACGACCGGCAGCTGCACATCCATGCCCAAG	((((.((.(((((((((.(((((((...((((.........)))).))).)))).))))))))).)).)))).	-34.1	-0.467123
tae-miR2015b-1	7DL|3312797|5746|208804	TGCATCATCTCGAACTCGTCGG	GGCGAGTTTCAGATGATGCAGG	GTGGAAAACCTGCATCATCTCGAACTCGTCGGTGCGATAGCATACAGCGTGATGTGGTGTTCATCACCGGCGAGTTTCAGATGATGCAGGCCTTCATC	...(((..((((((((((((.(((((((((((((.((((.(((((.....).)))).))))...))))))))))))).))))))))))))..)))...	-51.5	-0.52551
tae-miR2015b-2	7AL|4443818|2486|20757	TGCATCATCTCGAACTCGTCGG	GGCGAGTTCCAGATGATGCAGG	GTGGAAAACCTGCATCATCTCGAACTCGTCGGTGCGATAGCGTGCAGCGTGACATGGTGTTCATCACCGGCGAGTTCCAGATGATGCAGGCCTTCATC	...(((..((((((((((((.(((((((((((((.((((.(((((.....).)))).))))...))))))))))))).))))))))))))..)))...	-54.8	-0.559184
tae-miR2020b-1	4BL|7036829|5781|43135	ATAGCATCATCCATCCTACCC	GTAGGATGGCCGGTGCAATGG	GAATTTGCCCATAGCATCATCCATCCTACCCTTCAATGGCGGCTGCTGCTGCCCCACGGTGGGTAGGATGGCCGGTGCAATGGATAGCTTCA	(((.(((.((((.(((((..(((((((((((.((...((((((....))))))....)).)))))))))))..))))).)))).))).))).	-48.2	-0.523913
tae-miR2020b-2	6AS|4384520|6279|213936	ATAGCATCATCCATCCTACCC	GTAGGATGGCTGGTGCTATTG	GAACTTGTCCATAGCATCATCCATCCTACCCTACCCTTCAACGGCGGCCGCTGATGCCCCACGGCGGGTAGGATGGCTGGTGCTATTGTTAGCTTCAACCCGATGGTTAGGAAGTCGCTTTTATCGTTGCCGCCGTCCAAATCAAGGCGCGCAGAAGCAGGGAGCCAATCCTCCGGTTGAATTTGTCCATAGCATCAGCCAGTCCTCTGCTTTTCTGCACGATGGGTACTGCGATGGCTGGTGCTATGGATAAATTCA	..........(((((((((.(((((((((((..........((((....))))..(((....)))))))))))))).))))))))).....(((((....((((((..(((....).)).))))))..((((((...........)))).)).)))))..((((......))))...((((((((((((((((((((((((.(((..((((..((.....))..))))..).))))))))))))))))))))))))))	-112.8	-0.437209
tae-miR2020b-3	6DS|2084038|11901|322508	ATAGCATCATCCATCCTACCC	GTAGGATGGCTGGTGCTATGG	GAACTTGTCCATAGCATCATCCATCCTACCCTACCCTTCAACGGCGGCCGCTGGTGCCCCACGGTGGGTAGGATGGCTGGTGCTATGGGTAGCTTCA	(((.((..(((((((((((.(((((((((((.(((...((.((((....)))).))......)))))))))))))).)))))))))))..)).))).	-54	-0.556701
tae-miR2020b-4	5AL|2747407|4300|45335	ATAGCATCATCCATCCTACCC	GTAAGATGGCTGATGCTATGG	CATAGCATCATCCATCCTACCCTTCAACGGTGGTTGCCGATTCCCCACGTTGGGTAAGATGGCTGATGCTATGG	((((((((((.(((((.(((((...((((.(((...........)))))))))))).))))).)))))))))).	-35.8	-0.483784
tae-miR2020c-1		ATAGCATCATCCATCCTACCT	GTAGGATGGCTGGTGCTATTG	GAACTTGTCCATAGCATCATCCATCCTACCTACCCTTCAACGGCGGCCGCTGATGCCCCACGGCGGGTAGGATGGCTGGTGCTATTGTTAGCTTCA	(((((...(.(((((((((.((((((((((..((...((.((((....)))).))......))..)))))))))).))))))))).)..)).))).	-43.1	-0.448958
