# Supplementary material for: Whole-genome discovery of miRNAs and their targets in wheat (Triticum aestivum L.)
Source: BMC Plant Biol. 2014 May 22;14:142. doi: 10.1186/1471-2229-14-142 (PMC4048363; doi:10.1186/1471-2229-14-142)
Supplement: Additional file 3: Table S3 — Variants of conserved miRNA in wheat and wheat specific miRNAs. [file 1471-2229-14-142-S3.xlsx]

## Sheet: wheat_conserved_miRNAs
	Total number of known miRNAs in our dataset		Total number of plants in PMRD miRNAs found
miRNA family	previously identified miRNAs supported by our data	novel miRNA	Number of plant species	number of plant families	categories of miRNA conservation
miR156/miR157	11	0	135	41	Highly conserved miRNAs
miR160	2	2	27	16	Highly conserved miRNAs
miR164	3	0	23	11	Highly conserved miRNAs
miR165/miR166	7	0	34	16	Highly conserved miRNAs
miR167	7	3	30	14	Highly conserved miRNAs
miR168	3	0	25	12	Highly conserved miRNAs
miR169	9	1	28	13	Highly conserved miRNAs
miR171/miR170	5	2	39	20	Highly conserved miRNAs
miR172	5	4	27	12	Highly conserved miRNAs
miR319/miR159	9	4	51	16	Highly conserved miRNAs
miR390	2	0	18	11	Highly conserved miRNAs
miR395	2	0	20	13	Highly conserved miRNAs
miR396	6	3	27	13	Highly conserved miRNAs
miR397	2	0	17	11	Highly conserved miRNAs
miR398	1	1	19	12	Highly conserved miRNAs
miR399	2	0	20	11	Highly conserved miRNAs
miR393	2	2	16	9	Moderately conserved miRNAs
miR394	1	0	14	9	Moderately conserved miRNAs
miR827	1	0	10	6	Moderately conserved miRNAs
miR1432	1	0	4	2	Lowly conserved miRNAs
miR2275	1	0	2	2	Lowly conserved miRNAs
miR444	3	0	8	2	Lowly conserved miRNAs
miR528	1	0	6	3	Lowly conserved miRNAs
miR1137/miR1120	1	4	8	2	Lowly conserved miRNAs

## Sheet: wheat_novel_miRNA
		conserved in different species
name	sequence	Arabidopsis	Soybean	Rice	Maize	Sorghum	Brachypodium distachyon	Barley
tae-miR3001a	AAAATTCAACTCGTTTGGACA
tae-miR3002a	AAATCCGGTTTATTTTTCTA							YES
tae-miR3003a	AAATGAACAAAAGGGGATGTA
tae-miR3004b	AAATTTCAGATCATTTGGACA							YES
tae-miR3005a	AACAATTGATATGGATCGGAG							YES
tae-miR3006a	AACCAAAGCTGGCATACCTTT							YES
tae-miR3007a	AACTATTTCGGTACAGAGGGA							YES
tae-miR3008a	AACTGTGAACTCGCGGGGATG
tae-miR3009a	TGGTCTGTGTTTGTTTCAAAC
tae-miR3010a	AAGCGTAGTCGAACGAATCTG
tae-miR3010b	AAGCGTAGTCGAACGAATCT
tae-miR3011a	AATGCCATGTTGTTCTGAAGA							YES
tae-miR3012a	AATTAATTTGGATTGGAGGGA						YES	YES
tae-miR3013a	TGTTGCATGACAAGTTGAGCA
tae-miR3014b	AATTTCGAACGGAGGGAGTAG			YES	YES	YES	YES	YES
tae-miR3015a	ACAAGTAATTCGGAATGAAGG							YES
tae-miR3016a	ACACTTATGTTGGGACGGAGG		YES	YES		YES	YES	YES
tae-miR3017a	ACATCTGAGCAGCTCTCGGCA							YES
tae-miR3017b	AGCATCTGAGAAGCTCTCGGCA							YES
tae-miR3017c	AGCATCTGAGCAGCTCTCGGCA							YES
tae-miR3018a	ACCTGCAGTTGGGCCAATGAC
tae-miR3019a	ACCTTCAGGAAGGACTGCATC
tae-miR3020a	TCGACAAGTATTTCCAGACGG							YES
tae-miR3021a	ACGACACAAGCAGCAACTCTC
tae-miR3022a	ACGGCATAGAGGCACTGCAAA
tae-miR3023a	ACGGCGCGTCCGCGGTCGGAA
tae-miR3024a	AGAACAGCGGGGAGGTGCTAC				YES		YES	YES
tae-miR3025a	AGAAGAGGGTCAAGAAAGCTGT			YES			YES	YES
tae-miR3026a	AGACCCACAGGGCAGTGTGCC
tae-miR3026b	AGACCCACAGGGCAGTGCGCC
tae-miR3027a	AGACGAGGGTGATCATAAACT
tae-miR3028a	AGAGCAGCTCAGATGTCCAAA							YES
tae-miR3029a	AGAGCGCACCGCCGTCGAGGG
tae-miR3030a	AGAGGCTAACCATGAAAGCGG
tae-miR3031a	AGAGGGCAGGCCTGGCGCAG							YES
tae-miR3032a	TTAAGAACAGCAGGGCATTTT
tae-miR3033a	AGATTGATTAACGAAGATGGC
tae-miR3034a	AGCATGTGTTCAGAAGATTAGG
tae-miR3035a	AGGACTAGGGTTCCTACCGGC
tae-miR3036a	AGGCCCACAGGACAGCGCCCC
tae-miR3037a	AGGCCCACAGGGTAGCGTGCA
tae-miR3038a	TTACTCGTCGCGGAAATGGAT							YES
tae-miR3039a	AGGTGGAATACTTGAAGAAGA
tae-miR3039b	AGGTGGAATACCTGAAGAAGA
tae-miR3040a	AGTAAATCGGAACAGAGGGAG							YES
tae-miR3041a	AGTAGAATGAACGACCAGGCT
tae-miR3042a	AGTTGAAGATGAGATATTGAA							YES
tae-miR3043a	ATAAAACCTTCAGCTATCCATC							YES
tae-miR3044a	ATCATGCGATCCTTTTGGAAG			YES		YES	YES	YES
tae-miR3045a	ATCTAAGACAAGTAATTCGGG							YES
tae-miR3046a	ATCTGGACAAATCTAAGACAA							YES
tae-miR3047a	ATGACGAGTAAATCAGAACGG
tae-miR3048a	ATGGATGACACGTGGCATTTA
tae-miR3049a	ATGTAGAAGCACCAGGGTAAG
tae-miR3050a	ATTACTTGTCGCAGAAGTGGA							YES
tae-miR3051a	ATTGCCATCCTTTAGTCTGCA
tae-miR3052a	ATTGTTCAGTGTTTCGAAGGA
tae-miR3053a	TTCGCCGGCTGCGCGTTCCCC							YES
tae-miR3054a	CAAGGGAAGGAAGTAGCCAAC
tae-miR3055b	CATCTGAGAAGCTCTCGGCAA							YES
tae-miR3056a	CCAGGAGAAGTACGTGGCGTG
tae-miR3057a	CGAATGTATTTTTTATGGCTTG
tae-miR3058a	CGAGTAATATGGAACGGAGGG						YES	YES
tae-miR3059a	CGATCCGAATTAATTGACGCA						YES	YES
tae-miR3060a	CGATTGGTGCTCGTCGGTGAC
tae-miR3061a	CGGTAGGACTGTTTGATGGCGA
tae-miR3061b	CGGTATGACTGTATGATGGCGA
tae-miR3062a	TTCTTCAAGTACTCCACTTTT
tae-miR3063a	CGGTTGGCTGTATGATGGCGA
tae-miR3064a	CTCCGTTCCAAAATAGACGAC							YES
tae-miR3064b	CTCCGTTCCAGAATAGATGAC					YES
tae-miR3064c	CTCCGTTCCAAAATAGATTAC
tae-miR3065a	TTCGCCGGAGCAGCGTGCAGA
tae-miR3066a	CTTGTTTGTCATTAAGCTTC
tae-miR3066b	CTTGTTTGTCATTAAGCTTCTG
tae-miR3067a	GAAACGTTGGGTGGTTGTGGC							YES
tae-miR3068a	GAAGTACACTTATTCGCGGAC						YES	YES
tae-miR3069a	TTGAACATCCCAGAGCCACCG
tae-miR3070a	GCCTGCAAAAATTCGTCGTGA
tae-miR3071a	GCGAAGGATTTGCAGATACTC
tae-miR3072a	GCGGCGTCGTCGAACTCGCCC
tae-miR3134a	TTGAATTTGTCCATAGCATCA							YES
tae-miR3073a	GCGTGCACGGATCCAAGCATA			YES			YES	YES
tae-miR3074a	TTGAGACGAACACAGACCAAC
tae-miR3075a	GGCAAGTCCGTCCTTGGCTACA			YES	YES	YES	YES	YES
tae-miR3076a	GGCGATTCTGGGAGAAGCTGG
tae-miR3077a	TTGAGCACACCTGAGTCCAGT
tae-miR3078b	GGTGAGCGCGCCGCCGTCGAA					YES		YES
tae-miR3079a	GTAGGATGGCTGGTGCTATGG
tae-miR3080a	TTGATGACACGTGCAACATGA
tae-miR3081a	TAAAGCGTAGTCGAACGAATC
tae-miR3082a	TAAGAAGCAAATAGCACATG
tae-miR3082b	TAAGAAGCAAAGAGCACATG
tae-miR3083b	TAAGACAAGTATTTCCGGACG							YES
tae-miR3084a	TAATCTTCTGGATATATGCTTA							YES
tae-miR3084b	TAATCTTCTGGATACATGCTTA							YES
tae-miR3085a	TAATGCTGTCAGAGTTGGAAC
tae-miR3086a	TACGGCCTGATGACATCCACA
tae-miR3086b	TACGGCCTGATGACATCCACG
tae-miR3087a	TACTGTGGGCACTTATTTGACA
tae-miR3088a	TACTGTTCAGTGCTCACGGTT
tae-miR3089a	TAGAATGGCTGGTGCTATGGA
tae-miR3090a	TAGAGCTCCTCGGATGTCATA
tae-miR3091a	TAGCTCTCAGGCGCTGCACTAGT
tae-miR3092a	TATCTGGACAAATCTGAGACA						YES	YES
tae-miR3093a	TATGATGGCGATACCGATTGG
tae-miR3094a	TATTAGTTGTCGCTGAAACGG							YES
tae-miR3095a	TTTTTAATGGCAACTTTAGT							YES
tae-miR3096a	TCAGGAAGGACCGCATCATCT
tae-miR3097a	TCAGGACGTTGCAACATTAAC
tae-miR3098a	TCATCTGGCATTGCTTTCTCT
tae-miR3099a	TCATGAATTTTTGTACGCATG							YES
tae-miR3100a	TCATTTGGAACTCGCCGGTGC
tae-miR3101a	TCGCAAATAATGGTGGCTCTC							YES
tae-miR3102a	TCGGCTACTTCCTTTCCCTTGC
tae-miR3103a	TCGGGACATTCTATGTGCATG
tae-miR3104a	TCTCCTCGATGACCATGCTGA
tae-miR3105a	TCTGATTTACTCGTCGTGGTT
tae-miR3106a	TCTGCAAAGTTTGAAGTTCAT							YES
tae-miR3107a	TCTGGAATTAGTTGACGCTCA							YES
tae-miR3108b	TCTGTAACTAAATATAAGACG							YES
tae-miR3109a	TCTGTCCCTGAATATAAGACG							YES
tae-miR3110a	TCTGTTCACAAATGTAAGACG							YES
tae-miR3111a	TCTGTTCACTTTTATAAGACG			YES			YES	YES
tae-miR3112a	TTTTTGGTGACATGCATGAAC
tae-miR3113a	TGAAACACTGTGTGAGAGAAG
tae-miR3114a	TGAACATCCCAGAGCCACCGG							YES
tae-miR3115a	TTTTTTGATCCTTAGGATGGC
tae-miR3116a	TGAACTCAGGTGTGCTCAACT
tae-miR3117b	TGAGAAAGGACTGCATCATCT							YES
tae-miR3117a	TGAAGAAGGACTGCATCATCT							YES
tae-miR3118a	TTTGTCTAGATACGGATATAT						YES	YES
tae-miR3119a	TGAAGTAGAGCAGGGACCTCA
tae-miR3119b	TGAAGTAGAGCAGAGACCTCA
tae-miR3120a	TGAATCTTGGGAAAAAGCTGCAT
tae-miR3121a	TGAATTTGTCCATAGCATCAT							YES
tae-miR3121b	TGAATTTTTCCATAGCATCAG							YES
tae-miR3121c	TTAATTTGTCCATAGCATCCG
tae-miR3122a	TGACATGTGGCATTCACAAATCA
tae-miR3122b	TGACATGTGGCATTCACAAAT
tae-miR3123a	TGAGACGAGATCTCCCCATAC
tae-miR3124b	TGAGCATCAACTAATTCCGGA							YES
tae-miR3125a	TGCAGTCCTCGATGTCGTAG
tae-miR3125b	TTGCAGTCCTCGATGTCGTAG
tae-miR3126a	TGCGCCCTGCAGTACGTCAGA
tae-miR3127a	TTTTTTTGCCATATTTTCCAC							YES
tae-miR3128a	TGGACATCCGAGCAGCTCTCA							YES
tae-miR3129a	TGGACGAGGATGTGCAGCTGC
tae-miR3130a	TGGATGTCATCGTGGCCGTACA
tae-miR3131a	TGGCATTGAGGGAGTCAAGCA			YES			YES	YES
tae-miR3132a	TGGGCAAGTCACCCTGGCTACC						YES	YES
tae-miR3133b	TTTTGATGACATGCATGGACA
tae-lmiR4001a	AAAGATTCTGGGAGAAGCTGGGTA							YES
tae-lmiR4001b	AAAGATTCTGGAAGAAGCTGGGTA							YES
tae-lmiR4002a	AAAGACGGTCTTAGAAAATGCATT
tae-lmiR4003a	AAAGTTAACCTCGAAAAACGCATT
tae-lmiR4004a	AGATAAGCTAGTAATAATGTCATA
tae-lmiR4004b	AGATAAGGTAGTAATAATGTCATA
tae-lmiR4005b	AAATTACTCGTCGTAGAAATGGAT							YES
tae-lmiR4006a	AACATAGAGTAGTAACATGGGCAT
tae-lmiR4006b	AACATAGACTAGTAACATGGGCAT
tae-lmiR4007b	AACCACTAGTGCAGCGCCTGAGAG
tae-lmiR4007c	AACCACTAGTGCAGCGTCTGAGAG
tae-lmiR4008a	AACCTAGAACTACGCGAATGACTT
tae-lmiR4009a	AACGACCTAGGTACACATGCAAGA
tae-lmiR4010a	AAGACTTAGATGTGCAATACTTAT
tae-lmiR4010b	AGGACTTAGATGTGCAATACTTAG							YES
tae-lmiR4011a	AAGCCCAGTCGGCCTGCAGTTGGC
tae-lmiR4012a	TAGGACAAGTATTTTCGGACGGAG							YES
tae-lmiR4012e	TCGGACAAGTATTTCCGGACGGAG							YES
tae-lmiR4013a	GAGGCCTTTAGTACCGGTTGGTGG							YES
tae-lmiR4014a	AAGTACTTTGATCATCATAGGCTT
tae-lmiR4015b	AATATGCGGACTAAATAAAAACGG							YES
tae-lmiR4016a	AATCATGTATGTGATCTATGGGAC
tae-lmiR4017a	AATGGACAAAAAGGGGTGTATCTA
tae-lmiR4018a	AATTGGCAACCTAGATATACGCGT
tae-lmiR4019a	AATTTAACCAACGAGACTGACTGC							YES
tae-lmiR4020a	ACCCGGCAGTTGGGTAAAGTCACA
tae-lmiR4021a	ACCGGAAAGAAGCAAACCACACGG
tae-lmiR4022a	ACGAGGCTCCTCTGACGTACTGCA							YES
tae-lmiR4023a	ACGGCGCAAAATGAGTGAATCTAC							YES
tae-lmiR4024a	ACGTCTCTCCTGTAGAAATAGGCA							YES
tae-lmiR4025a	ACTCGGCTCCCCTGACGTACTGCA
tae-lmiR4026b	ACTGATAGGATGGGTCATTTTGGT
tae-lmiR4027a	ACTGTGCCTTCTAAACTGTGACGG							YES
tae-lmiR4028a	AGAAAAGTCTGGTTTATTTCTCTA							YES
tae-lmiR4029b	AGAAGTACACTTATTCATGGACGG							YES
tae-lmiR4029c	AGATGTACACTTATTCATGGACGG							YES
tae-lmiR4029d	AGAAGTACACTTATTCACGGACGG							YES
tae-lmiR4029e	AGAAGTACACTTATTCGCGGACGG						YES	YES
tae-lmiR4029f	AGATGTACACTTATTCACGGACGG						YES	YES
tae-lmiR4030a	AGACAAAAGCTAGAAGTACACTTA						YES
tae-lmiR4031b	AGAGAAAACTGTCTACATCTACAA
tae-lmiR4032a	AGAGAAAAGTAGGTACATCTAGAA
tae-lmiR4033a	AGAGCTAGGCGCTGCACTGTATAG
tae-lmiR4034a	AGATAAGATAGTAATAATGTCAGT
tae-lmiR4034b	AGATAAGGTAGTAATAATGTTAGT
tae-lmiR4034c	AGATAAGGTAGTAATAATGTCAGT
tae-lmiR4035a	AGATAAGGTAGTAATAATGGCATA
tae-lmiR4036a	AGATGACACGTGGCATTCACAAAT
tae-lmiR4037a	TTGGAATCAGACGCACGGATGGCT
tae-lmiR4038a	AGATGTACACTCTTCACCGGACGG
tae-lmiR4039a	AGATTAATAGTACATGACATGCAT
tae-lmiR4040a	AGCAACCAGGGCAATTCTTCTGAG
tae-lmiR4041a	AGCAAGGCGCTGCACTCTACTGTG
tae-lmiR4042a	AGCACCATACGGTACTGCAGAGGA							YES
tae-lmiR4043a	AGCACCGGTGCTTATTTGTACAAG						YES	YES
tae-lmiR4044a	AGCACTACCACCGCTGCCCGGACA
tae-lmiR4044c	AGCGCTACCGCCGCTGCCCGGACA
tae-lmiR4045a	AGCGCTACCGCCGCTGGCCGGACA
tae-lmiR4046a	AGCGCTACCGACGCTGCCCGGACA
tae-lmiR4047a	AGCGTCTCTCCTGTAGAAATAGGC
tae-lmiR4048a	AGGAAGTGGTGTAGACTGCACGGA							YES
tae-lmiR4049a	AGGACGTGTGGGCATATTTGCTTC
tae-lmiR4050a	AGGACTTGTAAACTAAGACGGAGG
tae-lmiR4050b	AGGACTTGTAAACTGAGACGGAGG
tae-lmiR4050c	AGGACTTGTAAACTGAGATGGAGG							YES
tae-lmiR4051a	AGGACTTGTAAACTGAAACAGAGG
tae-lmiR4052a	AGGATCCTCTGCAGTACTGTACGG							YES
tae-lmiR4053a	AGGCATATTTTAGAGTGTAGATTC
tae-lmiR4054a	AGGCCTGAAGCTAAGCAACGTGCA							YES
tae-lmiR4055a	AGTGGCAATTCTGGAAGAAGCTGG
tae-lmiR4055c	AGTGACAATTCTGGGAGAAGCTGG							YES
tae-lmiR4056a	AGTGGCAATTCTGGGAGAAGCTGG
tae-lmiR4057a	AGTTTGACTTTCGGCAAAACCAAT
tae-lmiR4058a	TTAAGACAAGAATTTTGAGACGGA							YES
tae-lmiR4059a	ATACGCGGACTAAATAAAAACGGA
tae-lmiR4060c	ATATGCAGACTAAAAAGAAATGGA							YES
tae-lmiR4061a	ATATGCGGAGTAAAAAGAAACGGA							YES
tae-lmiR4062b	ATCAAAATGGATAAAAGAAGATGT
tae-lmiR4063a	GTTTTGGATTTGTCTAGATACGGA							YES
tae-lmiR4064a	ATGAAGATAGTAACTTAGACTAGT							YES
tae-lmiR4065a	ATGATGTTAACTTGTATTTGATGT
tae-lmiR4066a	ATGGTATGTGTCACTGTAAAGGTT
tae-lmiR4067a	ATGTAGCTGCAGTAGATGCTCCGG
tae-lmiR4068a	ATTAACGATCTAGATACACGTGCA							YES
tae-lmiR4069a	ATTCTGCACCCTGGATGATGAATA							YES
tae-lmiR4070a	ATTGACGACCTAAGGATACGCGCA
tae-lmiR4070b	ATTGACGATCTAGGGATACGCGCA						YES	YES
tae-lmiR4071a	CAAGACAAGTAATTCAGAACGGAG
tae-lmiR4071c	TAAGACAAGTAATTCAGAACGGAG							YES
tae-lmiR4072b	CACGACGAGTAATTTGAAACGGAG			YES
tae-lmiR4073a	CACCAACCGGTACTAATGGGCATC
tae-lmiR4074a	CACCATACGGTACTGCAGAGGATC							YES
tae-lmiR4075a	CAGCGACACTTATTTTGGGACGGA			YES		YES		YES
tae-lmiR4076a	CAGCGCTACCGCCGCTGGCCGGAC
tae-lmiR4077a	CAGGCGCTGCACACTGACTTAGTA
tae-lmiR4078a	TATAGGAAATGAGATGACATGTAT							YES
tae-lmiR4079a	CATATTCATTACCACCATATATAC
tae-lmiR4080a	CATCTCTCCTGTAGAAATAGGCAC
tae-lmiR4081a	TCTGGACAGCTGTGGTAGTGTTAC
tae-lmiR4081b	TCCGGACAGCTGTGGTAGTGTTAC
tae-lmiR4081c	CCCGGACAGCTGTGGTAGTGTTAC
tae-lmiR4081d	TCCGGACAGCTGTGGTAGTGTTAT
tae-lmiR4081e	TCCGGACAGCTATGGTAGTGTTAC
tae-lmiR4082a	CCGGATTTTTCTGAAGCACCGGTG
tae-lmiR4083a	CCGTTCGGAATTACTTGTCGCGGA							YES
tae-lmiR4084a	CCTCCGTCACGGTTTAGAAGGCGC							YES
tae-lmiR4085a	CGCGGACACGAGACGGACGCGCGC							YES
tae-lmiR4086a	CGGGTTTTTCTGAAGCACCGGTGC
tae-lmiR4086b	CGGATTTTTCTGAAGCACCGGTGC
tae-lmiR4087a	CGGTCTTGATAGTTAAATTTACGG
tae-lmiR4088a	CTAATAAAATATTAATGCATGTCA							YES
tae-lmiR4089a	CTAGAACTCATCTAGATGAGACAT							YES
tae-lmiR4090b	CTCTGTTCACTTTTATAAGACGTT			YES			YES	YES
tae-lmiR4091a	GAAGATAGTAACTTAGACTAGTGT
tae-lmiR4092a	GACAAGTAATTCGGAACGAAGGGA							YES
tae-lmiR4092b	GACAAGTAATTCGGAACAGAGGGA							YES
tae-lmiR4093d	GACAAGTATTTCTGAACGGAGGGA						YES	YES
tae-lmiR4094a	GACGACCTAGGGATACGCGCACGC
tae-lmiR4095a	GACGAGCACTGCAATATAGACTAG
tae-lmiR4096a	GACGAGTAATTTGGAACGGATGGA
tae-lmiR4097a	GACTTATAAGTTGGGTCTGTTTGG							YES
tae-lmiR4098a	GAGCATCTGAGCAGCTCTCGGCAA							YES
tae-lmiR4099a	GAGGCTCCTCTGACGTACTGCAGG							YES
tae-lmiR4100a	GATAACACCCCTTAAGACCTTATT							YES
tae-lmiR4101a	GATGTACACTTATTCGCGGACGGA						YES	YES
tae-lmiR4102a	GCAGGACTTGTAAACTGAAACGGA							YES
tae-lmiR4102b	GTAGGACTTGTAAACTGAGACGGA
tae-lmiR4103a	GCATATTAGGTTTGTCTGAAGTCA							YES
tae-lmiR4104a	GCATGCACATAGAATGTCCGGATA
tae-lmiR4105a	GCGCTACATTGTGGAACGGAGGGA							YES
tae-lmiR4106a	GGCTCGAACCGGGACAGAAGGCTG
tae-lmiR4107a	GGGACGAACCAGGACCAATGGGCC							YES
tae-lmiR4108a	GGGGATAAAGAGGATGCTTACAGC
tae-lmiR4109a	GGGTCCAGTCGGCCTGCAGTTGGC
tae-lmiR4110a	GTAGGACAAGTATTTCCGGACGGA							YES
tae-lmiR4111a	GTCTCTCCTGTAGAAATAGGCATC							YES
tae-lmiR4112a	GTCTTAGATTTGTGTAGATACGGA							YES
tae-lmiR4113a	GTGAGACCCGCTCTGATGGATGAC
tae-lmiR4114a	GTTAAATTTATGATCAAAGTTGGA							YES
tae-lmiR4115a	GTTCGGGCAGTTGCGGTAGTGCTG
tae-lmiR4116a	GTTTACAGACGGCAAAGTGAGCTC
tae-lmiR4117a	GTTTGATTGTTTAATAGTAGTGGA
tae-lmiR4118a	TAAGACTCTAGAGGGTGTTATCAT
tae-lmiR4119a	TAAGCATGTGTTCAGAAGATTAGG
tae-lmiR4120a	TAAGGTCTTAAGGGGTGTTATCAT
tae-lmiR4121a	TAGAGGGCAGAGCAATCTTCAACT
tae-lmiR4122a	TAGCTCTCAGGCGCTGCACTAGTG
tae-lmiR4123a	TAGCTGTAGCGGTTTCCTAGCCCC
tae-lmiR4124a	TAGGAACCAAACGGGAGGGACTTT
tae-lmiR4125a	TCGGGCAGACTGCTGAGCAGTCGG
tae-lmiR4126a	TCGTCATTCACGGTGTGCACGATC
tae-lmiR4127a	TCTGCGACAAGTAATTCCAAACGG
tae-lmiR4128a	TCTAGACAAATGTAAGACAAGAAT							YES
tae-lmiR4129a	TCTCCTGTAGAAATAGGCACTGGT							YES
tae-lmiR4130a	TCTGCAACAAGTAATTCCGAACGG
tae-lmiR4130c	TCTGAGACAAGTAATTCCGAACGG						YES
tae-lmiR4131a	TCTGGCCAACCGCGACTAAAGGAC							YES
tae-lmiR4132a	TCTGTCCCAGAATATAAGAACGTT							YES
tae-lmiR4133a	TGAAGCACGTGGATAGAGGAAGCA
tae-lmiR4134a	TGACATGTGGCATTCACAAATCAC
tae-lmiR4134c	TGACACGTGGCATTCACAAATCAT
tae-lmiR4135a	TGAGACCCGCCCTGATGGATGACA
tae-lmiR4136b	TGATAGATGACACGTGGCATTCAC
tae-lmiR4136c	TGATGGATGACATGTGGCATTCAC
tae-lmiR4136d	TGATGGATAACACGTGGCATTCAC
tae-lmiR4137a	TGGATGACATGTGGCATTCACAAA
tae-lmiR4138a	TGGCAACTATAGTGTAAACATCAT
tae-lmiR4139a	TGGCACGAAGTAGCTGCGCCCACA							YES
tae-lmiR4140a	TGTGTCAGTGACTCAAAGGTAGGC
tae-lmiR4141a	TTGAACTGTTTCCTCTGAAATTCC							YES
tae-lmiR4142a	TTGAATTTCCTCTATAAGCGCATT
