# Supplementary material for: Whole-genome discovery of miRNAs and their targets in wheat (Triticum aestivum L.)
Source: BMC Plant Biol. 2014 May 22;14:142. doi: 10.1186/1471-2229-14-142 (PMC4048363; doi:10.1186/1471-2229-14-142)
Supplement: Additional file 4: Table S4 — Targets of conserved and wheat specific miRNAs. [file 1471-2229-14-142-S4.xlsx]

## Sheet: Targets_of_wheat_miRNAs
miRNA family	reference sequence	Location of cleavage site	category	score	annotation
tae-miR1130	contig_212630		2	4.5
tae-miR1130	contig_238812	3'UTR	2	2.5	putative FIDDLEHEAD very long chain fatty acid condensing enzyme FDH;1 [Hordeum vulgare]
tae-miR1130	contig_40422		2	1.5
tae-miR1130	contig_71308		2	4.5
tae-miR1130	Ta.70500_Contig1	3'UTR	1	1.5
tae-miR1130	Ta.70970_Contig3		0	3.5
tae-miR1130	Ta#S32679371	ORF	2	2	ribonuclease H2 subunit C-like [Brachypodium distachyon]
tae-miR1130	wheat_c15076	3'UTR	2	4.5	universal stress protein [Hordeum vulgare subsp. vulgare]
tae-miR1130	wheat_rep_c118636	ORF	2	2.5
tae-miR1130	wheat_rep_c222547		0	2
tae-miR1130	wheat_rep_c398975		0	2.5
tae-miR1130	wheat_rep_c46543	3'UTR	2	3.5
tae-miR1130	wheat_rep_c91279	ORF	0	4
tae-miR1436	contig_119221	3'UTR	0	1.5	dolichyl-diphosphooligosaccharide--protein glycosyltransferase subunit STT3-like isoform 2 [Brachypodium distachyon]
tae-miR1436	contig_180320	5'UTR	1	3.5
tae-miR1436	Ta.43659_Contig1		2	1
tae-miR1436	wheat_c15615	5'UTR	1	1
tae-miR1436	wheat_rep_c127059	3'UTR	0	1
tae-miR156	contig_104483	3'UTR	3	4	putative elongation factor 1 beta [Hordeum vulgare subsp. vulgare]
tae-miR156	contig_22752	ORF	0	2	squamosa promoter-binding-like protein 3-like [Brachypodium distachyon]
tae-miR156	contig_259529	ORF	0	1	squamosa promoter-binding-like protein 11-like [Brachypodium distachyon]
tae-miR156	Ta.17992_Contig5	3'UTR	2	4.5	40S ribosomal protein S5 [Medicago truncatula]
tae-miR156	Ta.3711_Contig1	ORF	0	2	squamosa promoter-binding-like protein 3-like [Brachypodium distachyon]
tae-miR156	Ta.7021_Contig1	ORF	1	1	squamosa promoter-binding-like protein 11-like [Brachypodium distachyon]
tae-miR156	Ta#S15880821	ORF	2	1	squamosa promoter-binding-like protein 11-like [Brachypodium distachyon]
tae-miR156	Ta#S18006153	3'UTR	2	4.5	40S ribosomal protein S5 [Medicago truncatula]
tae-miR156	Ta#S52544782	ORF	0	1	squamosa promoter-binding-like protein 14-like [Brachypodium distachyon]
tae-miR156	wheat_c18151	ORF	1	2	squamosa promoter-binding-like protein 11-like [Brachypodium distachyon]
tae-miR156	wheat_c308844	3'UTR	0	1	squamosa promoter-binding-like protein 17-like [Brachypodium distachyon]
tae-miR156	wheat_c64073	ORF	0	2	squamosa promoter-binding-like protein 3-like [Brachypodium distachyon]
tae-miR156	wheat_rep_c267358	ORF	0	1	glucose-6-phosphate isomerase-like isoform 2 [Brachypodium distachyon]
tae-miR156	wheat_rep_c342088	ORF	2	4.5	27k protein [Triticum aestivum]
tae-miR156	wheat_rep_c44865	3'UTR	2	4	putative elongation factor 1 beta [Hordeum vulgare subsp. vulgare]
tae-miR159	contig_106938	ORF	0	3.5
tae-miR159	contig_73543		1	3.5
tae-miR159	Ta.24098_Contig1	ORF	0	2.5	Transcription factor Myb3
tae-miR159	Ta.24098_Contig2	ORF	2	2.5	Transcription factor Myb3
tae-miR159	Ta#S15902591	3'UTR	0	3.5	proline-, glutamic acid- and leucine-rich protein 1-like [Brachypodium distachyon]
tae-miR159	wheat_c19264	3'UTR	2	3.5
tae-miR159	wheat_c251066	ORF	0	2.5	R2R3-MYB protein [Triticum aestivum]
tae-miR159	wheat_rep_c82836	3'UTR	2	4.5
tae-miR160	contig_68076	ORF	0	1	auxin response factor 22-like [Brachypodium distachyon]
tae-miR160	Ta.35774_Contig1	5'UTR	0	1	auxin response factor 18-like
tae-miR160	Ta.44707_Contig1	ORF	0	1	auxin response factor 8-like [Brachypodium distachyon]
tae-miR160	Ta.70043_Contig1	ORF	0	2	auxin response factor 8-like [Brachypodium distachyon]
tae-miR160	Ta.71447_Contig1	ORF	0	1	auxin response factor 22-like [Brachypodium distachyon]
tae-miR160	wheat_c11705	ORF	0	3.5	protein FIZZY-RELATED 2-like [Brachypodium distachyon]
tae-miR160	wheat_c13403	ORF	0	1	auxin response factor 22-like [Brachypodium distachyon]
tae-miR160	wheat_rep_c152326	ORF	3	4.5	chloroplast light-harvesting chlorophyll a/b binding protein [Triticum aestivum]
tae-miR160	wheat_rep_c172685	ORF	1	3.5	protein FIZZY-RELATED 2-like [Brachypodium distachyon]
tae-miR160	wheat_rep_c235237	ORF	0	1	auxin response factor 18-like [Brachypodium distachyon]
tae-miR160	wheat_rep_c33564	ORF	0	1	auxin response factor 18-like [Brachypodium distachyon]
tae-miR164	contig_33527	ORF	0	3	TPA: NAC transcription factor [Hordeum vulgare subsp. vulgare]
tae-miR164	Ta.44602_Contig2	ORF	0	1	NAC domain-containing protein 21/22-like
tae-miR164	Ta.5127_Contig1	ORF	0	1	NAC transcription factor 7
tae-miR164	Ta.59053_Contig2	ORF	1	2.5	Putative NAC transcription factor
tae-miR164	Ta#S12940110	ORF	0	2	salicylic acid-induced protein 19, putative, expressed [Oryza sativa Japonica Group]
tae-miR164	Ta#S13148692	ORF	0	4.5	pyrrolidone carboxyl peptidase-like protein [Oryza sativa Japonica Group]
tae-miR164	Ta#S26028965	ORF	0	2.5	Putative NAC transcription factor
tae-miR164	wheat_c13529	ORF	0	2.5	NAC transcription factor [Hordeum vulgare subsp. vulgare]
tae-miR164	wheat_c14848	3'UTR	0	1	NAC transcription factor [Hordeum vulgare subsp. vulgare]
tae-miR164	wheat_c25087	ORF	2	3	TPA: NAC transcription factor [Hordeum vulgare subsp. vulgare]
tae-miR164	wheat_c31039	3'UTR	0	1	NAC transcription factor 7 [Triticum aestivum]
tae-miR164	wheat_rep_c155188	3'UTR	0	1	NAC transcription factor 7 [Triticum aestivum]
tae-miR164	wheat_rep_c352366	5'UTR	1	3	TPA: NAC transcription factor [Hordeum vulgare subsp. vulgare]
tae-miR166	Ta.1808_Contig1	5'UTR	0	2	homeobox-leucine zipper protein HOX32-like [Brachypodium distachyon]
tae-miR166	Ta.46083_Contig1	ORF	0	2	homeobox-leucine zipper protein HOX9-like [Brachypodium distachyon]
tae-miR166	Ta#S52543234	ORF	0	0.5	homeobox-leucine zipper protein HOX33-like [Brachypodium distachyon]
tae-miR166	wheat_c3792	ORF	0	2	homeobox-leucine zipper protein HOX9-like [Brachypodium distachyon]
tae-miR167	Ta.6062_Contig1	3'UTR	2	4.5	MADS box interactor-like [Oryza sativa Japonica Group]
tae-miR167	Ta#S37904852	ORF	0	4	auxin response factor 17-like [Brachypodium distachyon]
tae-miR167	wheat_c114108	3'UTR	0	4
tae-miR167	wheat_c19881	ORF	0	4	auxin response factor 25-like [Brachypodium distachyon]
tae-miR167	wheat_c5239	3'UTR	0	4	auxin response factor 17-like [Brachypodium distachyon]
tae-miR167	wheat_rep_c177076	3'UTR	0	4.5	MADS box interactor-like [Oryza sativa Japonica Group]
tae-miR167	wheat_rep_c72444	ORF	2	4.5	ribulose-bisphosphate carboxylase (EC 4.1.1.39) small chain precursor (clone 234) - wheat (fragment)
tae-miR169	contig_143583		0	3.5	Nuclear transcription factor Y subunit A9
tae-miR169	contig_24734	3'UTR	0	3.5	nuclear transcription factor Y subunit A9 [Triticum monococcum]
tae-miR169	contig_263519	3'UTR	0	3.5	nuclear transcription factor Y subunit A9 [Triticum monococcum]
tae-miR169	Ta.10047_Contig1		0	3	CCAAT-box transcription factor complex WHAP9
tae-miR169	Ta.27574_Contig1		0	3	nuclear transcription factor Y subunit A-1-like [Brachypodium distachyon]
tae-miR169	Ta.38584_Contig1	3'UTR	0	2	nuclear transcription factor Y subunit A-8-like
tae-miR169	Ta.48680_Contig2	3'UTR	0	3.5	CCAAT-box transcription factor complex WHAP6
tae-miR169	Ta.49109_Contig1		0	3	Clone wds1f.pk002.p21:fis, full insert mRNA sequence
tae-miR169	Ta.74702_Contig1	3'UTR	0	2	nuclear transcription factor Y subunit alpha isoform b
tae-miR169	Ta#S16058506		0	3	Clone wdi1c.pk002.b10:fis, full insert mRNA sequence
tae-miR169	Ta#S17985716	3'UTR	0	3.5	CCAAT-box transcription factor complex WHAP6
tae-miR169	Ta#S19626893	3'UTR	0	3.5	CCAAT-box transcription factor complex WHAP9
tae-miR169	Ta#S32550659		0	3	Clone wds1f.pk002.p21:fis, full insert mRNA sequence
tae-miR169	Ta#S58887947		0	3.5
tae-miR169	wheat_c14016		0	3	nuclear transcription factor Y subunit A-10-like isoform 1 [Brachypodium distachyon]
tae-miR169	wheat_c1523	5'UTR	0	3.5	ATPase 2 [Hordeum vulgare subsp. vulgare]
tae-miR169	wheat_c240631		2	4
tae-miR169	wheat_c266915		0	3.5
tae-miR169	wheat_c3602	3'UTR	0	4	nuclear transcription factor Y subunit A-2-like [Brachypodium distachyon]
tae-miR169	wheat_c397219	ORF	0	4
tae-miR169	wheat_rep_c133294	ORF	0	4
tae-miR169	wheat_rep_c133294	ORF	0	4	Nuclear transcription factor Y subunit A-1
tae-miR169	wheat_rep_c364754	ORF	0	3.5	CCAAT-binding transcription factor subunit B family protein, expressed [Oryza sativa Japonica Group]
tae-miR169	wheat_rep_c50429	3'UTR	0	3	nuclear transcription factor Y subunit A-9-like [Brachypodium distachyon]
tae-miR169	wheat_rep_c52542	3'UTR	0	3.5	nuclear transcription factor Y subunit A7 [Triticum monococcum]
tae-miR169	wheat_rep_c79855	3'UTR	0	3	CCAAT-box transcription factor complex WHAP4 [Triticum aestivum]
tae-miR171	Ta.39354_Contig1		0	1	putative Scl1 protein [Oryza sativa Japonica Group]
tae-miR171	Ta#S16977732		0	1	putative Scl1 protein [Oryza sativa Japonica Group]
tae-miR171	Ta#S17987956		0	1	putative Scl1 protein [Oryza sativa Japonica Group]
tae-miR171	wheat_c1717		2	2	putative Scl1 prputative Scl1 prhypunnamed protein product [Oryza sativa Japonica Group]
tae-miR171	wheat_c5766		0	0	scarecrow-like protein 6-like [Brachypodium distachyon]
tae-miR171	wheat_rep_c61411	ORF	2	2	putative Scl1 protein [Oryza sativa Japonica Group]
tae-miR172	Ta.13336_Contig2	ORF	0	2.5	ethylene-responsive transcription factor RAP2-7-like [Brachypodium distachyon]
tae-miR172	Ta.68862_Contig1	ORF	0	4	floral homeotic protein APETALA 2-like [Brachypodium distachyon]
tae-miR172	Ta.69928_Contig6	ORF	2	4.5	Reversibly glycosylated polypeptide
tae-miR172	Ta.8589_Contig1	5'UTR	0	3	floral homeotic protein APETALA 2-like
tae-miR172	Ta#S13196267	ORF	2	4.5	Reversibly glycosylated polypeptide
tae-miR172	Ta#S17898931	ORF	2	4.5	Reversibly glycosylated polypeptide
tae-miR172	wheat_c17170	3'UTR	2	4.5	seed imbibition protein [Triticum aestivum]
tae-miR172	wheat_rep_c194211	ORF	0	4.5	cleistogamy 1 [Hordeum vulgare]
tae-miR172	wheat_rep_c213979	ORF	0	2.5
tae-miR172	wheat_rep_c228529	ORF	2	4.5	UDP-arabinopyranose mutase 1-like [Brachypodium distachyon]
tae-miR172	wheat_rep_c54966	ORF	0	2.5	floral homeotic protein [Triticum aestivum]
tae-miR172	wheat_rep_c77738	ORF	2	4.5	sucrose transporter SUT1A [Triticum aestivum]
tae-miR2002	wheat_c319781	ORF	0	4
tae-miR2009	Ta.1767_Contig3	ORF	2	3.5	disease resistance protein RPP8-like [Brachypodium distachyon]
tae-miR2009	Ta.75558_Contig1	ORF	2	3	Mla-like protein
tae-miR2009	Ta#S22373282	ORF	0	5
tae-miR2009	wheat_c29341	ORF	0	4.5	disease resistance protein RPP8-like [Brachypodium distachyon]
tae-miR2009	wheat_c29469	ORF	0	4	disease resistance protein RPM1-like [Brachypodium distachyon]
tae-miR2009	wheat_rep_c106398	ORF	0	3.5	disease resistance protein RPP13-like [Brachypodium distachyon]
tae-miR2011	wheat_rep_c190142	3'UTR	1	4.5
tae-miR2014	contig_256877	3'UTR	2	4	LOW QUALITY PROTEIN: DNA-binding protein RHL1-like [Brachypodium distachyon]
tae-miR2014	contig_73875		2	4.5
tae-miR2014	Ta.71458_Contig2	3'UTR	2	4.5	uncharacterized protein LOC100846913 isoform 1 [Brachypodium distachyon]
tae-miR2014	wheat_rep_c78401	3'UTR	2	4	sarcoplasmic reticulum histidine-rich calcium-binding protein precursor, putative, expressed [Triticum aestivum]
tae-miR2020	contig_199707	ORF	1	3
tae-miR2020	contig_273716	ORF	1	2	putative membrane-associated protein [Oryza sativa Japonica Group]
tae-miR2020	contig_298644	ORF	0	4
tae-miR2020	contig_67241		0	3	PPR protein [Oryza sativa Indica Group]
tae-miR2020	Ta.66220_Contig1	5'UTR	0	3	protein Rf1, mitochondrial-like [Brachypodium distachyon]
tae-miR2020	Ta.73044_Contig1	ORF	0	4	protein Rf1, mitochondrial-like [Brachypodium distachyon]
tae-miR2020	Ta.8296_Contig14	3'UTR	2	4.5	histone cluster 1, H3f-like [Oryctolagus cuniculus]
tae-miR2020	Ta#S13153318		0	4
tae-miR2020	Ta#S17986039	ORF	0	4	putative leaf protein [Oryza sativa Japonica Group]
tae-miR2020	wheat_c103205	ORF	0	3	putative chloroplast RNA processing protein [Oryza sativa Japonica Group]
tae-miR2020	wheat_c12352	ORF	1	4	PPR protein [Oryza sativa Indica Group]
tae-miR2020	wheat_c27128	ORF	0	4
tae-miR2020	wheat_c29499	ORF	0	4	PPR protein [Oryza sativa Indica Group]
tae-miR2020	wheat_c356087	ORF	0	4	Pentatricopeptide repeat-containing protein [Medicago truncatula]
tae-miR2020	wheat_c382311		1	4	protein Rf1, mitochondrial-like [Brachypodium distachyon]
tae-miR2020	wheat_c391328		2	4
tae-miR2020	wheat_c401762	5'UTR	0	3
tae-miR2020	wheat_c408064	3'UTR	0	2	ankyrin repeat-containing protein At3g12360-like [Brachypodium distachyon]
tae-miR2020	wheat_c458	5'UTR	0	3
tae-miR2020	wheat_rep_c100306	ORF	2	4.5	Phosphoglycerate kinase, chloroplastic;
tae-miR2020	wheat_rep_c122994	ORF	0	4	putative chloroplast RNA processing protein [Oryza sativa Japonica Group]
tae-miR2020	wheat_rep_c136102	ORF	2	4.5	Phosphoglycerate kinase, chloroplastic
tae-miR2020	wheat_rep_c197738	ORF	0	4	ubiquitin-conjugating enzyme E2 variant 1B-like [Brachypodium distachyon]
tae-miR2020	wheat_rep_c31707	3'UTR	2	4	ribulose-1,5-bisphosphate carboxylase activase [Triticum aestivum]
tae-miR2020	wheat_rep_c41122	5'UTR	1	4	Ferredoxin, chloroplastic
tae-miR2020	wheat_rep_c53437	5'UTR	2	4.5	beta-amylase 3, chloroplastic-like [Brachypodium distachyon]
tae-miR2023	wheat_rep_c135041		0	2
tae-miR2023	wheat_rep_c402389		0	2.5
tae-miR2025	wheat_rep_c72409	ORF	3	4.5	Metallothionein-like protein 1; Short=MT-1
tae-miR3003	wheat_rep_c119151	3'UTR	0	4.5
tae-miR3003	wheat_rep_c231630	3'UTR	1	3.5	uncharacterized protein
tae-miR3004	wheat_rep_c180359	3'UTR	3	4	alpha-hordothionin [Hordeum vulgare subsp. vulgare]
tae-miR3004	wheat_rep_c44647	3'UTR	2	4	alpha purothionin [Triticum aestivum]
tae-miR3007	wheat_rep_c79284	3'UTR	0	4	senescence-associated protein [Triticum aestivum]
tae-miR3011	wheat_c16848	ORF	0	4	putative aminhypothetical protein OsI_21177 [Oryza sativa Indica Group] unnamed protein product [Oryza sativa Japonica Group]
tae-miR3014	contig_125904	3'UTR	2	1	delta 1-pyrroline-5-carboxylate synthetase [Triticum aestivum]
tae-miR3014	contig_242469		0	3
tae-miR3014	Ta#S12858151		0	4
tae-miR3014	Ta#S32427448	3'UTR	3	2	monodehydroascorbate reductase-like [Brachypodium distachyon]
tae-miR3014	wheat_c15153	3'UTR	2	2	monodehydroascorbate reductase-like [Brachypodium distachyon]
tae-miR3014	wheat_rep_c148271	ORF	2	1	GRF zinc finger family protein [Oryza sativa Japonica Group]
tae-miR3015	contig_205812		0	4
tae-miR3017	Ta.54567_Contig4	ORF	2	4.5	40S ribosomal protein S12-like [Brachypodium distachyon]
tae-miR3020	Ta.66186_Contig1	3'UTR	2	4	NAC domain-containing protein 74-like [Brachypodium distachyon]
tae-miR3020	wheat_c7859	3'UTR	2	4	branched-chain-amino-acid aminotransferase-like protein 2-like [Brachypodium distachyon]
tae-miR3020	wheat_rep_c72243	3'UTR	2	4	ATP-sulfurylase 3, chloroplastic-like [Brachypodium distachyon]
tae-miR3028	wheat_rep_c196063	3'UTR	2	4	nascent polypeptide-associated complex subunit alpha-like protein-like [Brachypodium distachyon]
tae-miR3039	contig_46446	3'UTR	2	4	ribosomal Pr 117 [Triticum aestivum]
tae-miR3043	Ta.44406_Contig2	5'UTR	2	4.5	disease resistance protein RPM1-like [Brachypodium distachyon]
tae-miR3043	wheat_c9388	ORF	0	4.5	putative disease resistance RPP13-like protein 3-like [Brachypodium distachyon]
tae-miR3044	Ta.7348_Contig1	3'UTR	2	4.5	probable glucuronosyltransferase Os01g0926700-like [Glycine max]
tae-miR3047	contig_138338	ORF	1	4.5	Glutamate--tRNA ligase, chloroplastic/mitochondrial
tae-miR3047	contig_319302	ORF	2	4.5	Glutamate--tRNA ligase, chloroplastic/mitochondrial
tae-miR3049	wheat_rep_c41876	3'UTR	2	4.5	auxin transporter-like protein 1-like [Brachypodium distachyon]
tae-miR3049	wheat_rep_c43108	3'UTR	2	4	unnamed protein product
tae-miR3050	Ta.5087_Contig2	3'UTR	2	4	senescence-associated protein-like [Oryza sativa Japonica Group]
tae-miR3050	Ta#S13161613	3'UTR	1	3.5	senescence-associated protein-like [Oryza sativa Japonica Group]
tae-miR3051	wheat_rep_c51687	3'UTR	2	4.5	70 kDa heat shock protein [Triticum aestivum]
tae-miR3053	Ta#S22367365	ORF	2	4.5	Secretory protein
tae-miR3058	contig_218881	3'UTR	1	4.5
tae-miR3058	contig_45212		0	0
tae-miR3059	wheat_c3	3'UTR	2	4.5
tae-miR3062	contig_131092		0	4
tae-miR3062	contig_240181	ORF	0	3
tae-miR3062	contig_280780		0	4.5	probable glutathione S-transferase GSTU6-like [Brachypodium distachyon]
tae-miR3062	contig_6894	ORF	0	4
tae-miR3062	Ta.2019_Contig1	ORF	2	3	Protein disulfide isomerase
tae-miR3062	Ta.44246_Contig1	ORF	0	4	mitochondrial transcription termination factor-like [Oryza sativa Japonica Group]
tae-miR3062	Ta.46819_Contig1	ORF	0	3	mitochondrial transcription termination factor-like [Oryza sativa Japonica Group]
tae-miR3062	Ta#S13026188	3'UTR	0	4	Protein disulfide isomerase 3 precursor
tae-miR3062	Ta#S13139772	ORF	0	4.5	probable glutathione S-transferase GSTU6-like [Brachypodium distachyon]
tae-miR3062	Ta#S17888569	ORF	0	2	Protein disulfide isomerase 3 precursor
tae-miR3062	Ta#S26024168	ORF	0	3	Protein disulfide isomerase 3 precursor
tae-miR3062	Ta#S58861283	ORF	1	3
tae-miR3062	wheat_c184852	ORF	0	4.5	probable glutathione S-transferase GSTU6-like [Brachypodium distachyon]
tae-miR3062	wheat_c386509	ORF	0	3
tae-miR3062	wheat_rep_c157290	ORF	0	3.5	predicted protein [Hordeum vulgare subsp. vulgare]
tae-miR3062	wheat_rep_c210439	ORF	2	4.5
tae-miR3062	wheat_rep_c316759	ORF	0	4	predicted protein [Hordeum vulgare subsp. vulgare]
tae-miR3062	wheat_rep_c363986	ORF	0	3.5	protein disulfide isomerase [Triticum aestivum]
tae-miR3062	wheat_rep_c42856	ORF	0	3	predicted protein [Hordeum vulgare subsp. vulgare]
tae-miR3064	contig_118249		2	4.5
tae-miR3064	contig_126705	3'UTR	0	4	dolichyl-diphosphooligosaccharide--protein glycosyltransferase subunit 1-like [Brachypodium distachyon]
tae-miR3064	contig_232268		2	2
tae-miR3064	contig_241688		0	4.5
tae-miR3064	Ta.4597_Contig1	3'UTR	2	1
tae-miR3064	Ta.70629_Contig5	3'UTR	2	4
tae-miR3064	Ta.72886_Contig1	3'UTR	2	4.5	CMP-N-acetylneuraminate-beta-galactosamide-alpha-2,3-sialyltransferase 2-like [Brachypodium distachyon]
tae-miR3064	wheat_c15693	3'UTR	2	4.5	nucleoside-diphosphatase mig-23-like [Brachypodium distachyon]
tae-miR3064	wheat_c19135	3'UTR	2	4	stress responsive protein [Triticum aestivum]
tae-miR3064	wheat_c9762	3'UTR	2	4.5	CMP-N-acetylneuraminate-beta-galactosamide-alpha-2,3-sialyltransferase 2-like [Brachypodium distachyon]
tae-miR3064	wheat_c9796	3'UTR	0	2	leaf senescence related prunnamed prhypothetical protein OsJ_04294 [Oryza sativa Japonica Group]
tae-miR3064	wheat_rep_c349270		0	4
tae-miR3064	wheat_rep_c367906	ORF	2	4.5	mitochondrial substrate carrier family protein S-like [Brachypodium distachyon]
tae-miR3064	wheat_rep_c50419	3'UTR	0	4.5	nucleoside-diphosphatase mig-23-like [Brachypodium distachyon]
tae-miR3064	wheat_rep_c51859	3'UTR	2	4.5	cytochrome P450 reductase [Triticum aestivum]
tae-miR3064	wheat_rep_c80704		2	1	Os12g0638800 [Oryza sativa Japonica Group]
tae-miR3064	wheat_rep_c84107	3'UTR	2	4
tae-miR3066	Ta#S13206662	ORF	2	4	unknown protein [Oryza sativa Japonica Group]
tae-miR3066	Ta#S22388849	ORF	2	3	unknown protein [Oryza sativa Japonica Group]
tae-miR3066	Ta#S26027185	3'UTR	2	4	ADP,ATP carrier protein 2, mitochondrial precursor [Zea mays]
tae-miR3068	Ta#S13133692		0	4	Cell division cycle and apoptosis regulator protein [Medicago truncatula]
tae-miR3068	wheat_c6382	3'UTR	2	4	predicted protein [Hordeum vulgare subsp. vulgare]
tae-miR3068	wheat_rep_c341503	3'UTR	1	4	calmodulin-like [Oryza sativa Japonica Group]
tae-miR3069	contig_239616	ORF	2	4
tae-miR3069	wheat_rep_c99959	ORF	0	2.5	predicted protein [Hordeum vulgare subsp. vulgare]
tae-miR3077	wheat_rep_c31266	ORF	2	4.5	Mg-chelatase subunit XANTHA-F [Hordeum vulgare subsp. vulgare]
tae-miR3078	Ta.55745_Contig1		2	4.5	Lipid transfer protein
tae-miR3078	wheat_rep_c405530	ORF	2	4.5	serine--glyoxylate aminotransferase-like [Brachypodium distachyon]
tae-miR3082	Ta.54505_Contig5	3'UTR	2	4.5	elongation factor 1-delta 1-like [Brachypodium distachyon]
tae-miR3082	wheat_rep_c368935		2	4	Late embryogenesis abundant protein B19.1B
tae-miR3082	wheat_rep_c77846	3'UTR	2	4	putative elongation factor 1 beta [Hordeum vulgare subsp. vulgare]
tae-miR3083	Ta.70434_Contig1	3'UTR	2	4	vacuolar-processing enzyme-like [Brachypodium distachyon]
tae-miR3083	Ta#S19221002		0	3	polyubiquitin [Bombyx mori]
tae-miR3083	Ta#S32561506		0	4	vacuolar-processing enzyme-like [Brachypodium distachyon]
tae-miR3083	wheat_rep_c72243	3'UTR	2	3	ATP-sulfurylase 3, chloroplastic-like [Brachypodium distachyon]
tae-miR3084	contig_50346	5'UTR	2	4.5	MLA6 protein-like [Oryza sativa Japonica Group]
tae-miR3084	Ta.14550_Contig5		2	4.5	MLA6 protein-like [Oryza sativa Japonica Group]
tae-miR3084	Ta#S17986452		0	4.5	MLA6 protein-like [Oryza sativa Japonica Group]
tae-miR3084	wheat_c4329	ORF	0	4.5	disease resistance protein RPM1-like [Brachypodium distachyon]
tae-miR3084	wheat_rep_c400060		2	4
tae-miR3084	wheat_rep_c53346	3'UTR	2	4
tae-miR3090	contig_103715		2	4.5
tae-miR3092	wheat_c901	3'UTR	2	4.5
tae-miR3094	Ta#S12940667		2	4	inositol-pentakisphosphate 2-kinase-like [Brachypodium distachyon]
tae-miR3094	wheat_c28801	ORF	0	2.5	inositol-pentakisphosphate 2-kinase-like [Brachypodium distachyon]
tae-miR3101	contig_128624	ORF	0	2.5
tae-miR3101	contig_264989	ORF	0	2
tae-miR3101	contig_322803	ORF	0	2.5
tae-miR3102	wheat_c262988	3'UTR	0	4
tae-miR3104	contig_234711	ORF	2	4.5	alpha-glucosidase [Hordeum vulgare subsp. spontaneum]
tae-miR3104	contig_28166	ORF	2	4.5	alpha-glucosidase [Hordeum vulgare subsp. spontaneum]
tae-miR3104	Ta.1050_Contig1	ORF	2	4.5	Putative PDI-like protein
tae-miR3104	Ta#S13189115	ORF	0	4.5	eukaryotic initiation factor 4A-1-like [Brachypodium distachyon]
tae-miR3104	Ta#S16221010	ORF	2	3.5	60S ribosomal protein L7-2-like isoform 1 [Brachypodium distachyon]
tae-miR3104	Ta#S17894656	ORF	2	3.5	60S ribosomal protein L7-2-like isoform 1 [Brachypodium distachyon]
tae-miR3104	wheat_c31128	ORF	2	4	glyceraldehyde-3-phosphate dehydrogenase A, chloroplastic-like [Brachypodium distachyon]
tae-miR3104	wheat_rep_c112607	ORF	2	4	60S ribosomal protein L7-3-like [Brachypodium distachyon]
tae-miR3104	wheat_rep_c37626	ORF	2	4.5	eukaryotic initiation factor 4A-1-like [Brachypodium distachyon]
tae-miR3108	Ta.10452_Contig5		2	2.5	seryl-tRNA synthetase-like [Brachypodium distachyon]
tae-miR3108	wheat_rep_c63215	3'UTR	2	3.5	seryl-tRNA synthetase-like [Brachypodium distachyon]
tae-miR3110	wheat_rep_c109942	3'UTR	2	3.5	polyphosphoinositide phosphatase-like [Brachypodium distachyon]
tae-miR3110	wheat_rep_c60145	5'UTR	2	4.5	multidrug resistance-associated protein 1 [Aegilops tauschii]
tae-miR3114	wheat_rep_c99959	ORF	2	2	predicted protein [Hordeum vulgare subsp. vulgare]
tae-miR3118	wheat_c29173	3'UTR	2	4.5	ABC transporter family protein, putative, expressed [Oryza sativa Japonica Group]
tae-miR3118	wheat_rep_c401765	3'UTR	2	4.5	glyoxysomal malate dehydrogenase [Triticum aestivum]
tae-miR3121	Ta.34926_Contig2	ORF	2	4.5	serine carboxypeptidase-like 3-like [Brachypodium distachyon]
tae-miR3121	Ta.6638_Contig1	ORF	2	4.5	predicted protein [Populus trichocarpa]
tae-miR3125	contig_128101	5'UTR	0	4	probable polygalacturonase-like [Brachypodium distachyon]
tae-miR3125	Ta.16458_Contig1	ORF	2	3.5	putative PTEN-like phosphatase [Oryza sativa Japonica Group]
tae-miR3125	wheat_c19883	ORF	2	4	putative PTEN-like phhypunnamed protein product [Oryza sativa Japonica Group]
tae-miR3125	wheat_rep_c340408		0	4.5	hypothetical protein ARALYDRAFT_482806 [Arabidopsis lyrata subsp. lyrata]
tae-miR3130	Ta.56213_Contig8	ORF	2	4.5	putative lipid transfer protein [Oryza sativa Japonica Group]
tae-miR3130	Ta#S58894872	ORF	0	1
tae-miR3130	wheat_rep_c148279	ORF	2	1
tae-miR3130	wheat_rep_c192954	ORF	0	2	hypothetical protein, contains phospholipase/carboxylesterase domain [Oryza sativa Japonica Group]
tae-miR3134	contig_149407	ORF	0	4.5
tae-miR3134	contig_191862	ORF	0	4.5	conserved hypothetical protein [Ricinus communis]
tae-miR3134	Ta.45952_Contig1	ORF	0	3.5	putative respiratory burst oxidase homolog protein H-like [Brachypodium distachyon]
tae-miR3134	wheat_rep_c58582	5'UTR	0	3.5	respiratory burst oxidase-like protein J [Hordeum vulgare subsp. vulgare]
tae-miR319	contig_224496	5'UTR	0	4	transcription factor PCF8-like [Brachypodium distachyon]
tae-miR319	contig_34886	ORF	0	1.5	transcription factor PCF6-like [Brachypodium distachyon]
tae-miR319	Ta.35199_Contig1	ORF	0	4.5	transcription factor PCF5-like [Brachypodium distachyon]
tae-miR319	Ta.35199_Contig2	ORF	0	4.5	transcription factor PCF5-like [Brachypodium distachyon]
tae-miR319	Ta#S52541790	ORF	0	4	transcription factor PCF8-like [Brachypodium distachyon]
tae-miR319	wheat_c27098	ORF	0	1.5	transcription factor PCF6-like [Brachypodium distachyon]
tae-miR393	contig_118991	ORF	0	2.5	transport inhibitor response 1-like protein Os04g0395600-like [Brachypodium distachyon]
tae-miR393	contig_246691	ORF	2	2.5	transport inhibitor response 1-like protein Os04g0395600-like [Brachypodium distachyon]
tae-miR393	Ta.23215_Contig1	ORF	2	1	transport inhibitor response 1-like protein Os05g0150500-like [Brachypodium distachyon]
tae-miR393	Ta#S16256711	ORF	2	2	transport inhibitor response 1-like protein Os05g0150500-like [Brachypodium distachyon]
tae-miR393	Ta#S17989410	3'UTR	0	1	transport inhibitor response 1-like protein Os05g0150500-like [Brachypodium distachyon]
tae-miR393	wheat_c20049	ORF	0	1	transport inhibitor response 1-like protein Os05g0150500-like [Brachypodium distachyon]
tae-miR393	wheat_c21068	ORF	0	2.5	transport inhibitor response 1-like protein Os04g0395600-like [Brachypodium distachyon]
tae-miR393	wheat_rep_c35408	ORF	1	2.5	Transport inhibitor response 1-like
tae-miR393	wheat_rep_c78762	3'UTR	2	4.5	14-3-3-like protein B
tae-miR393	wheat_rep_c89649	ORF	1	1	transport inhibitor response 1-like protein Os05g0150500-like [Brachypodium distachyon]
tae-miR394	contig_61790	ORF	0	0	F box protein [Triticum aestivum]
tae-miR394	Ta#S13164143	ORF	0	0	Uncharacterized LOC543010
tae-miR394	wheat_c158350	ORF	0	0	F box protein [Triticum aestivum]
tae-miR394	wheat_rep_c188792	ORF	0	1	F box protein [Triticum aestivum]
tae-miR395	Ta#S17982813	ORF	0	3.5	ATP sulfurylase [Zea mays]
tae-miR395	wheat_rep_c56645	5'UTR	0	2	ATP-sulfurylase 3, chloroplastic-like [Brachypodium distachyon]
tae-miR395	wheat_rep_c72243	ORF	2	2	ATP-sulfurylase 3, chloroplastic-like [Brachypodium distachyon]
tae-miR396	Ta.217_Contig3	ORF	2	4.5	Heat shock protein 80
tae-miR396	Ta.34025_Contig2	ORF	2	1	putative growth-regulating factor 5 [Zea mays]
tae-miR396	Ta.3569_Contig1	5'UTR	0	4	PRLI-interacting factor N-like [Oryza sativa Japonica Group]
tae-miR396	Ta#S13208469	ORF	0	4.5	HSP80-2
tae-miR396	wheat_c120989	ORF	0	1.5	TPA_exp: growth-regulating factor 9 [Oryza sativa (japonica cultivar-group)]
tae-miR396	wheat_c234057	ORF	0	3.5	putative transcription activator [Oryza sativa Japonica Group]
tae-miR396	wheat_rep_c168033	3'UTR	2	4.5	40S ribosomal protein S6-like [Brachypodium distachyon]
tae-miR396	wheat_rep_c245862	ORF	0	1.5	GRF transcription factor [Zea mays]
tae-miR396	wheat_rep_c264146	ORF	0	1
tae-miR396	wheat_rep_c32349	ORF	2	4.5	heat shock protein 90 [Triticum aestivum]
tae-miR396	wheat_rep_c328719	5'UTR	2	4.5
tae-miR396	wheat_rep_c397033	ORF	0	3.5	putative transcription activator [Oryza sativa Japonica Group]
tae-miR397	contig_308110	ORF	0	0
tae-miR397	wheat_c359666	3'UTR	2	0	wound induced protein [Zea mays]
tae-miR398	Ta.54171_Contig9	ORF	2	3.5	superoxide dismutase [Cu-Zn] 4A-like [Brachypodium distachyon]
tae-miR398	Ta#S13191375	ORF	2	3.5	superoxide dismutase [Cu-Zn] 4A-like [Brachypodium distachyon]
tae-miR398	wheat_c225705	ORF	2	3.5	Superoxide dismutase 1, putative, expressed [Oryza sativa Japonica Group]
tae-miR398	wheat_rep_c101456	ORF	2	4	Cu/Zn superoxide dismutase [Deschampsia antarctica]
tae-miR398	wheat_rep_c315229	ORF	0	4
tae-miR398	wheat_rep_c55667	5'UTR	2	4	superoxide dismutase [Triticum aestivum]
tae-miR444	Ta.27758_Contig1	ORF	0	1.5	zinc finger (C3HC4-type RING finger) protein-like [Oryza sativa Japonica Group]
tae-miR444	Ta.47541_Contig2	ORF	2	1	MADS-box transcription factor TaAGL17
tae-miR444	Ta.52424_Contig1	ORF	2	2	MIKC-type MADS-box transcription factor WM30
tae-miR444	Ta.9029_Contig1	ORF	0	4.5	glycosyltransferase [Triticum aestivum]
tae-miR444	Ta#S12888801		0	2.5
tae-miR444	wheat_c1744	3'UTR	0	1
tae-miR444	wheat_rep_c200225	ORF	0	2.5	zinc finger, C3HC4 type family protein [Zea mays]
tae-miR444	wheat_rep_c249518	ORF	2	4	MIKC-type MADS-box transcription factor WM30 [Triticum aestivum]
tae-miR5339	contig_288610		1	4.5
tae-miR5339	Ta.24134_Contig2	3'UTR	2	4.5	Ribulose-1,5-bisphosphate carboxylase activase
tae-miR5339	wheat_c16813		0	4.5
tae-miR5339	wheat_c222760		0	4.5	ribulose-1,5-bisphosphate carboxylase activase [Triticum aestivum]
tae-miR818	contig_87587		2	4
tae-miR818	Ta#S17975469	ORF	1	4	putative prolyl-tRNA synthetase C19C7.06-like [Brachypodium distachyon]
tae-miR818	wheat_rep_c32411	3'UTR	2	4	Chain e, Localization Of The Large Subunit Ribosomal Proteins Into A 5.5 A Cryo-Em Map Of Triticum Aestivum Translating 80s Ribosome
tae-miR827	wheat_c384	5'UTR	0	3	SPX domain-containing membrane protein
Ta-miR008	contig_315462	ORF	2	4.5	2-hydroxy-3-oxopropionate reductase [Zea mays]
Ta-miR008	Ta#S22385031	ORF	0	4.5	gamma hydroxybutyrate dehydrogenase-like protein [Oryza sativa Japonica Group]
Ta-miR010	contig_65591	5'UTR	1	4
Ta-miR010	Ta#S37790254	3'UTR	0	2	peroxidase 5-like [Brachypodium distachyon]
Ta-miR010	wheat_rep_c189424	5'UTR	0	4	hypothetical protein [Oryza punctata]
Ta-miR010	wheat_rep_c83274	3'UTR	1	2.5	glutamyl-tRNA(Gln) amidotransferase subunit A-like [Brachypodium distachyon]
Ta-miR017	contig_143583		0	2.5	Nuclear transcription factor Y subunit A9
Ta-miR017	contig_24734		0	2.5	nuclear transcription factor Y subunit A9 [Triticum monococcum]
Ta-miR017	contig_263519		0	2.5	nuclear transcription factor Y subunit A9 [Triticum monococcum]
Ta-miR017	Ta.10047_Contig1		0	2	CCAAT-box transcription factor complex WHAP9
Ta-miR017	Ta.27574_Contig1		0	3	nuclear transcription factor Y subunit A-1-like [Brachypodium distachyon]
Ta-miR017	Ta.48680_Contig2		0	2.5	CCAAT-box transcription factor complex WHAP6
Ta-miR017	Ta.49109_Contig1		0	4	Clone wds1f.pk002.p21:fis, full insert mRNA sequence
Ta-miR017	Ta#S16058506		0	2.5	Clone wdi1c.pk002.b10:fis, full insert mRNA sequence
Ta-miR017	Ta#S17985716		0	2.5	CCAAT-box transcription factor complex WHAP6
Ta-miR017	Ta#S19626893		0	2.5	CCAAT-box transcription factor complex WHAP9
Ta-miR017	Ta#S32550659		0	4	Clone wds1f.pk002.p21:fis, full insert mRNA sequence
Ta-miR017	wheat_c14016		0	4	nuclear transcription factor Y subunit A-10-like isoform 1 [Brachypodium distachyon]
Ta-miR017	wheat_c1523		0	2.5	ATPase 2 [Hordeum vulgare subsp. vulgare]
Ta-miR017	wheat_c266915		0	4
Ta-miR017	wheat_c3602	3'UTR	0	4	nuclear transcription factor Y subunit A-2-like [Brachypodium distachyon]
Ta-miR017	wheat_rep_c364754		0	2.5	CCAAT-binding transcription factor subunit B family protein, expressed [Oryza sativa Japonica Group]
Ta-miR017	wheat_rep_c50429		0	4	nuclear transcription factor Y subunit A-9-like [Brachypodium distachyon]
Ta-miR017	wheat_rep_c52542		0	2.5	nuclear transcription factor Y subunit A7 [Triticum monococcum]
Ta-miR017	wheat_rep_c79855		0	2	CCAAT-box transcription factor complex WHAP4 [Triticum aestivum]
Ta-miR044	Ta.75558_Contig1	ORF	2	3	Mla-like protein
Ta-miR044	wheat_c17927		0	4	disease resistance protein RPP13-like [Brachypodium distachyon]
Ta-miR044	wheat_c400786	3'UTR	2	4	MLA27-2 [Hordeum vulgare subsp. vulgare]
Ta-miR044	wheat_rep_c338171		0	1	putative NB-ARC domain-containing protein [Oryza sativa Indica Group]
Ta-miR044	wheat_rep_c371176		0	4	disease resistance protein RPP13-like [Brachypodium distachyon]
Ta-miR125	Ta.54266_Contig1	3'UTR	2	4	40S ribosomal protein S14-like [Brachypodium distachyon]
Ta-miR125	Ta#S13202758	ORF	2	4.5	Chlorophyll a-b binding protein
Ta-miR140	wheat_rep_c57338	3'UTR	2	4.5	putative glycine-rich protein [Triticum aestivum]
Ta-miR2003	contig_195632		2	4
Ta-miR2003	Ta#S17895542	3'UTR	2	2.5	monodehydroascorbate reductase-like [Brachypodium distachyon]
Ta-miR2003	Ta#S32427448	3'UTR	2	2.5	monodehydroascorbate reductase-like [Brachypodium distachyon]
Ta-miR2003	wheat_c15153	3'UTR	2	2.5	monodehydroascorbate reductase-like [Brachypodium distachyon]
Ta-miR2003	wheat_rep_c72243	3'UTR	2	1.5	ATP-sulfurylase 3, chloroplastic-like [Brachypodium distachyon]
Ta-miR2004	Ta#S22380517	3'UTR	2	4.5	uncharacterized protein LOC100830455 [Brachypodium distachyon]
Ta-miR2004	wheat_rep_c46221	3'UTR	2	1
Ta-miR2004	wheat_rep_c86985	3'UTR	2	2	CBS domain-containing protein CBSX1, chloroplastic-like [Brachypodium distachyon]
Ta-miR2005	wheat_c17927	ORF	0	3	disease resistance protein RPP13-like [Brachypodium distachyon]
Ta-miR2005	wheat_rep_c338171	ORF	0	3	putative NB-ARC domain-containing protein [Oryza sativa Indica Group]
Ta-miR2005	wheat_rep_c371176		0	3	disease resistance protein RPP13-like [Brachypodium distachyon]
Ta-miR2008	wheat_rep_c32884	3'UTR	2	0	probable E3 ubiquitin-protein ligase HERC4-like [Brachypodium distachyon]
Ta-miR2010	wheat_c15192	3'UTR	0	4.5	molybdopterin synthase sulfur carrier subunit-like [Brachypodium distachyon]
Ta-miR2010	wheat_rep_c192852	ORF	0	4	molybdopterin synthase sulfur carrier subunit-like [Brachypodium distachyon]
Ta-miR2010	wheat_rep_c218935	5'UTR	2	4.5	40S ribosomal protein S4-like [Brachypodium distachyon]
Ta-miR2012	wheat_rep_c132598	3'UTR	2	4.5	glycine dehydrogenase [decarboxylating] 1, mitochondrial-like [Brachypodium distachyon]
Ta-miR2012	wheat_rep_c46221	3'UTR	2	0.5
Ta-miR2012	wheat_rep_c86985	3'UTR	2	1	CBS domain-containing protein CBSX1, chloroplastic-like [Brachypodium distachyon]
Ta-miR2013	Ta#S17979943	3'UTR	2	1	nicotianamine synthase 8-like isoform 1 [Brachypodium distachyon]
Ta-miR2013	wheat_rep_c72243	3'UTR	2	0	ATP-sulfurylase 3, chloroplastic-like [Brachypodium distachyon]
Ta-miR2014	wheat_rep_c32411	3'UTR	2	4	Chain e, Localization Of The Large Subunit Ribosomal Proteins Into A 5.5 A Cryo-Em Map Of Triticum Aestivum Translating 80s Ribosome
Ta-miR2017	contig_89409		2	3
Ta-miR2017	Ta.56092_Contig1		2	0	uncharacterized protein LOC100272922 [Zea mays]
Ta-miR2017	Ta#S19221960	3'UTR	2	4
Ta-miR2017	Ta#S32640357		2	1	early nodulin-93-like [Brachypodium distachyon]
Ta-miR2017	Ta#S58884102		2	1.5	cyclophilin [Oryza sativa Japonica Group]
Ta-miR2017	wheat_c14930		2	1
Ta-miR2017	wheat_c7859	3'UTR	2	3	branched-chain-amino-acid aminotransferase-like protein 2-like [Brachypodium distachyon]
Ta-miR2017	wheat_rep_c46344	3'UTR	2	4	putative ubiquitin-specific protease [Oryza sativa Japonica Group]
Ta-miR2018	contig_126358		0	3
Ta-miR2018	Ta.53923_Contig2	3'UTR	2	1	protein LUTEIN DEFICIENT 5, chloroplastic-like [Brachypodium distachyon]
Ta-miR2018	Ta.55312_Contig4	3'UTR	2	3	Zinc finger, C3HC4 type family protein, expressed [Oryza sativa Japonica Group]
Ta-miR2018	Ta#S58882040		0	1
Ta-miR2018	wheat_c10736	5'UTR	1	4	adipocyte plasma membrane-associated protein-like [Brachypodium distachyon]
Ta-miR2019	contig_114601		0	3.5
Ta-miR2019	contig_253352		2	4.5	gibberellin 20 oxidase 3-like [Brachypodium distachyon]
Ta-miR2019	contig_63306		1	3	galactokinase [Zea mays]
Ta-miR2019	Ta.48944_Contig1		0	2	mTERF family protein [Zea mays]
Ta-miR2019	Ta.6765_Contig1	3'UTR	2	4
Ta-miR2019	Ta#S12858151		0	1
Ta-miR2019	Ta#S12983527		0	4.5
Ta-miR2019	Ta#S12986769		0	4.5
Ta-miR2019	Ta#S15881153		0	4.5	NADP-dependent malic enzyme-like isoform 1 [Brachypodium distachyon]
Ta-miR2019	Ta#S32427448	3'UTR	3	4	monodehydroascorbate reductase-like [Brachypodium distachyon]
Ta-miR2019	Ta#S58911633		1	3
Ta-miR2019	wheat_c13022		2	4
Ta-miR2019	wheat_c15153	3'UTR	2	4	monodehydroascorbate reductase-like [Brachypodium distachyon]
Ta-miR2019	wheat_c17434	5'UTR	0	4	acyl-CoA-binding protein [Jatropha curcas]
Ta-miR2019	wheat_c7859	3'UTR	2	4.5	branched-chain-amino-acid aminotransferase-like protein 2-like [Brachypodium distachyon]
Ta-miR2019	wheat_rep_c141655		2	3	SNAP-34 [Hordeum vulgare subsp. vulgare]
Ta-miR2019	wheat_rep_c154063	3'UTR	2	3	peroxidase 6 [Triticum monococcum]
Ta-miR2019	wheat_rep_c169864		0	3.5	NADP-dependent malic enzyme-like isoform 1 [Brachypodium distachyon]
Ta-miR2019	wheat_rep_c32411	3'UTR	2	4	Chain e, Localization Of The Large Subunit Ribosomal Proteins Into A 5.5 A Cryo-Em Map Of Triticum Aestivum Translating 80s Ribosome
Ta-miR2019	wheat_rep_c32884	3'UTR	0	4	probable E3 ubiquitin-protein ligase HERC4-like [Brachypodium distachyon]
Ta-miR2019	wheat_rep_c402940		1	3
Ta-miR2019	wheat_rep_c41909	3'UTR	2	4	prolycopene isomerase, chloroplastic-like [Brachypodium distachyon]
Ta-miR2019	wheat_rep_c46221		2	1.5
Ta-miR2019	wheat_rep_c79987	3'UTR	2	4	hypothetical protein OsI_07042 [Oryza sativa Indica Group]
Ta-miR2019	wheat_rep_c86985		2	3.5	CBS domain-containing protein CBSX1, chloroplastic-like [Brachypodium distachyon]
Ta-miR2020	Ta#S13224936	3'UTR	2	4.5	Ald protein
Ta-miR2020	Ta#S16220643	ORF	2	4	LOW QUALITY PROTEIN: 66 kDa stress protein-like [Brachypodium distachyon]
Ta-miR2020	wheat_rep_c35021	3'UTR	2	4	fructose-bisphosphate aldolase [Triticum aestivum]
Ta-miR2024	Ta.47103_Contig3	3'UTR	2	2	putative MtN19 [Oryza sativa Japonica Group]
Ta-miR2024	Ta#S13213564	5'UTR	2	3	putative MtN19 [Oryza sativa Japonica Group]
Ta-miR2024	wheat_c411157		2	4
Ta-miR2024	wheat_rep_c72243	3'UTR	2	3	ATP-sulfurylase 3, chloroplastic-like [Brachypodium distachyon]
Ta-miR2026	Ta.47103_Contig3		2	0	putative MtN19 [Oryza sativa Japonica Group]
Ta-miR2026	Ta.48728_Contig3		2	2.5	sulfite oxidase-like [Brachypodium distachyon]
Ta-miR2026	Ta.54286_Contig3		2	3	putative mitochondrial 2-oxoglutarate/malate carrier protein-like [Brachypodium distachyon]
Ta-miR2026	Ta#S13189828		2	1	putative mitochondrial 2-oxoglutarate/malate carrier protein-like [Brachypodium distachyon]
Ta-miR2029	Ta.37855_Contig2	3'UTR	2	4.5	F-box domain containing protein, expressed [Oryza sativa Japonica Group]
Ta-miR2029	Ta.47103_Contig3		2	0	putative MtN19 [Oryza sativa Japonica Group]
Ta-miR2029	Ta.5087_Contig2	3'UTR	2	4	senescence-associated protein-like [Oryza sativa Japonica Group]
Ta-miR2029	Ta.54286_Contig3		2	3	putative mitochondrial 2-oxoglutarate/malate carrier protein-like [Brachypodium distachyon]
Ta-miR2029	wheat_c29243		2	2	senescence-assunnamed prhypothetical protein OsJ_22750 [Oryza sativa Japonica Group]
Ta-miR2029	wheat_rep_c120160		0	2.5
Ta-miR2029	wheat_rep_c147119		2	3
Ta-miR2029	wheat_rep_c201758	ORF	0	4.5
Ta-miR2029	wheat_rep_c86326		2	2.5
Ta-miR2030	wheat_rep_c72243	3'UTR	2	1.5	ATP-sulfurylase 3, chloroplastic-like [Brachypodium distachyon]
Ta-miR2030	wheat_rep_c92974	3'UTR	2	4	F-box/kelch-repeat protein SKIP11-like [Brachypodium distachyon]
Ta-miR2032	contig_180320		1	4.5
Ta-miR2032	Ta.43659_Contig1		2	2.5
Ta-miR2032	wheat_c15615		1	2
Ta-miR2032	wheat_rep_c127059		0	2.5
Ta-miR2036	contig_286578		0	1.5
Ta-miR2036	contig_324001	3'UTR	2	2	senescence-assunnamed prhypothetical protein OsJ_22750 [Oryza sativa Japonica Group]
Ta-miR2036	wheat_rep_c102414	5'UTR	1	0	actin-related protein 2/3 complex subunit 4-like [Brachypodium distachyon]
Ta-miR2037	contig_233466		2	4
Ta-miR2037	contig_80419		1	1
Ta-miR2037	Ta#S12962990	3'UTR	0	3.5
Ta-miR2037	wheat_c1052	3'UTR	2	1	nucleoside-triphosphatase ntp-1-like [Brachypodium distachyon]
Ta-miR2037	wheat_rep_c127059	3'UTR	2	3
Ta-miR2040	wheat_c227912		0	3
Ta-miR2041	contig_195632		2	0
Ta-miR2041	wheat_c411157		3	2
Ta-miR2041	wheat_rep_c72243	3'UTR	2	1	ATP-sulfurylase 3, chloroplastic-like [Brachypodium distachyon]
Ta-miR2042	contig_180320	5'UTR	1	2.5
Ta-miR2042	Ta.43659_Contig1		2	0.5
Ta-miR2042	wheat_c15615	5'UTR	1	0
Ta-miR2042	wheat_rep_c127059	3'UTR	0	0.5
Ta-miR2043	contig_253355		0	1.5
Ta-miR2043	contig_284260	ORF	0	4.5
Ta-miR2043	contig_306559		0	2	unknown protein [Oryza sativa Japonica Group]
Ta-miR2043	contig_8209		0	3.5
Ta-miR2043	contig_82918		2	3.5
Ta-miR2043	Ta.14087_Contig1		2	1.5	gibberellin 20 oxidase 3-like [Brachypodium distachyon]
Ta-miR2043	Ta#S32679371		0	1	ribonuclease H2 subunit C-like [Brachypodium distachyon]
Ta-miR2043	Ta#S58889906		1	2
Ta-miR2043	wheat_c4380		0	3	uncharacterized aarF domain-containing protein kinase 1-like [Brachypodium distachyon]
Ta-miR2043	wheat_rep_c320852		2	0
Ta-miR2043	wheat_rep_c398975		0	1.5
Ta-miR2043	wheat_rep_c68947		0	2.5
Ta-miR2043	wheat_rep_c95086		1	3.5	methyltransferase-like protein 16-like [Brachypodium distachyon]
Ta-miR2046	wheat_rep_c172203	3'UTR	2	4
Ta-miR2047	wheat_c411157		3	4
Ta-miR2047	wheat_rep_c72243	3'UTR	2	3	ATP-sulfurylase 3, chloroplastic-like [Brachypodium distachyon]
Ta-miR2048	contig_110564		0	4
Ta-miR2048	contig_308559		2	4
Ta-miR2048	contig_316220		0	3
Ta-miR2048	Ta.33631_Contig1	3'UTR	2	4.5	vacuolar protein sorting-associated protein 36-like isoform 1 [Brachypodium distachyon]
Ta-miR2048	wheat_c2401	3'UTR	2	4.5	vacuolar protein sorting-associated protein 36-like isoform 1 [Brachypodium distachyon]
Ta-miR2048	wheat_c28460	3'UTR	2	4	beclin 1 protein [Triticum aestivum]
Ta-miR2048	wheat_c3240	3'UTR	0	4	protein kinase family protein, putative, expressed [Oryza sativa Japonica Group]
Ta-miR2048	wheat_rep_c151529		2	0	putative kinase-like protein TMKL1-like [Brachypodium distachyon]
Ta-miR2048	wheat_rep_c168234		2	2	mRNA turnover protein 4 homolog [Brachypodium distachyon]
Ta-miR2048	wheat_rep_c172203	3'UTR	2	4
Ta-miR2048	wheat_rep_c31622		0	0
Ta-miR2048	wheat_rep_c82047	3'UTR	2	4.5	hypothetical protein [Oryza sativa Japonica Group]
Ta-miR2048	wheat_rep_c95990		0	0.5	3-hydroxyacyl-CoA dehydratase PASTICCINO 2A-like [Brachypodium distachyon]
Ta-miR2049	contig_119221		0	2	dolichyl-diphosphooligosaccharide--protein glycosyltransferase subunit STT3-like isoform 2 [Brachypodium distachyon]
Ta-miR2049	contig_180320		1	4
Ta-miR2049	Ta.43659_Contig1		2	3
Ta-miR2049	wheat_c15615		1	3
Ta-miR2049	wheat_rep_c127059		0	3
Ta-miR2050	contig_226060		0	3
Ta-miR2050	contig_226062		1	4	zinc finger protein VAR3, chloroplastic-like [Brachypodium distachyon]
Ta-miR2050	contig_250970		0	3
Ta-miR2050	contig_256437		0	4
Ta-miR2050	contig_289678		0	4
Ta-miR2050	contig_316238		0	2.5
Ta-miR2050	contig_43048	3'UTR	0	4	probable dihydrodipicolinate reductase 2, chloroplastic-like [Brachypodium distachyon]
Ta-miR2050	contig_54440	5'UTR	2	3.5	expansin-like A1-like [Brachypodium distachyon]
Ta-miR2050	Ta.12786_Contig1		1	3
Ta-miR2050	Ta.13208_Contig1	3'UTR	2	4	DNA damage-binding protein 1-like [Brachypodium distachyon]
Ta-miR2050	Ta.27700_Contig2	3'UTR	2	4	ubiquitin-like-specific protease ESD4-like isoform 1 [Brachypodium distachyon]
Ta-miR2050	Ta.40287_Contig1	ORF	1	4
Ta-miR2050	Ta#S12859091	3'UTR	2	4	transcription factor bHLH51-like [Brachypodium distachyon]
Ta-miR2050	Ta#S12957365		0	4	ubiquitin-like-specific protease ESD4-like isoform 1 [Brachypodium distachyon]
Ta-miR2050	Ta#S13224298		0	4	post-GPI attachment to proteins factor 3-like [Brachypodium distachyon]
Ta-miR2050	Ta#S19222830	3'UTR	0	3	chaperone protein dnaJ 10-like [Brachypodium distachyon]
Ta-miR2050	Ta#S32427448		2	2	monodehydroascorbate reductase-like [Brachypodium distachyon]
Ta-miR2050	Ta#S32557354		0	2	monodehydroascorbate reductase-like [Brachypodium distachyon]
Ta-miR2050	Ta#S32598180		0	2	monodehydroascorbate reductase-like [Brachypodium distachyon]
Ta-miR2050	wheat_c1149	3'UTR	2	4	zinc finger protein VAR3, chloroplastic-like [Brachypodium distachyon]
Ta-miR2050	wheat_c15076	ORF	0	4.5	universal stress protein [Hordeum vulgare subsp. vulgare]
Ta-miR2050	wheat_c15153		0	2	monodehydroascorbate reductase-like [Brachypodium distachyon]
Ta-miR2050	wheat_c238834	5'UTR	0	4.5	hypothetical protein [Oryza sativa Japonica Group]
Ta-miR2050	wheat_c240586	3'UTR	2	4.5	putative pentatricopeptide repeat-containing protein At1g02420-like [Brachypodium distachyon]
Ta-miR2050	wheat_c28177	3'UTR	2	3	rust resistance gene ABC1041 [Hordeum vulgare subsp. vulgare]
Ta-miR2050	wheat_c3905		0	2.5
Ta-miR2050	wheat_c86456		2	2.5	dihydroflavonol-4-reductase-like [Brachypodium distachyon]
Ta-miR2050	wheat_rep_c104187		2	2
Ta-miR2050	wheat_rep_c123521		0	2	reticulon [Hordeum vulgare]
Ta-miR2050	wheat_rep_c133814	3'UTR	2	3
Ta-miR2050	wheat_rep_c155202		2	2.5	CCA tRNA nucleotidyltransferase, mitochondrial-like [Brachypodium distachyon]
Ta-miR2050	wheat_rep_c220144		0	2
Ta-miR2050	wheat_rep_c224845		0	2	30S ribosomal protein S17, chloroplastic-like isoform 1 [Brachypodium distachyon]
Ta-miR2050	wheat_rep_c33848		0	2	Zinc finger, C2H2 type family protein, expressed [Oryza sativa Japonica Group]
Ta-miR2050	wheat_rep_c38592	ORF	0	4	ubiquitin-like-specific protease ESD4-like isoform 1 [Brachypodium distachyon]
Ta-miR2050	wheat_rep_c41909		2	2	prolycopene isomerase, chloroplastic-like [Brachypodium distachyon]
Ta-miR2050	wheat_rep_c46221	3'UTR	2	0.5
Ta-miR2050	wheat_rep_c58493		2	3	SShypothetical protein OsJ_21872 [Oryza sativa Japonica Group]
Ta-miR2050	wheat_rep_c60672	3'UTR	0	2.5	putative exocyst complex subunit Sec15-like family protein [Triticum urartu]
Ta-miR2050	wheat_rep_c60835		2	3	KH domain-containing protein At4g18375-like [Brachypodium distachyon]
Ta-miR2050	wheat_rep_c80202	5'UTR	0	2.5	LOW QUALITY PROTEIN: tropinone reductase 1-like [Brachypodium distachyon]
Ta-miR2050	wheat_rep_c86985		2	1.5	CBS domain-containing protein CBSX1, chloroplastic-like [Brachypodium distachyon]
Ta-miR2051	contig_155841		2	1.5
Ta-miR2051	contig_98642	3'UTR	2	4.5	hypothetical protein OsI_12813 [Oryza sativa Indica Group]
Ta-miR2051	wheat_rep_c151529		2	0	putative kinase-like protein TMKL1-like [Brachypodium distachyon]
Ta-miR2051	wheat_rep_c168234		2	1.5	mRNA turnover protein 4 homolog [Brachypodium distachyon]
Ta-miR2051	wheat_rep_c172203	3'UTR	2	4
Ta-miR2052	contig_308559	3'UTR	0	3.5
Ta-miR2053	contig_187685		0	2.5
Ta-miR2054	Ta#S32427448	3'UTR	3	4	monodehydroascorbate reductase-like [Brachypodium distachyon]
Ta-miR2054	wheat_c15153	3'UTR	2	4	monodehydroascorbate reductase-like [Brachypodium distachyon]
Ta-miR2055	contig_211484		0	4
Ta-miR2055	contig_63306		1	4	galactokinase [Zea mays]
Ta-miR2055	Ta.48944_Contig1	3'UTR	0	4	mTERF family protein [Zea mays]
Ta-miR2055	Ta.52240_Contig1	3'UTR	1	4	protein notum homolog [Brachypodium distachyon]
Ta-miR2055	Ta.52698_Contig1	3'UTR	0	4.5
Ta-miR2055	Ta#S12858151		0	4
Ta-miR2055	Ta#S32427448	3'UTR	3	4	monodehydroascorbate reductase-like [Brachypodium distachyon]
Ta-miR2055	wheat_c15153	3'UTR	2	4	monodehydroascorbate reductase-like [Brachypodium distachyon]
Ta-miR2055	wheat_c17434	5'UTR	0	4	acyl-CoA-binding protein [Jatropha curcas]
Ta-miR2055	wheat_rep_c248836	5'UTR	2	4.5	Mitochondrial protein, putative [Medicago truncatula]
Ta-miR2055	wheat_rep_c254123	ORF	2	4.5	hypothetical protein MTR_5g051140 [Medicago truncatula]
Ta-miR2055	wheat_rep_c46221		2	4.5
Ta-miR2055	wheat_rep_c54920	3'UTR	2	4	protein notum homolog [Brachypodium distachyon]
Ta-miR2058	contig_123993		0	3.5	putative DNA binding zinc finger protein [Oryza sativa Japonica Group]
Ta-miR2058	contig_123995		0	3.5	putative DNA binding zinc finger prunnamed prhypothetical protein OsJ_22486 [Oryza sativa Japonica Group]
Ta-miR2058	Ta.70221_Contig3	3'UTR	2	4.5	uncharacterized protein LOC100830455 [Brachypodium distachyon]
Ta-miR2058	Ta#S17987593	ORF	0	4.5	probable monogalactosyldiacylglycerol synthase 2, chloroplastic-like [Brachypodium distachyon]
Ta-miR2058	wheat_rep_c113236		0	1.5
Ta-miR2058	wheat_rep_c249871	5'UTR	2	4.5	hypothetical protein
Ta-miR2059	contig_195632		2	2
Ta-miR2059	wheat_c411157		3	1
Ta-miR2059	wheat_rep_c72243	3'UTR	2	0	ATP-sulfurylase 3, chloroplastic-like [Brachypodium distachyon]
Ta-miR2060	contig_262835		2	4.5
Ta-miR2060	Ta.48728_Contig3	3'UTR	2	1	sulfite oxidase-like [Brachypodium distachyon]
Ta-miR2060	wheat_c9796		0	0	leaf senescence related prunnamed prhypothetical protein OsJ_04294 [Oryza sativa Japonica Group]
Ta-miR2060	wheat_rep_c39105	3'UTR	0	4
Ta-miR2060	wheat_rep_c80704		1	0	Os12g0638800 [Oryza sativa Japonica Group]
Ta-miR2062	wheat_rep_c46221	3'UTR	2	3.5
Ta-miR2062	wheat_rep_c86985	3'UTR	2	4	CBS domain-containing protein CBSX1, chloroplastic-like [Brachypodium distachyon]
Ta-miR2063	contig_85544	ORF	1	3.5
Ta-miR2063	Ta.53583_Contig1		0	3.5
Ta-miR2063	wheat_c15076	3'UTR	2	4	universal stress protein [Hordeum vulgare subsp. vulgare]
Ta-miR2063	wheat_c307113		0	2	60S ribosomal protein L5 [Triticum aestivum]
Ta-miR2063	wheat_rep_c178276	5'UTR	1	3
Ta-miR2063	wheat_rep_c391923		0	4
Ta-miR2063	wheat_rep_c44102		2	4.5
Ta-miR2065	wheat_c1052	3'UTR	2	4.5	nucleoside-triphosphatase ntp-1-like [Brachypodium distachyon]
Ta-miR2065	wheat_rep_c398317	3'UTR	1	2.5
Ta-miR2066	Ta#S17988308	3'UTR	2	3.5	vacuolar ATP synthase 16 kDa proteolipid subunit [Zea mays]
Ta-miR2066	wheat_c30991	3'UTR	2	4.5	DNA-binding protein SMUBP-2-like [Brachypodium distachyon]
Ta-miR2068	wheat_c26704	5'UTR	0	4	reticulon-like protein B22-like [Brachypodium distachyon]
Ta-miR2069	contig_167364		2	4.5
Ta-miR2069	contig_54440	5'UTR	2	4.5	expansin-like A1-like [Brachypodium distachyon]
Ta-miR2069	wheat_rep_c104187	3'UTR	2	3
Ta-miR2069	wheat_rep_c109498		2	4
Ta-miR2069	wheat_rep_c43451	3'UTR	2	3.5	gibberellin 20 oxidase 3-like [Brachypodium distachyon]
Ta-miR2069	wheat_rep_c76790		0	3
Ta-miR2072	contig_211484		0	2
Ta-miR2072	contig_253352		2	2	gibberellin 20 oxidase 3-like [Brachypodium distachyon]
Ta-miR2072	contig_63306		1	0	galactokinase [Zea mays]
Ta-miR2072	Ta.48944_Contig1	3'UTR	0	4	mTERF family protein [Zea mays]
Ta-miR2072	Ta.52698_Contig1		0	2.5
Ta-miR2072	Ta.53175_Contig1		0	4.5
Ta-miR2072	Ta#S12858151		0	3
Ta-miR2072	Ta#S12983527		0	1.5
Ta-miR2072	Ta#S12986769		0	1.5
Ta-miR2072	Ta#S13142115		0	4	Vacuolar proton-inorganic pyrophosphatase
Ta-miR2072	Ta#S32427448	3'UTR	3	3	monodehydroascorbate reductase-like [Brachypodium distachyon]
Ta-miR2072	wheat_c15153	3'UTR	2	3	monodehydroascorbate reductase-like [Brachypodium distachyon]
Ta-miR2072	wheat_c17434		0	3	acyl-CoA-binding protein [Jatropha curcas]
Ta-miR2072	wheat_rep_c102804		0	2
Ta-miR2072	wheat_rep_c169864		0	4.5	NADP-dependent malic enzyme-like isoform 1 [Brachypodium distachyon]
Ta-miR2072	wheat_rep_c259377		0	3	translation initiation factor 4G [Triticum aestivum]
Ta-miR2072	wheat_rep_c348538		0	3
Ta-miR2072	wheat_rep_c367340		0	4
Ta-miR2072	wheat_rep_c46221		2	4.5
TamiR502	wheat_rep_c187118	3'UTR	2	4.5	LOW QUALITY PROTEIN: protein SRG1-like [Brachypodium distachyon]
TamiR504	contig_166412		2	4.5
TamiR504	contig_324001	3'UTR	2	4	senescence-assunnamed prhypothetical protein OsJ_22750 [Oryza sativa Japonica Group]
TamiR504	Ta.5087_Contig3	3'UTR	1	4	senescence-associated protein-like [Oryza sativa Japonica Group]
TamiR504	wheat_rep_c127059	3'UTR	2	3
TamiR519	Ta#S17895542	3'UTR	2	4.5	monodehydroascorbate reductase-like [Brachypodium distachyon]
TamiR519	Ta#S32427448	3'UTR	2	4.5	monodehydroascorbate reductase-like [Brachypodium distachyon]
TamiR519	wheat_c15153	3'UTR	2	4.5	monodehydroascorbate reductase-like [Brachypodium distachyon]
TamiR519	wheat_rep_c72243	3'UTR	2	4	ATP-sulfurylase 3, chloroplastic-like [Brachypodium distachyon]

## Sheet: Targets of conserved miRNAs
miRNA	reference sequnce	Location of cleavage site	category	score	target conservation	annotation
tae-miR156	contig_22752	ORF	0	2	conserved target	squamosa promoter-binding-like protein 3-like
tae-miR156	contig_259529	ORF	0	1	conserved target	squamosa promoter-binding-like protein 11-like
tae-miR156	Ta.3711_Contig1	ORF	0	2	conserved target	squamosa promoter-binding-like protein 3-like
tae-miR156	Ta.7021_Contig1	ORF	1	1	conserved target	squamosa promoter-binding-like protein 11-like
tae-miR156	Ta#S15880821	ORF	2	1	conserved target	squamosa promoter-binding-like protein 11-like
tae-miR156	Ta#S52544782	ORF	0	1	conserved target	squamosa promoter-binding-like protein 14-like
tae-miR156	wheat_c18151	ORF	1	2	conserved target	squamosa promoter-binding-like protein 11-like
tae-miR156	wheat_c308844	3'UTR	0	1	conserved target	squamosa promoter-binding-like protein 17-like
tae-miR156	wheat_c64073	ORF	0	2	conserved target	squamosa promoter-binding-like protein 3-like
tae-miR159	Ta.24098_Contig1	ORF	0	2.5	conserved target	Transcription factor Myb3
tae-miR159	Ta.24098_Contig2	ORF	2	2.5	conserved target	Transcription factor Myb3
tae-miR159	wheat_c251066	ORF	0	2.5	conserved target	R2R3-MYB protein
tae-miR160	contig_68076	ORF	0	1	conserved target	auxin response factor 22-like
tae-miR160	Ta.35774_Contig1	5'UTR	0	1	conserved target	auxin response factor 18-like
tae-miR160	Ta.44707_Contig1	ORF	0	1	conserved target	auxin response factor 8-like
tae-miR160	Ta.70043_Contig1	ORF	0	2	conserved target	auxin response factor 8-like
tae-miR160	Ta.71447_Contig1	ORF	0	1	conserved target	auxin response factor 22-like
tae-miR160	wheat_c13403	ORF	0	1	conserved target	auxin response factor 22-like
tae-miR160	wheat_rep_c235237	ORF	0	1	conserved target	auxin response factor 18-like
tae-miR160	wheat_rep_c33564	ORF	0	1	conserved target	auxin response factor 18-like
tae-miR164	contig_33527	ORF	0	3	conserved target	NAC transcription factor
tae-miR164	Ta.44602_Contig2	ORF	0	1	conserved target	NAC domain-containing protein 21/22-like
tae-miR164	Ta.5127_Contig1	ORF	0	1	conserved target	NAC transcription factor 7
tae-miR164	Ta.59053_Contig2	ORF	1	2.5	conserved target	Putative NAC transcription factor
tae-miR164	Ta#S12940110	ORF	0	2	conserved target	NAC transcription factor
tae-miR164	Ta#S26028965	ORF	0	2.5	conserved target	Putative NAC transcription factor
tae-miR164	wheat_c13529	ORF	0	2.5	conserved target	NAC transcription factor
tae-miR164	wheat_c14848	3'UTR	0	1	conserved target	NAC transcription factor
tae-miR164	wheat_c25087	ORF	2	3	conserved target	NAC transcription factor
tae-miR164	wheat_c31039	3'UTR	0	1	conserved target	NAC transcription factor 7
tae-miR164	wheat_rep_c155188	3'UTR	0	1	conserved target	NAC transcription factor 7
tae-miR164	wheat_rep_c352366	5'UTR	1	3	conserved target	NAC transcription factor
tae-miR166	Ta.1808_Contig1	5'UTR	0	2	conserved target	homeobox-leucine zipper protein HOX32-like
tae-miR166	Ta.46083_Contig1	ORF	0	2	conserved target	homeobox-leucine zipper protein HOX9-like
tae-miR166	Ta#S52543234	ORF	0	0.5	conserved target	homeobox-leucine zipper protein HOX33-like
tae-miR166	wheat_c3792	ORF	0	2	conserved target	homeobox-leucine zipper protein HOX9-like
tae-miR167	Ta.6062_Contig1	3'UTR	2	4.5	conserved target	MADS box interactor-like
tae-miR167	Ta#S37904852	ORF	0	4	conserved target	auxin response factor 17-like
tae-miR167	wheat_c114108	3'UTR	0	4	conserved target	Auxin response factor 25
tae-miR167	wheat_c19881	ORF	0	4	conserved target	auxin response factor 25-like
tae-miR167	wheat_c5239	3'UTR	0	4	conserved target	auxin response factor 17-like
tae-miR167	wheat_rep_c177076	3'UTR	0	4.5	conserved target	MADS box interactor-like
tae-miR169	contig_143583		0	3.5	conserved target	Nuclear transcription factor Y subunit A9
tae-miR169	contig_24734	3'UTR	0	3.5	conserved target	nuclear transcription factor Y subunit A9
tae-miR169	contig_263519	3'UTR	0	3.5	conserved target	nuclear transcription factor Y subunit A9
tae-miR169	Ta.38584_Contig1	3'UTR	0	2	conserved target	nuclear transcription factor Y subunit A-8-like
tae-miR169	Ta.48680_Contig2	3'UTR	0	3.5	conserved target	CCAAT-box transcription factor complex WHAP6
tae-miR169	Ta.74702_Contig1	3'UTR	0	2	conserved target	nuclear transcription factor Y subunit alpha isoform b
tae-miR169	Ta#S17985716	3'UTR	0	3.5	conserved target	CCAAT-box transcription factor complex WHAP6
tae-miR169	Ta#S19626893	3'UTR	0	3.5	conserved target	CCAAT-box transcription factor complex WHAP9
tae-miR169	wheat_c240631		2	4	conserved target	nuclear transcription factor Y subunit A-5
tae-miR169	wheat_c397219	ORF	0	4	conserved target	Nuclear transcription factor Y subunit A-1
tae-miR169	wheat_rep_c133294	ORF	0	4	conserved target	Nuclear transcription factor Y subunit A-1
tae-miR169	wheat_rep_c364754	ORF	0	3.5	conserved target	CCAAT-binding transcription factor subunit B family protein, expressed
tae-miR169	wheat_rep_c50429	3'UTR	0	3	conserved target	nuclear transcription factor Y subunit A-9-like
tae-miR169	wheat_rep_c52542	3'UTR	0	3.5	conserved target	nuclear transcription factor Y subunit A7
tae-miR169	wheat_rep_c79855	3'UTR	0	3	conserved target	CCAAT-box transcription factor complex WHAP4
tae-miR171	wheat_rep_c61411	ORF	2	2	conserved target	putative Scl1 protein
tae-miR172	Ta.68862_Contig1	ORF	0	4	conserved target	floral homeotic protein APETALA 2-like
tae-miR172	Ta.8589_Contig1	5'UTR	0	3	conserved target	floral homeotic protein APETALA 2-like
tae-miR172	wheat_rep_c54966	ORF	0	2.5	conserved target	floral homeotic protein
tae-miR319	contig_224496	5'UTR	0	4	conserved target	transcription factor PCF8-like
tae-miR319	contig_34886	ORF	0	1.5	conserved target	transcription factor PCF6-like
tae-miR319	Ta.35199_Contig1	ORF	0	4.5	conserved target	transcription factor PCF5-like
tae-miR319	Ta.35199_Contig2	ORF	0	4.5	conserved target	transcription factor PCF5-like
tae-miR319	Ta#S52541790	ORF	0	4	conserved target	transcription factor PCF8-like
tae-miR319	wheat_c27098	ORF	0	1.5	conserved target	transcription factor PCF6-like
tae-miR393	contig_118991	ORF	0	2.5	conserved target	transport inhibitor response 1-like protein Os04g0395600-like
tae-miR393	contig_246691	ORF	2	2.5	conserved target	transport inhibitor response 1-like protein Os04g0395600-like
tae-miR393	Ta.23215_Contig1	ORF	2	1	conserved target	transport inhibitor response 1-like protein Os05g0150500-like
tae-miR393	Ta#S16256711	ORF	2	2	conserved target	transport inhibitor response 1-like protein Os05g0150500-like
tae-miR393	Ta#S17989410	3'UTR	0	1	conserved target	transport inhibitor response 1-like protein Os05g0150500-like
tae-miR393	wheat_c20049	ORF	0	1	conserved target	transport inhibitor response 1-like protein Os05g0150500-like
tae-miR393	wheat_c21068	ORF	0	2.5	conserved target	transport inhibitor response 1-like protein Os04g0395600-like
tae-miR393	wheat_rep_c35408	ORF	1	2.5	conserved target	Transport inhibitor response 1-like
tae-miR393	wheat_rep_c89649	ORF	1	1	conserved target	transport inhibitor response 1-like protein Os05g0150500-like
tae-miR394	contig_61790	ORF	0	0	conserved target	F box protein
tae-miR394	Ta#S13164143	ORF	0	0	conserved target	F-box only protein 6-like
tae-miR394	wheat_c158350	ORF	0	0	conserved target	F box protein
tae-miR394	wheat_rep_c188792	ORF	0	1	conserved target	F box protein
tae-miR395	Ta#S17982813	ORF	0	3.5	conserved target	ATP sulfurylase
tae-miR395	wheat_rep_c56645	5'UTR	0	2	conserved target	ATP-sulfurylase 3, chloroplastic-like
tae-miR395	wheat_rep_c72243	ORF	2	2	conserved target	ATP-sulfurylase 3, chloroplastic-like
tae-miR396	Ta.34025_Contig2	ORF	2	1	conserved target	putative growth-regulating factor 5
tae-miR396	wheat_c120989	ORF	0	1.5	conserved target	growth-regulating factor 9
tae-miR396	wheat_rep_c264146	ORF	0	1	conserved target	putative growth-regulating factor 9
tae-miR398	Ta.54171_Contig9	ORF	2	3.5	conserved target	superoxide dismutase [Cu-Zn] 4A-like
tae-miR398	Ta#S13191375	ORF	2	3.5	conserved target	superoxide dismutase [Cu-Zn] 4A-like
tae-miR398	wheat_c225705	ORF	2	3.5	conserved target	Superoxide dismutase 1, putative, expressed
tae-miR398	wheat_rep_c101456	ORF	2	4	conserved target	Cu/Zn superoxide dismutase
tae-miR398	wheat_rep_c55667	5'UTR	2	4	conserved target	superoxide dismutase
tae-miR827	wheat_c384	5'UTR	0	3	conserved target	SPX domain-containing membrane protein
tae-miR156	contig_104483	3'UTR	3	4	non-conserved target	putative elongation factor 1 beta
tae-miR156	Ta.17992_Contig5	3'UTR	2	4.5	non-conserved target	40S ribosomal protein S5
tae-miR156	Ta#S18006153	3'UTR	2	4.5	non-conserved target	40S ribosomal protein S5
tae-miR156	wheat_rep_c267358	ORF	0	1	non-conserved target	glucose-6-phosphate isomerase-like isoform 2
tae-miR156	wheat_rep_c44865	3'UTR	2	4	non-conserved target	putative elongation factor 1 beta
tae-miR159	contig_106938	ORF	0	3.5	non-conserved target
tae-miR159	contig_73543		1	3.5	non-conserved target
tae-miR159	Ta#S15902591	3'UTR	0	3.5	non-conserved target	proline-, glutamic acid- and leucine-rich protein 1-like
tae-miR159	wheat_c19264	3'UTR	2	3.5	non-conserved target	proline-, glutamic acid- and leucine-rich protein 1-like
tae-miR159	wheat_rep_c82836	3'UTR	2	4.5	non-conserved target	proline-, glutamic acid- and leucine-rich protein 1-like
tae-miR160	wheat_c11705	ORF	0	3.5	non-conserved target	protein FIZZY-RELATED 2-like
tae-miR160	wheat_rep_c172685	ORF	1	3.5	non-conserved target	protein FIZZY-RELATED 2-like
tae-miR164	Ta#S13148692	ORF	0	4.5	non-conserved target	pyrrolidone carboxyl peptidase-like protein
tae-miR167	wheat_rep_c72444	ORF	2	4.5	non-conserved target	ribulose-bisphosphate carboxylase
tae-miR169	wheat_c1523	5'UTR	0	3.5	non-conserved target	ATPase 2
tae-miR172	Ta.13336_Contig2	ORF	0	2.5	non-conserved target	ethylene-responsive transcription factor RAP2-7-like
tae-miR172	Ta#S13196267	ORF	2	4.5	non-conserved target	Reversibly glycosylated polypeptide
tae-miR172	wheat_rep_c194211	ORF	0	4.5	non-conserved target	cleistogamy 1
tae-miR172	wheat_rep_c213979	ORF	0	2.5	non-conserved target	Floral homeotic protein APETALA 2
tae-miR393	wheat_rep_c78762	3'UTR	2	4.5	non-conserved target	14-3-3-like protein B
tae-miR396	Ta.217_Contig3	ORF	2	4.5	non-conserved target	Heat shock protein 80
tae-miR396	Ta.3569_Contig1	5'UTR	0	4	non-conserved target	PRLI-interacting factor N-like
tae-miR396	Ta#S13208469	ORF	0	4.5	non-conserved target	HSP80-2
tae-miR396	wheat_c234057	ORF	0	3.5	non-conserved target	putative transcription activator
tae-miR396	wheat_rep_c245862	ORF	0	1.5	non-conserved target	GRF transcription factor
tae-miR396	wheat_rep_c32349	ORF	2	4.5	non-conserved target	heat shock protein 90
tae-miR396	wheat_rep_c397033	ORF	0	3.5	non-conserved target	putative transcription activator
tae-miR397	contig_308110	ORF	0	0	non-conserved target
tae-miR397	wheat_c359666	3'UTR	2	0	non-conserved target	wound induced protein
tae-miR398	wheat_rep_c315229	ORF	0	4	non-conserved target

## Sheet: Targets of wheat specfic miRNA
miRNA	reference sequnce	Location of cleavage site	category	score	target conservation	annotation
tae-miR3003	wheat_rep_c231630	3'UTR	1	3.5	uncharacterized protein
tae-miR3003	wheat_rep_c119151	3'UTR	0	4.5
tae-miR3039	contig_46446	3'UTR	2	4	ribosomal Pr 117
tae-miR3047	contig_319302	ORF	2	4.5	Glutamate--tRNA ligase, chloroplastic/mitochondrial
tae-miR3047	contig_138338	ORF	1	4.5	Glutamate--tRNA ligase, chloroplastic/mitochondrial
tae-miR3049	wheat_rep_c43108	3'UTR	2	4	unnamed protein product
tae-miR3049	wheat_rep_c41876	3'UTR	2	4.5	auxin transporter-like protein 1-like
tae-miR3051	wheat_rep_c51687	3'UTR	2	4.5	70 kDa heat shock protein
tae-miR3062	wheat_c386509	ORF	0	3
tae-miR3062	wheat_rep_c363986	ORF	0	3.5	protein disulfide isomerase
tae-miR3062	wheat_rep_c157290	ORF	0	3.5	predicted protein
tae-miR3062	contig_131092		0	4
tae-miR3062	Ta#S13139772	ORF	0	4.5	probable glutathione S-transferase GSTU6-like
tae-miR3062	Ta#S26024168	ORF	0	3	Protein disulfide isomerase 3 precursor
tae-miR3062	Ta#S13026188	3'UTR	0	4	Protein disulfide isomerase 3 precursor
tae-miR3062	Ta.46819_Contig1	ORF	0	3	mitochondrial transcription termination factor-like
tae-miR3062	Ta#S58861283	ORF	1	3
tae-miR3062	contig_240181	ORF	0	3
tae-miR3062	Ta.2019_Contig1	ORF	2	3	Protein disulfide isomerase
tae-miR3062	contig_280780		0	4.5	probable glutathione S-transferase GSTU6-like
tae-miR3062	Ta.44246_Contig1	ORF	0	4	mitochondrial transcription termination factor-like
tae-miR3062	wheat_c184852	ORF	0	4.5	probable glutathione S-transferase GSTU6-like
tae-miR3062	wheat_rep_c42856	ORF	0	3	predicted protein
tae-miR3062	wheat_rep_c316759	ORF	0	4	predicted protein
tae-miR3062	wheat_rep_c210439	ORF	2	4.5
tae-miR3062	contig_6894	ORF	0	4	Sulfotransferase 16
tae-miR3062	Ta#S17888569	ORF	0	2	Protein disulfide isomerase 3 precursor
tae-miR3064	Ta.4597_Contig1	3'UTR	2	1
tae-miR3064	wheat_rep_c367906	ORF	2	4.5	mitochondrial substrate carrier family protein S-like
tae-miR3064	contig_241688		0	4.5
tae-miR3064	contig_232268		2	2
tae-miR3064	Ta.70629_Contig5	3'UTR	2	4
tae-miR3064	wheat_rep_c349270		0	4
tae-miR3064	contig_126705	3'UTR	0	4	dolichyl-diphosphooligosaccharide--protein glycosyltransferase subunit 1-like
tae-miR3064	Ta.72886_Contig1	3'UTR	2	4.5	CMP-N-acetylneuraminate-beta-galactosamide-alpha-2,3-sialyltransferase 2-like
tae-miR3064	wheat_c9796	3'UTR	0	2	leaf senescence related prunnamed prhypothetical protein OsJ_04294
tae-miR3064	wheat_c9762	3'UTR	2	4.5	CMP-N-acetylneuraminate-beta-galactosamide-alpha-2,3-sialyltransferase 2-like
tae-miR3064	wheat_rep_c84107	3'UTR	2	4
tae-miR3064	wheat_rep_c80704		2	1
tae-miR3064	wheat_rep_c50419	3'UTR	0	4.5	nucleoside-diphosphatase mig-23-like
tae-miR3064	wheat_c15693	3'UTR	2	4.5	nucleoside-diphosphatase mig-23-like
tae-miR3064	wheat_rep_c51859	3'UTR	2	4.5	cytochrome P450 reductase
tae-miR3066	Ta#S13206662	ORF	2	4	unknown protein
tae-miR3066	Ta#S26027185	3'UTR	2	4	ADP,ATP carrier protein 2, mitochondrial precursor
tae-miR3066	Ta#S22388849	ORF	2	3	CBS domain-containing protein
tae-miR3069	wheat_rep_c99959	ORF	0	2.5	predicted protein
tae-miR3069	contig_239616	ORF	2	4
tae-miR3077	wheat_rep_c31266	ORF	2	4.5	Mg-chelatase subunit XANTHA-F
tae-miR3082	wheat_rep_c77846	3'UTR	2	4	putative elongation factor 1 beta
tae-miR3082	Ta.54505_Contig5	3'UTR	2	4.5	elongation factor 1-delta 1-like
tae-miR3082	wheat_rep_c368935		2	4	Late embryogenesis abundant protein B19.1B
tae-miR3090	contig_103715		2	4.5
tae-miR3102	wheat_c262988	3'UTR	0	4
tae-miR3104	wheat_c31128	ORF	2	4	glyceraldehyde-3-phosphate dehydrogenase A, chloroplastic-like
tae-miR3104	Ta#S17894656	ORF	2	3.5	60S ribosomal protein L7-2-like isoform 1
tae-miR3104	wheat_rep_c112607	ORF	2	4	60S ribosomal protein L7-3-like
tae-miR3104	Ta.1050_Contig1	ORF	2	4.5	Putative PDI-like protein
tae-miR3104	Ta#S16221010	ORF	2	3.5	60S ribosomal protein L7-2-like isoform 1
tae-miR3104	wheat_rep_c37626	ORF	2	4.5	eukaryotic initiation factor 4A-1-like
tae-miR3104	contig_234711	ORF	2	4.5	alpha-glucosidase
tae-miR3104	contig_28166	ORF	2	4.5	alpha-glucosidase
tae-miR3104	Ta#S13189115	ORF	0	4.5	eukaryotic initiation factor 4A-1-like
tae-miR3121	Ta.34926_Contig2	ORF	2	4.5	serine carboxypeptidase-like 3-like
tae-miR3125	wheat_c19883	ORF	2	4	putative PTEN-like phhypunnamed protein product
tae-miR3125	contig_128101	5'UTR	0	4	probable polygalacturonase-like
tae-miR3125	wheat_rep_c340408		0	4.5
tae-miR3125	Ta.16458_Contig1	ORF	2	3.5	putative PTEN-like phosphatase
tae-miR3130	wheat_rep_c148279	ORF	2	1	Acyl-protein thioesterase 1
tae-miR3130	Ta.56213_Contig8	ORF	2	4.5	putative lipid transfer protein
tae-miR3130	wheat_rep_c192954	ORF	0	2	contains phospholipase/carboxylesterase domain
tae-miR3130	Ta#S58894872	ORF	0	1	disease resistance protein RPS2-like

## Sheet: target of_wheat_barley_specfic
miRNA	reference sequnce	Location of cleavage site	category	score	annotation
tae-miR1130	contig_212630		2	4.5
tae-miR1130	contig_238812	3'UTR	2	2.5	putative FIDDLEHEAD very long chain fatty acid condensing enzyme FDH;1 [Hordeum vulgare]
tae-miR1130	contig_40422		2	1.5
tae-miR1130	contig_71308		2	4.5
tae-miR1130	Ta.70500_Contig1	3'UTR	1	1.5
tae-miR1130	Ta.70970_Contig3		0	3.5
tae-miR1130	Ta#S32679371	ORF	2	2	ribonuclease H2 subunit C-like [Brachypodium distachyon]
tae-miR1130	wheat_c15076	3'UTR	2	4.5	universal stress protein [Hordeum vulgare subsp. vulgare]
tae-miR1130	wheat_rep_c118636	ORF	2	2.5
tae-miR1130	wheat_rep_c222547		0	2
tae-miR1130	wheat_rep_c398975		0	2.5
tae-miR1130	wheat_rep_c46543	3'UTR	2	3.5
tae-miR1130	wheat_rep_c91279	ORF	0	4
tae-miR1436	contig_119221	3'UTR	0	1.5	dolichyl-diphosphooligosaccharide--protein glycosyltransferase subunit STT3-like isoform 2 [Brachypodium distachyon]
tae-miR1436	contig_180320	5'UTR	1	3.5
tae-miR1436	Ta.43659_Contig1		2	1
tae-miR1436	wheat_c15615	5'UTR	1	1
tae-miR1436	wheat_rep_c127059	3'UTR	0	1
tae-miR2009	Ta.1767_Contig3	ORF	2	3.5	disease resistance protein RPP8-like [Brachypodium distachyon]
tae-miR2009	Ta#S22373282	ORF	0	5
tae-miR2009	wheat_c29341	ORF	0	4.5	disease resistance protein RPP8-like [Brachypodium distachyon]
tae-miR2009	wheat_rep_c106398	ORF	0	3.5	disease resistance protein RPP13-like [Brachypodium distachyon]
tae-miR2011	wheat_rep_c190142	3'UTR	1	4.5
tae-miR3004	wheat_rep_c180359	3'UTR	3	4	alpha-hordothionin [Hordeum vulgare subsp. vulgare]
tae-miR3004	wheat_rep_c44647	3'UTR	2	4	alpha purothionin [Triticum aestivum]
tae-miR3007	wheat_rep_c79284	3'UTR	0	4	senescence-associated protein [Triticum aestivum]
tae-miR3011	wheat_c16848	ORF	0	4	putative aminhypothetical protein OsI_21177 [Oryza sativa Indica Group] unnamed protein product [Oryza sativa Japonica Group]
tae-miR3014	contig_125904	3'UTR	2	1	delta 1-pyrroline-5-carboxylate synthetase [Triticum aestivum]
tae-miR3014	contig_242469		0	3
tae-miR3014	Ta#S32427448	3'UTR	3	2	monodehydroascorbate reductase-like [Brachypodium distachyon]
tae-miR3014	wheat_c15153	3'UTR	2	2	monodehydroascorbate reductase-like [Brachypodium distachyon]
tae-miR3014	wheat_rep_c148271	ORF	2	1	GRF zinc finger family protein [Oryza sativa Japonica Group]
tae-miR3015	contig_205812		0	4
tae-miR3017	Ta.54567_Contig4	ORF	2	4.5	40S ribosomal protein S12-like [Brachypodium distachyon]
tae-miR3028	wheat_rep_c196063	3'UTR	2	4	nascent polypeptide-associated complex subunit alpha-like protein-like [Brachypodium distachyon]
tae-miR3043	Ta.44406_Contig2	5'UTR	2	4.5	disease resistance protein RPM1-like [Brachypodium distachyon]
tae-miR3043	wheat_c9388	ORF	0	4.5	putative disease resistance RPP13-like protein 3-like [Brachypodium distachyon]
tae-miR3044	Ta.7348_Contig1	3'UTR	2	4.5	probable glucuronosyltransferase Os01g0926700-like [Glycine max]
tae-miR3050	Ta#S13161613	3'UTR	1	3.5	senescence-associated protein-like [Oryza sativa Japonica Group]
tae-miR3053	Ta#S22367365	ORF	2	4.5	Secretory protein
tae-miR3058	contig_218881	3'UTR	1	4.5
tae-miR3058	contig_45212		0	0
tae-miR3059	wheat_c3	3'UTR	2	4.5
tae-miR3064	contig_118249		2	4.5
tae-miR3064	contig_232268		2	2
tae-miR3064	contig_241688		0	4.5
tae-miR3064	Ta.4597_Contig1	3'UTR	2	1
tae-miR3064	Ta.70629_Contig5	3'UTR	2	4
tae-miR3064	Ta.72886_Contig1	3'UTR	2	4.5	CMP-N-acetylneuraminate-beta-galactosamide-alpha-2,3-sialyltransferase 2-like [Brachypodium distachyon]
tae-miR3064	wheat_c15693	3'UTR	2	4.5	nucleoside-diphosphatase mig-23-like [Brachypodium distachyon]
tae-miR3064	wheat_c9762	3'UTR	2	4.5	CMP-N-acetylneuraminate-beta-galactosamide-alpha-2,3-sialyltransferase 2-like [Brachypodium distachyon]
tae-miR3064	wheat_c9796	3'UTR	0	2	leaf senescence related prunnamed prhypothetical protein OsJ_04294 [Oryza sativa Japonica Group]
tae-miR3064	wheat_rep_c367906	ORF	2	4.5	mitochondrial substrate carrier family protein S-like [Brachypodium distachyon]
tae-miR3064	wheat_rep_c50419	3'UTR	0	4.5	nucleoside-diphosphatase mig-23-like [Brachypodium distachyon]
tae-miR3064	wheat_rep_c80704		2	1	Os12g0638800 [Oryza sativa Japonica Group]
tae-miR3068	Ta#S13133692		0	4	Cell division cycle and apoptosis regulator protein [Medicago truncatula]
tae-miR3068	wheat_c6382	3'UTR	2	4	predicted protein [Hordeum vulgare subsp. vulgare]
tae-miR3068	wheat_rep_c341503	3'UTR	1	4	calmodulin-like [Oryza sativa Japonica Group]
tae-miR3078	wheat_rep_c405530	ORF	2	4.5	serine--glyoxylate aminotransferase-like [Brachypodium distachyon]
tae-miR3083	Ta.70434_Contig1	3'UTR	2	4	vacuolar-processing enzyme-like [Brachypodium distachyon]
tae-miR3083	Ta#S19221002		0	3	polyubiquitin [Bombyx mori]
tae-miR3083	Ta#S32561506		0	4	vacuolar-processing enzyme-like [Brachypodium distachyon]
tae-miR3084	wheat_c4329	ORF	0	4.5	disease resistance protein RPM1-like [Brachypodium distachyon]
tae-miR3092	wheat_c901	3'UTR	2	4.5
tae-miR3094	Ta#S12940667		2	4	inositol-pentakisphosphate 2-kinase-like [Brachypodium distachyon]
tae-miR3094	wheat_c28801	ORF	0	2.5	inositol-pentakisphosphate 2-kinase-like [Brachypodium distachyon]
tae-miR3101	contig_128624	ORF	0	2.5
tae-miR3101	contig_264989	ORF	0	2
tae-miR3101	contig_322803	ORF	0	2.5
tae-miR3108	Ta.10452_Contig5	3'UTR	2	2.5	seryl-tRNA synthetase-like [Brachypodium distachyon]
tae-miR3108	wheat_rep_c63215	3'UTR	2	3.5	seryl-tRNA synthetase-like [Brachypodium distachyon]
tae-miR3110	wheat_rep_c109942	3'UTR	2	3.5	polyphosphoinositide phosphatase-like [Brachypodium distachyon]
tae-miR3110	wheat_rep_c60145	5'UTR	2	4.5	multidrug resistance-associated protein 1 [Aegilops tauschii]
tae-miR3114	wheat_rep_c99959	ORF	2	2	predicted protein [Hordeum vulgare subsp. vulgare]
tae-miR3118	wheat_c29173	3'UTR	2	4.5	ABC transporter family protein, putative, expressed [Oryza sativa Japonica Group]
tae-miR3118	wheat_rep_c401765	3'UTR	2	4.5	glyoxysomal malate dehydrogenase [Triticum aestivum]
tae-miR3121	Ta.6638_Contig1	ORF	2	4.5	predicted protein [Populus trichocarpa]
tae-miR3134	contig_149407	ORF	0	4.5
tae-miR3134	contig_191862	ORF	0	4.5	conserved hypothetical protein [Ricinus communis]
tae-miR3134	Ta.45952_Contig1	ORF	0	3.5	putative respiratory burst oxidase homolog protein H-like [Brachypodium distachyon]
tae-miR3134	wheat_rep_c58582	5'UTR	0	3.5	respiratory burst oxidase-like protein J [Hordeum vulgare subsp. vulgare]
tae-miR395	wheat_rep_c72243	3'UTR	2	2	ATP-sulfurylase 3, chloroplastic-like [Brachypodium distachyon]
Ta-miR008	contig_315462	ORF	2	4.5	2-hydroxy-3-oxopropionate reductase [Zea mays]
Ta-miR008	Ta#S22385031	ORF	0	4.5	gamma hydroxybutyrate dehydrogenase-like protein [Oryza sativa Japonica Group]
Ta-miR010	contig_65591	5'UTR	1	4
Ta-miR010	Ta#S37790254	3'UTR	0	2	peroxidase 5-like [Brachypodium distachyon]
Ta-miR010	wheat_rep_c189424	5'UTR	0	4	hypothetical protein [Oryza punctata]
Ta-miR010	wheat_rep_c83274	3'UTR	1	2.5	glutamyl-tRNA(Gln) amidotransferase subunit A-like [Brachypodium distachyon]
Ta-miR044	Ta.75558_Contig1	ORF	2	3	Mla-like protein
Ta-miR044	wheat_c400786	3'UTR	2	4	MLA27-2 [Hordeum vulgare subsp. vulgare]
Ta-miR044	wheat_rep_c338171	ORF	0	1	putative NB-ARC domain-containing protein [Oryza sativa Indica Group]
Ta-miR140	wheat_rep_c57338	3'UTR	2	4.5	putative glycine-rich protein [Triticum aestivum]
Ta-miR2004	wheat_rep_c86985	3'UTR	2	2	CBS domain-containing protein CBSX1, chloroplastic-like [Brachypodium distachyon]
Ta-miR2005	wheat_c17927	ORF	0	3	disease resistance protein RPP13-like [Brachypodium distachyon]
Ta-miR2005	wheat_rep_c371176		0	3	disease resistance protein RPP13-like [Brachypodium distachyon]
Ta-miR2008	wheat_rep_c32884	3'UTR	2	0	probable E3 ubiquitin-protein ligase HERC4-like [Brachypodium distachyon]
Ta-miR2010	wheat_c15192	3'UTR	0	4.5	molybdopterin synthase sulfur carrier subunit-like [Brachypodium distachyon]
Ta-miR2010	wheat_rep_c192852	ORF	0	4	molybdopterin synthase sulfur carrier subunit-like [Brachypodium distachyon]
Ta-miR2010	wheat_rep_c218935	5'UTR	2	4.5	40S ribosomal protein S4-like [Brachypodium distachyon]
Ta-miR2012	wheat_rep_c132598	3'UTR	2	4.5	glycine dehydrogenase [decarboxylating] 1, mitochondrial-like [Brachypodium distachyon]
Ta-miR2013	Ta#S17979943	3'UTR	2	1	nicotianamine synthase 8-like isoform 1 [Brachypodium distachyon]
Ta-miR2018	contig_126358		0	3
Ta-miR2018	Ta.53923_Contig2	3'UTR	2	1	protein LUTEIN DEFICIENT 5, chloroplastic-like [Brachypodium distachyon]
Ta-miR2018	Ta.55312_Contig4	3'UTR	2	3	Zinc finger, C3HC4 type family protein, expressed [Oryza sativa Japonica Group]
Ta-miR2018	Ta#S58882040		0	1
Ta-miR2018	wheat_c10736	5'UTR	1	4	adipocyte plasma membrane-associated protein-like [Brachypodium distachyon]
Ta-miR2019	wheat_rep_c154063	3'UTR	2	3	peroxidase 6 [Triticum monococcum]
Ta-miR2019	wheat_rep_c46221	3'UTR	2	1.5
Ta-miR2024	Ta.47103_Contig3	3'UTR	2	2	putative MtN19 [Oryza sativa Japonica Group]
Ta-miR2024	Ta#S13213564	5'UTR	2	3	putative MtN19 [Oryza sativa Japonica Group]
Ta-miR2024	wheat_c411157		2	4
Ta-miR2029	Ta.5087_Contig2	3'UTR	2	4	senescence-associated protein-like [Oryza sativa Japonica Group]
Ta-miR2030	wheat_rep_c92974	3'UTR	2	4	F-box/kelch-repeat protein SKIP11-like [Brachypodium distachyon]
Ta-miR2037	contig_233466		2	4
Ta-miR2037	contig_80419		1	1
Ta-miR2037	Ta#S12962990	3'UTR	0	3.5
Ta-miR2037	wheat_c1052	3'UTR	2	1	nucleoside-triphosphatase ntp-1-like [Brachypodium distachyon]
Ta-miR2041	contig_195632		2	0
Ta-miR2041	wheat_c411157		3	2
Ta-miR2041	wheat_rep_c72243	3'UTR	2	1	ATP-sulfurylase 3, chloroplastic-like [Brachypodium distachyon]
Ta-miR2043	contig_253355		0	1.5
Ta-miR2043	contig_284260	ORF	0	4.5
Ta-miR2043	Ta.14087_Contig1	3'UTR	2	1.5	gibberellin 20 oxidase 3-like [Brachypodium distachyon]
Ta-miR2043	Ta#S32679371	ORF	0	1	ribonuclease H2 subunit C-like [Brachypodium distachyon]
Ta-miR2043	wheat_rep_c320852		2	0
Ta-miR2043	wheat_rep_c398975		0	1.5
Ta-miR2043	wheat_rep_c68947		0	2.5
Ta-miR2043	wheat_rep_c95086	ORF	1	3.5	methyltransferase-like protein 16-like [Brachypodium distachyon]
Ta-miR2047	wheat_c411157		3	4
Ta-miR2047	wheat_rep_c72243	3'UTR	2	3	ATP-sulfurylase 3, chloroplastic-like [Brachypodium distachyon]
Ta-miR2048	contig_316220		0	3
Ta-miR2048	wheat_c2401	3'UTR	2	4.5	vacuolar protein sorting-associated protein 36-like isoform 1 [Brachypodium distachyon]
Ta-miR2048	wheat_rep_c168234	3'UTR	2	2	mRNA turnover protein 4 homolog [Brachypodium distachyon]
Ta-miR2048	wheat_rep_c31622		0	0
Ta-miR2048	wheat_rep_c82047	3'UTR	2	4.5	hypothetical protein [Oryza sativa Japonica Group]
Ta-miR2048	wheat_rep_c95990	3'UTR	0	0.5	3-hydroxyacyl-CoA dehydratase PASTICCINO 2A-like [Brachypodium distachyon]
Ta-miR2051	contig_155841		2	1.5
Ta-miR2051	contig_98642	3'UTR	2	4.5	hypothetical protein OsI_12813 [Oryza sativa Indica Group]
Ta-miR2051	wheat_rep_c151529	3'UTR	2	0	putative kinase-like protein TMKL1-like [Brachypodium distachyon]
Ta-miR2051	wheat_rep_c168234	3'UTR	2	1.5	mRNA turnover protein 4 homolog [Brachypodium distachyon]
Ta-miR2051	wheat_rep_c172203	3'UTR	2	4
Ta-miR2052	contig_308559	3'UTR	0	3.5
Ta-miR2055	Ta#S12858151		0	4
Ta-miR2058	contig_123993	3'UTR	0	3.5	putative DNA binding zinc finger protein [Oryza sativa Japonica Group]
Ta-miR2058	contig_123995		0	3.5	putative DNA binding zinc finger prunnamed prhypothetical protein OsJ_22486 [Oryza sativa Japonica Group]
Ta-miR2058	Ta.70221_Contig3	3'UTR	2	4.5	uncharacterized protein LOC100830455 [Brachypodium distachyon]
Ta-miR2058	Ta#S17987593	ORF	0	4.5	probable monogalactosyldiacylglycerol synthase 2, chloroplastic-like [Brachypodium distachyon]
Ta-miR2058	wheat_rep_c113236	5'UTR	0	1.5
Ta-miR2058	wheat_rep_c249871	5'UTR	2	4.5	hypothetical protein
Ta-miR2059	contig_195632		2	2
Ta-miR2059	wheat_rep_c72243	3'UTR	2	0	ATP-sulfurylase 3, chloroplastic-like [Brachypodium distachyon]
Ta-miR2063	contig_85544	ORF	1	3.5
Ta-miR2063	Ta.53583_Contig1		0	3.5
Ta-miR2063	wheat_c15076	3'UTR	2	4	universal stress protein [Hordeum vulgare subsp. vulgare]
Ta-miR2063	wheat_c307113		0	2	60S ribosomal protein L5 [Triticum aestivum]
Ta-miR2063	wheat_rep_c178276	5'UTR	1	3
Ta-miR2063	wheat_rep_c391923		0	4
Ta-miR2063	wheat_rep_c44102		2	4.5
TamiR502	wheat_rep_c187118	3'UTR	2	4.5	LOW QUALITY PROTEIN: protein SRG1-like [Brachypodium distachyon]
TamiR504	wheat_rep_c127059	3'UTR	2	3
TamiR519	Ta#S17895542	3'UTR	2	4.5	monodehydroascorbate reductase-like [Brachypodium distachyon]
TamiR519	Ta#S32427448	3'UTR	2	4.5	monodehydroascorbate reductase-like [Brachypodium distachyon]
TamiR519	wheat_c15153	3'UTR	2	4.5	monodehydroascorbate reductase-like [Brachypodium distachyon]
