# Supplementary material for: Whole-genome discovery of miRNAs and their targets in wheat (Triticum aestivum L.)
Source: BMC Plant Biol. 2014 May 22;14:142. doi: 10.1186/1471-2229-14-142 (PMC4048363; doi:10.1186/1471-2229-14-142)
Supplement: Additional file 6: Table S5 — MiRNA expression along 11 tissues by high-throughput sequencing. [file 1471-2229-14-142-S6.xlsx]

## Sheet: wheat_miRNA_expression
I. Expression profile of previously identified wheat miRNAs
recommended id	former id	sequence (5'-3')	DG	GSE	SH	SL	SR	SJ	YS5	YS15	FL	GRA8	GRA15
tae-miR156b	miR156b|zma-miR156k	TGACAGAAGAGAGCGAGCAC	839.039	1135.52	643.266	3780.99	955.145	20.7214	3.56125	1.39276	477.632	11.0169	70.1389
tae-miR156c	taemiR156b	TGACAGAAGAGAGTGAGCACA	1894.11	2258.12	3054.32	1494.58	934.037	34.5357	2.13675	2.78552	8842.11	55.0847	316.667
tae-miR156a	taemiR156a|miR156a|ath-miR156a	TGACAGAAGAGAGTGAGCAC	201068	266578	366147	215434	198809	9603.99	2629.63	905.989	1.47256e+06	19852.5	27845.8
tae-miR156h	miR156d-3p	GCTCACTCCTCTTTCTGTCAGC	0	0.923191	15.8831	404.332	1.75901	2.30238	0.712251	0	4873.68	4.23729	16.6667
tae-miR156i	miR156e	TGACAGAAGAGAGTGAGCACT	105.121	150.48	341.487	182.912	109.938	8.44206	0.712251	0	2288.16	5.08475	23.6111
tae-miR156f	miR156d	TGACAGAAGAGAGTGAGCA	1119.68	1888.85	1429.48	864.019	2007.92	29.1635	12.1083	4.17827	3025	130.508	193.75
tae-miR156e	miR156c|ahy-miR156a	TGACAGAAGAGAGAGAGCAC	1729.19	2920.97	408.196	194.946	1027.26	16.1167	4.2735	1.39276	209.211	17.7966	41.6667
tae-miR156j	miR156f	TGACAGAAGAGCGTGAGCAC	1908.57	1883.31	63.5324	12.0337	1318.38	6.13968	2.13675	0	131.579	5.08475	8.33333
tae-miR156l	miR156k	TGACAGAAGAGAGGGAGCAC	380.943	470.827	765.565	300.842	620.932	7.6746	4.2735	0.696379	67.1053	25.4237	38.8889
tae-miR156k	miR156g	GACAGAAGAGAGTGAGCAC	316.328	335.118	425.667	245.487	266.491	15.3492	0.712251	0.696379	6948.68	38.1356	15.2778
tae-miR156d	miR156c	TTGACAGAAGAGAGTGAGCAC	2673.35	3108.38	9593.39	18002.4	5874.23	3212.59	51.9943	74.5125	1.09379e+06	687.288	3098.61
tae-miR159e	taemiR159d	TTTGGATTGAAGGGAGCTCTT	0	8.30871	15.8831	305.656	0.879507	0.76746	0	0	1.31579	0	0
tae-miR159d	taemiR159c|tae-miR159a	TTTGGATTGAAGGGAGCTCTG	825.538	3939.25	797.332	6252.71	603.342	468.15	121.083	80.7799	82.8947	7.62712	32.6389
tae-miR159b	miR159b	TTTGGATTGAAGGGAGCTCTGA	359.726	3091.77	520.966	4445.25	446.79	149.655	256.41	162.953	128.947	23.7288	27.7778
tae-miR159c	taemiR159b	TTTGGATTGAAGGGAGCTCTA	0	1.84638	0	36.1011	1.75901	0.76746	0	0	0	1.69492	0
tae-miR159a	taemiR159a	TCTGGCGAGGGACATAAACTGT	0	0.923191	0	9.62696	0	0	0.712251	1.39276	0	0	0
tae-miR160a	taemiR160a|tae-miR160|Ta-miR063-5p	TGCCTGGCTCCCTGTATGCCA	8.67972	22.1566	19.0597	370.638	14.9516	52.1873	76.9231	52.2284	2.63158	24.5763	10.4167
tae-miR160b	taemiR160b|osa-miR160f	TGCCTGGCTCCCTGAATGCCA	0	0	9.52986	279.182	0	0.76746	0	0	1.31579	0	0
tae-miR164a	taemiR164a|tae-miR164	TGGAGAAGCAGGGCACGTGCA	646.157	1582.35	5851.33	115757	3197.01	3890.25	2415.95	780.641	2178.95	2407.63	3393.75
tae-miR164b	taemiR164b|osa-miR164d	TGGAGAAGCAGGGCACGTGCT	39.5409	42.4668	862.452	5877.26	186.456	111.282	40.5983	16.0167	88.1579	55.9322	91.6667
tae-miR164c	taemiR164c	TGGAGAAGCAGGGTACGTGCA	0	0	4.76493	108.303	4.39754	3.06984	1.4245	0.696379	1.31579	1.69492	7.63889
tae-miR166a	taemiR165|miR166d|ath-miR165a	TCGGACCAGGCTTCATCCCCC	6.75089	7.38552	4.76493	62.5752	7.03606	6.90714	3.56125	0.696379	17.1053	11.0169	3.47222
tae-miR166b	taemiR166a|ath-miR166a	TCGGACCAGGCTTCATTCCCC	4722.73	5307.42	4367.85	46187.7	4963.06	4194.17	4674.5	4055.01	18947.4	15938.1	4245.14
tae-miR166c	miR166b	TTCGGACCAGGCTTCATTCCC	0	0	34.9428	3292.42	201.407	99.7698	6.41026	13.2312	53238.2	735.593	81.9444
tae-miR166d	taemiR166b|osa-miR166k	TCGGACCAGGCTTCAATCCCT	108.014	96.0118	1410.42	2880.87	0	869.532	534.188	624.652	28930.3	1896.61	129.861
tae-miR166e	taemiR166c|ptc-miR166n	TCGGACCAGGCTTCATTCCTT	57.8648	65.5465	287.484	1261.13	0.879507	528.78	1642.45	1422.01	5594.74	685.593	101.389
tae-miR166f	miR166c|osa-miR166m	TCGGACCAGGCTTCATTCCCT	54.9715	71.0857	262.071	1477.74	6.15655	491.174	1376.78	957.521	4953.95	367.797	72.9167
tae-miR166g	taemiR166d	TCGGACCAGGCTTCATTCCC	58.8292	76.6248	39.7078	519.856	58.0475	39.1404	412.393	408.078	881.579	883.898	192.361
tae-miR167b	miR167a|ccl-miR167a	TGAAGCTGCCAGCATGATCTGA	73178.7	13914.3	17406.3	68861.6	112938	2759.02	12679.5	18328.7	285968	23321.2	178976
tae-miR167a	taemiR167a|tae-miR167	TGAAGCTGCCAGCATGATCTA	5500.05	10883.5	11659.8	14765.3	17956.9	2064.47	60784.9	26283.4	5317.11	1629.66	2665.28
tae-miR167g	miR167d	TGAAGCTGCCAGCATGATCTGT	621.082	128.323	227.128	1071	1177.66	26.8611	69.0883	87.0474	3182.89	177.119	1772.92
tae-miR167d	taemiR167b|osa-miR167d	TGAAGCTGCCAGCATGATCTG	142.733	64.6233	50.8259	2534.3	208.443	11.5119	47.0085	43.8719	850	91.5254	301.389
tae-miR167c	miR167b	TGAAGCTGCCAGCATGATC	404.089	308.346	115.947	228.64	202.287	15.3492	274.929	114.206	848.684	140.678	184.722
tae-miR167f	taemiR167d|ahy-miR167-5p	TGAAGCTGCCAGCATGATCTT	38.5765	130.17	123.888	341.757	216.359	16.8841	446.581	177.577	127.632	15.2542	36.8056
tae-miR167e	taemiR167c|ath-miR167d	TGAAGCTGCCAGCATGATCTGG	42.4342	7.38552	9.52986	28.8809	71.2401	0.76746	7.12251	7.66017	81.5789	19.4915	158.333
tae-miR168b	taemiR168a|miR168a|osa-miR168a	TCGCTTGGTGCAGATCGGGAC	22097.6	10883.5	155996	485863	170090	132392	7430.91	9250	163680	598191	36486.1
tae-miR168a	miR168	CGCTTGGTGCAGATCGGGAC	61.7224	27.6957	114.358	447.653	545.295	101.305	23.5043	16.0167	239.474	961.864	40.2778
tae-miR168c	taemiR168b	TCGCTTGGTGCAGGTCGGGAA	0	0	1.58831	40.9146	0.879507	0.76746	0.712251	0.696379	1.31579	7.62712	2.08333
tae-miR169c	taemiR169b|ath-miR169b	CAGCCAAGGATGACTTGCCGG	1630.82	2681.87	31672.5	3843.56	2627.97	132.771	7.12251	30.6407	67.1053	255.085	250.694
tae-miR169a	miR169a|ath-miR169a	CAGCCAAGGATGACTTGCCGA	76.1886	184.638	5109.59	654.633	1369.39	400.614	126.781	241.643	123.684	130.508	85.4167
tae-miR169b	miR169b	AGCCAAGGATGACTTGCCGGC	24.1103	41.5436	598.793	40.9146	74.7581	5.37222	0	0.696379	0	1.69492	0
tae-miR169h	taemiR169f|osa-miR169e	TAGCCAAGGATGACTTGCCGG	7.71531	15.6942	15.8831	12.0337	31.6623	2.30238	265.67	402.507	0	0.847458	1.38889
tae-miR169k	taemiR169i	TAGCCAAGGATGATTTGCCTGTG	0	0	14.2948	52.9483	226.913	15.3492	0.712251	0.696379	127.632	0	0
tae-miR169j	taemiR169h	TAGCCAAGGATGACTTGCCTG	4.82207	4.61595	196.95	28.8809	39.5778	0	0.712251	0.696379	0	0	0
Ta-miR017a	sbi-miR169o|Ta-miR017-5p	TAGCCAAGGATGATTTGCCT	0	0	0	0	3.51803	0.76746	0.712251	0	238.158	0	0.694444
tae-miR169d	miR169c	CAGCCAAGGATGACTTGCCGGA	2.89324	10.1551	162.008	14.4404	6.15655	0	0	0	0	0	0
tae-miR169e	taemiR169c	TAGCCAAGAATGACTTGCCTA	16.395	26.7725	6.35324	26.4741	10.5541	0	0	0	21.0526	5.9322	9.02778
tae-miR169i	taemiR169g	TAGCCAAGGATGACTTGCCTA	0	0	0	9.62696	12.3131	0.76746	0	0	1.31579	0	0
tae-miR171e	taemiR171e|tae-miR171a|Ta-miR042-3p	TGATTGAGCCGTGCCAATATC	210.242	573.301	663.914	358.604	773.087	246.355	104.701	176.88	178.947	27.9661	41.6667
tae-miR171d	taemiR171d|miR171a|ath-miR171a	TGATTGAGCCGCGCCAATATC	3.85765	19.387	144.536	204.573	0.879507	26.0936	12.8205	19.4986	31.5789	11.0169	6.25
tae-miR171f	taemiR171f	TGATTGAGTCGTGCCAATATC	0	0.923191	0	2.40674	1.75901	0	0	0	0	0	1.38889
tae-miR171b	taemiR171b|tae-miR171b	TTGAGCCGTGCCAATATCACG	0	0	1.58831	0	0	1.53492	0	0	0	0	0.694444
tae-miR171c	taemiR171c	TGACTGAGCCGTGCCAATATC	0	0	0	0	0.879507	0	0	0	0	0	0
tae-miR172a	miR172a|miR172a|ath-miR172a	AGAATCTTGATGATGCTGCAT	837.111	348.043	7885.96	5412.76	2262.09	77874.1	46467.2	27256.3	23888.2	2619.49	2738.89
tae-miR172d	taemiR172d|miR172e|ath-miR172e	GGAATCTTGATGATGCTGCAT	0	4.61595	14.2948	9.62696	0	2461.24	956.553	321.727	14.4737	185.593	12.5
tae-miR172b	miR172b|taemiR172a|zma-miR172a	AGAATCTTGATGATGCTGCA	2.89324	6.46233	34.9428	36.1011	13.1926	300.844	202.279	103.76	73.6842	14.4068	9.72222
tae-miR172c	taemiR172c	GGAATCTTGATGATGCTGCA	0	0	0	0	0	11.5119	3.56125	1.39276	0	0	0
tae-miR172e	miR172d	TTGAGAATTTTGTGATGATGACAT	0	0	0	0	0	0	0	0	0	1.69492	0.694444
tae-miR319f	taemiR319e	TTGGACTGAAGGGTGCTCCC	0.964413	0.923191	1.58831	0	0.879507	7.6746	4.98575	4.87465	0	1.69492	0.694444
tae-miR319c	taemiR319b	TGGACTGAAGGGAGCTCCCTC	0	2.76957	0	0	5.27704	3.06984	0	0	0	0	2.08333
tae-miR319e	taemiR319d	TTGGACTGAAGGGAGCTCCCT	0	0	0	0	2.63852	0.76746	0	0	0	0	0
tae-miR319a	miR319	TGGACTGAAGGGAGCTCCCT	0	0	1.58831	0	1.75901	0	0	0	0	0	0
tae-miR390a	taemiR390|ath-miR390a	AAGCTCAGGAGGGATAGCGCC	48.2207	265.879	492.376	1251.5	82.6737	233.308	208.689	254.178	68.4211	20.339	54.1667
tae-miR390b	miR390	AAGCTCAGGAGGGATAGCGC	11.573	48.9291	30.1779	64.9819	6.15655	16.1167	39.1738	51.532	1.31579	1.69492	4.86111
tae-miR393a	miR393a|osa-miR393	TTCCAAAGGGATCGCATTGAT	20.2527	30.4653	854.511	3574.01	54.5295	1115.89	69.8006	266.017	3407.89	62.7119	106.25
tae-miR393b	taemiR393a	TCCAAAGGGATCGCATTGATC	0	0	7.94155	50.5415	1.75901	16.8841	0	0	10.5263	0	0
tae-miR395a	miR395|taemiR395b|tae-miR395b	TGAAGTGTTTGGGGGAACTC	2.89324	1.84638	33.3545	36.1011	6.15655	19.1865	18.5185	13.9276	18.4211	10.1695	1.38889
tae-miR395b	taemiR395a	CTGAAGTGTTTGGGGGAACTC	0	0	0	0	0.879507	0	0.712251	0.696379	1.31579	0	0
tae-miR396a	taemiR396a|osa-miR396d	TCCACAGGCTTTCTTGAACTG	72.331	41.5436	790.978	1744.89	718.558	1386.8	7.83476	17.4095	3651.32	74.5763	68.75
tae-miR396b	miR396b	TTCCACAGCTTTCTTGAA	0	0	15.8831	45.728	5.27704	0.76746	9.25926	12.5348	701.316	202.542	5.55556
tae-miR396c	miR396b|taemiR396e|ath-miR396b	TTCCACAGCTTTCTTGAACTT	0	0	222.363	170.878	2.63852	222.563	0	0	18.4211	0.847458	0.694444
tae-miR396f	taemiR396d|ath-miR396a	TTCCACAGCTTTCTTGAACTG	1.92883	6.46233	135.006	74.6089	70.3606	72.9087	3.56125	4.87465	6.57895	12.7119	8.33333
tae-miR396d	taemiR396b	TTCCACAGCTTTCTTGAACT	0	0	9.52986	12.0337	0	2.30238	0	0	7.89474	2.54237	0
tae-miR396e	taemiR396c	TTCCACAGCTTTCTTGAACTA	0	0	1.58831	0	0	0	0	0	0	0	0
tae-miR397a	miR397|miR397|tae-miR2029	TTGAGTGCAGCGTTGATGAAC	109.943	84.9335	39.7078	26.4741	92.3483	22.2563	4.2735	6.26741	16911.8	32.2034	106.944
tae-miR397b	taemiR397	ATTGAGTGCAGCGTTGATGAA	11.573	9.23191	4.76493	64.9819	7.91557	0.76746	0	0	1138.16	27.9661	33.3333
tae-miR398a	miR398	TGTGTTCTCAGGTCGCCCCCG	0.964413	0	0	21.6606	2.63852	0	0	0	18.4211	0	0
tae-miR399a	taemiR399|osa-miR399a	TGCCAAAGGAGAATTGCCCTG	0	0	6.35324	0	0	13.0468	1.4245	1.39276	46.0526	0	1.38889
tae-miR399b	miR399b|ath-miR399b	TGCCAAAGGAGAGTTGCCCTG	0	0	0	2.40674	0	3.8373	0.712251	0.696379	36.8421	0	0
tae-miR408a	miR408|ath-miR408	TGCACTGCCTCTTCCCTGGC	5.78648	2.76957	0	2.40674	0.879507	0.76746	0	0.696379	42.1053	14.4068	9.02778
tae-miR444b	taemiR444b|osa-miR444a.2|tae-miR2024-b	TGCAGTTGCTGCCTCAAGCTT	1.92883	1.84638	44.4727	14.4404	127.529	19.1865	7.12251	7.66017	25	0	2.77778
tae-miR444c	taemiR444c|Ta-miR2009	TGCAGTTGCTGTCTCAAGCTT	9.64413	18.4638	31.7662	12.0337	36.9393	25.3262	12.8205	8.35655	67.1053	20.339	11.8056
tae-miR444a	taemiR444a|osa-miR444b.1|Ta-miR071-5p	TGTTGTCTCAAGCTTGCTGCC	2.89324	6.46233	4.76493	16.8472	26.3852	1.53492	2.13675	3.48189	68.4211	0	0
tae-miR528a	miR528|miR528|osa-miR528	TGGAAGGGGCATGCAGAGGAG	103.192	87.7031	9.52986	3663.06	29.0237	6.13968	8.54701	10.4457	134151	19.4915	25
tae-miR529a	miR529a	CGACGCAGAGAGCAAGCCC	0	0	0	0	0	0	4.2735	8.35655	0	9.32203	0
tae-miR535a	miR535	TGACAACGAGAGAGAGCACGC	0.964413	0.923191	0	0	1.75901	0	0	0	107.895	1.69492	0
tae-miR806b	miR806a	ATGCTGACTAAAAAGAAACGGATG	0.964413	0.923191	3.17662	0	2.63852	5.37222	1.4245	1.39276	0	0	0.694444
tae-miR818a	miR818a|miR1120|Ta-miR2007	TTCTTATATTATGGGACGGAG	145.626	125.554	376.429	117.93	218.997	149.655	190.883	154.596	428.947	39.8305	183.333
tae-miR818b	miR818b|Ta-miR2006	TCTTATATTATGGGACGGAGG	20.2527	27.6957	220.775	79.4224	94.9868	37.6055	31.339	27.1588	226.316	5.9322	53.4722
tae-miR818c	miR818c	CTCTTATATTATGGGACGGAG	35.6833	37.8508	166.773	12.0337	78.2762	39.1404	35.6125	26.4624	121.053	14.4068	34.0278
tae-miR827a	miR827|miR827a|osa-miR827a	TTAGATGACCATCAGCAAACA	690.52	142.171	1670.9	240.674	552.331	263.239	2891.03	1940.11	1790.79	292.373	798.611
tae-miR845a	miR845	TGCTCTGATACCAATTGATGGCAC	0	1.84638	1.58831	0	0	0	0	0.696379	0	0	0
tae-miR902a	miR902h	TTATGATTTGCTTCTCAT	3.85765	0	0	0	0	0	0	0	0	1.69492	0
tae-miR1037a	miR1037	GTCTTTTGGATTTGATGG	0	0	0	0	0	0	0	0	0	4.23729	3.47222
tae-miR1048a	miR1048	AGAACTATGAGTGTTGACGAC	0	0	0	0	0	0	0.712251	0	0	0	0
tae-miR1052a	miR1052	TTCCTTTGATTATTTGATA	0	0	0	0	0	0	0	0	1.31579	0	0
tae-miR1097a	miR1097	TAGCAATGCTGTTGTAGTTGGAA	0	0	0	0	0	0	0	0	0	0	0.694444
TamiR502a	TamiR502	CACTACATTATGGAATGGAGGGA	0	0	0	0	0	0	0.712251	0	0	0	0
tae-miR1118a	miR1118	CGCACTACATTGTGGAACGGAGGA	0	0	0	0	0	0	0	0	0	0.847458	1.38889
TamiR504a	TamiR504	ACATTCTTATATTATGAGACGGAG	0	0	0	0	0.879507	0.76746	0	0	0	0	0
tae-miR1125a	miR1125	AACGAACGAGACCGACTGCGGCG	0.964413	1.84638	20.648	2.40674	5.27704	3.8373	4.2735	0.696379	0	0	0.694444
tae-miR1126a	miR1126	TCAATATGGACTATATACGGA	46.2918	0.923191	36.5311	0	37.8188	5.37222	1.4245	1.39276	9.21053	11.0169	113.194
Ta-miR2029a	miR1127|Ta-miR2029	ACTCCCTCCGTTCGGAATTAC	0.964413	2.76957	6.35324	31.2876	9.67458	1.53492	4.98575	6.96379	98.6842	3.38983	6.25
tae-miR1130a	miR1130	TCCGTCCCATAATGTAAGACG	0.964413	0	7.94155	0	1.75901	2.30238	0	0.696379	15.7895	0	0
TamiR516a	TamiR516	CATTATGGAACGGAAGGAG	0	0	0	0	0	0	0	0.696379	0	0	0
tae-miR1132a	miR1132	TCTATTTTGGAACGGAGGGAG	7.71531	16.6174	54.0025	48.1348	18.4697	11.5119	14.9573	13.2312	55.2632	9.32203	15.2778
tae-miR1135a	miR1135	TCTGCGACAAGTAATTCCGAA	0	0	12.7065	0	2.63852	6.90714	2.849	0	189.474	0.847458	0.694444
TamiR519a	tae-miR1135|TamiR519	CTGCGACAAGTAATTCCGAACGGA	0.964413	2.76957	4.76493	2.40674	0.879507	2.30238	0.712251	0.696379	3.94737	0	1.38889
tae-miR1137a	miR1137	TTAGTACAAAGTTGGATCATC	0	0	1.58831	0	0	0	0	0.696379	0	0	0
tae-miR1139a	miR1139	TAGTAACATAGACTAGTAACATA	0	0	1.58831	0	0	0.76746	0	0	0	0	0
tae-miR1432a	taemiR1432|osa-miR1432	ATCAGGAGAGATGACACCGAC	20.2527	21.2334	57.1792	678.7	900.616	115.119	11.396	13.2312	4802.63	16.9492	22.9167
tae-miR1436a	miR1436	TATATTATGGGACGGAGGGAG	4.82207	7.38552	39.7078	69.7954	34.3008	3.8373	16.3818	12.5348	126.316	3.38983	18.0556
tae-miR1439a	miR1439	ATTTTGGAACGGAGGGAGTAA	0.964413	0.923191	3.17662	2.40674	0	2.30238	1.4245	0.696379	97.3684	0	2.08333
tae-miR2001a	miR1848|tae-miR2001	CGCTCGCCGGAGCAGCGTGCA	109.943	33.2349	101.652	84.2359	1.75901	24.5587	22.0798	27.8552	0	11.8644	99.3056
tae-miR1852a	miR1852	AGAGGTTTCAGAATGCAGGTA	0	0	0	0	0	0	0	0	0	0.847458	0
tae-miR1854a	miR1854	TCCATATTATTGGGGACTTGCTAT	0	0	0	0	0	0	0	0	0	0.847458	0
tae-miR1855a	miR1855	AGCACTGGAGTGAGCCGAAGACGC	0	0.923191	0	0	0.879507	0	0	0	0	0	0
tae-miR1863a	miR1863	AGCTCTGATACCATGTAGAACTGC	0	0	0	0	0.879507	1.53492	0.712251	0	1.31579	0	0.694444
tae-miR2002a	tae-miR2002|Ta-miR034-5p	TGAGATGAGATTACCCCATAC	7216.7	12775.1	14487	5063.78	9499.56	8396.78	2456.55	1525.77	2232.89	1335.59	1015.28
tae-miR2003a	tae-miR2003	CGGTTGGGCTGTATGATGGCGA	4594.46	1222.3	5708.39	515.042	693.931	653.108	534.188	1152.51	175	491469	97393.1
tae-miR2004a	tae-miR2004	TTTGTTTTTATGTTATTTTGTGAA	0.964413	0.923191	14.2948	2.40674	3.51803	4.60476	0.712251	0	0	0	0
tae-miR2006a	tae-miR2006	TACCACGACTGTCATTAAGCA	656.765	829.948	837.039	3761.73	761.653	8326.94	6476.5	10663	54701.3	202.542	422.222
tae-miR2007a	tae-miR2007	CAAGATATTGGGTATTTCTGTC	0	0	9.52986	9.62696	0	0	0	1.39276	3.94737	0	0
tae-miR2009a	tae-miR2009-b	TTAGATGAGAAGGCAGATCATA	2954	3901.4	6925.03	2616.13	4432.72	3851.11	1516.38	1139.28	2552.63	800	2260.42
tae-miR2009b	tae-miR2009-c	TCAGATGAGAAGGCAGATCATA	3481.53	3946.64	9872.94	5918.17	4962.18	4573.29	2473.65	1863.51	4864.47	1381.36	3757.64
tae-miR2010a	tae-miR2010	TGTGCGCAATAAGATTTTGCTA	10.6085	2.76957	120.712	7.22022	24.6262	56.792	12.8205	6.96379	26.3158	1.69492	0.694444
tae-miR2011a	tae-miR2011|Ta-miR172-3p	TGCAGTGGCATATGCAACTCT	0	0	0	0	0	10.7444	2.13675	0.696379	2.63158	0	0.694444
tae-miR2013a	tae-miR2013	TTGAACGACCTCACCATGTCG	0	0	0	0	0	0	0	0	3.94737	0	0
tae-miR2014a	tae-miR2014	AGCAAACATATCTGAGCACA	12.5374	75.7016	0	0	4.39754	0.76746	21.3675	6.26741	1.31579	0	0.694444
tae-miR2015a	tae-miR2015	TGCATCATCTCGAACTCGTCG	51.1139	105.244	9.52986	14.4404	330.695	7.6746	0	0	0	0	18.0556
tae-miR2016a	tae-miR2016|Ta-miR019-5p	TGACCCTGAGGCACTCATACCG	2.89324	9.23191	0	9.62696	0	37.6055	341.88	332.869	0	0	2.08333
tae-miR2020a	tae-miR2020	ATAGCATCATCCATCCTACCA	4551.07	6630.35	3179.8	17217.8	3483.73	1589.41	1830.48	1270.89	3755.26	2123.73	5100.69
tae-miR2021a	tae-miR2021	TTTTGTCACATATAATACATA	15.4306	6.46233	17.4714	0	2.63852	12.2794	0	0	14.4737	0.847458	3.47222
tae-miR2022a	tae-miR2022	TGGCCAAGGTCTCTTGAGGCT	1.92883	0.923191	0	0	9.67458	0	0	0	0	0	0
tae-miR2023a	tae-miR2023-a	TTTTGCCGGTTGAACGACCTCA	0	0	1.58831	21.6606	10.5541	17.6516	0	3.48189	209.211	0	0.694444
tae-miR2023b	tae-miR2023-b	TTTTGCTGGTTGAACGACCTCA	0.964413	0	0	0	0	0	0	0	0	0	0
tae-miR2023c	tae-miR2023-c	TTTTGCCGGTTGATCGACCTCA	0	0	0	0	0	0	0	0	3.94737	0	0
tae-miR2025a	tae-miR2025	GTGTTCTCAGGTCGCCCCCGC	0	0	0	0	0	0	0	0	11.8421	0	0
tae-miR2026a	tae-miR2026|Ta-miR057-1-3p|Ta-miR057-2-5p	TGGCCGTTGGTAGAGTAGGAGA	0	0	0	4.81348	0	0	0.712251	2.08914	14.4737	2.54237	0
tae-miR2027a	tae-miR2027	GTATTAGGTTGGTCAAATTGACGA	1.92883	0	3.17662	0	1.75901	7.6746	0	0.696379	2.63158	0	0
tae-miR2028a	tae-miR2028	TAGCTGTGCTTTCAGCAAGAA	0	0	0	0	1.75901	0	0	0	0	0	2.08333
tae-miR2032a	tae-miR2032	TGTAGATACTCCCTAAGGCTT	0	0.923191	4.76493	2243.08	99.3843	49.8849	5.69801	2.08914	2119.74	0	0.694444
Ta-miR2001a	Ta-miR2001	TTGGACGAGGATGTGCAACTG	209.278	153.25	395.489	151.625	540.897	472.755	94.0171	132.312	221.053	77.1186	160.417
Ta-miR2003a	Ta-miR2003	TGACAAGTAATTTGGAACGGA	0.964413	0	0	0	1.75901	3.06984	0	1.39276	0	0	0
Ta-miR2004a	Ta-miR2004	CATCTATTTTGGAACGGAGGG	123.445	181.869	3059.09	695.548	1139.84	514.965	264.957	286.908	893.421	1275.42	625.694
Ta-miR2005a	Ta-miR2005	TGAGAAGGCAGATCATAATAGC	610.474	770.864	1180.11	1095.07	1466.14	859.555	880.342	518.802	464.474	261.017	632.639
Ta-miR2008a	Ta-miR2008	AGACTTATATTTAGGAACGGA	576.719	358.198	1801.14	115.523	1145.12	702.226	583.333	614.206	1707.89	515.254	1247.22
Ta-miR2011a	Ta-miR2011|Ta-miR036-3p	TTCCGAAAGGCTTGAAGCAAAT	6.75089	11.0783	1113.41	43.3213	72.9991	107.444	10.6838	15.3203	26.3158	19.4915	65.2778
Ta-miR2012a	Ta-miR2012	TCATCTATTTTGGAACGGAGG	9.64413	3.69276	154.066	24.0674	13.1926	14.5817	11.396	6.26741	2.63158	3.38983	6.25
Ta-miR2013a	Ta-miR2013	TTGATGACAAGTATTTCCGGA	27.0036	30.4653	268.424	96.2696	75.6376	59.0944	27.7778	34.8189	259.211	42.3729	67.3611
Ta-miR2014a	Ta-miR2014	TTCTTATATTTTGGGACGGAG	29.8968	32.3117	73.0623	4.81348	48.3729	24.5587	40.5983	18.1058	86.8421	11.8644	61.8056
Ta-miR2016a	Ta-miR2016|Ta-miR039-5p	CAGAACCAGAATGAGTAGCTC	558.395	421.898	120.712	43.3213	249.78	143.515	76.9231	71.727	425	123.729	191.667
Ta-miR2017a	Ta-miR2017	TCCGTCCGGAAATACTTGTCA	19.2883	12.9247	15.8831	180.505	14.9516	15.3492	10.6838	9.05292	200	4.23729	11.1111
Ta-miR2018a	Ta-miR2018	TCTTACATTATGGGACGGAGGG	0	0	1.58831	2.40674	0	0.76746	0	0.696379	0	0	2.77778
Ta-miR2019a	Ta-miR2019	ATTTTGGGACGGAGGGAGTAC	0.964413	0.923191	7.94155	21.6606	4.39754	0	5.69801	3.48189	65.7895	0	2.08333
Ta-miR2020a	Ta-miR2020|Ta-miR121-3p	ACACTTATTTTGGACGGAGGG	2.89324	1.84638	1.58831	12.0337	5.27704	1.53492	1.4245	2.08914	5.26316	0	0
Ta-miR2021a	Ta-miR2021	AGCATGAGGCGACAACTGCAT	1.92883	2.76957	3.17662	7.22022	13.1926	8.44206	1.4245	0.696379	3.94737	0	2.08333
Ta-miR2023a	Ta-miR2023	AAATAGATGACTCAACTTTAT	3.85765	3.69276	11.1182	0	10.5541	5.37222	2.849	2.78552	39.4737	12.7119	6.94444
Ta-miR2024a	Ta-miR2024	ACAAGTAATTCCGAACGGAGGGAG	19.2883	16.6174	77.8272	77.0156	35.1803	66.769	65.5271	25.0696	3.94737	24.5763	34.0278
Ta-miR2026a	Ta-miR2026	TACTCCCTCCGTTCGGAATTA	2.89324	1.84638	0	14.4404	0	0	0	0	22.3684	2.54237	0.694444
Ta-miR2028a	Ta-miR2028	CAAGAATTTTGGGACGGAGGT	0.964413	0.923191	4.76493	2.40674	1.75901	1.53492	2.13675	3.48189	3.94737	0	2.77778
Ta-miR2030a	Ta-miR2030	TGATGACAAGTATTTTCGGACGG	0	0.923191	0	0	0	1.53492	2.13675	0	3.94737	0	0.694444
Ta-miR2032a	Ta-miR2032	TATATTATGAGACGGAGGGAGT	0	0	3.17662	2.40674	0	0	1.4245	0.696379	1.31579	0	2.08333
Ta-miR2033a	Ta-miR2033	TAAACTGAGAGAGAGGGAGTA	0.964413	2.76957	1.58831	4.81348	0	0	0.712251	0	2.63158	0	0.694444
Ta-miR2034a	Ta-miR2034	TTTGACCAAAGCTAATATGCGGAC	0	0	1.58831	0	0	1.53492	0	0	0	0	0.694444
Ta-miR2036a	Ta-miR2036	GTTCTTATATTATGGGACGGAGGG	0	0	1.58831	0	0	0	0	0	0	0	0.694444
Ta-miR2037a	Ta-miR2037	CTCTTATATTATGGGACGGAGGGA	0.964413	8.30871	9.52986	2.40674	4.39754	5.37222	2.13675	2.08914	5.26316	1.69492	18.75
Ta-miR2039a	Ta-miR2039	AAGCGACGAGTAATATGGAACGGA	4.82207	1.84638	1.58831	0	0	5.37222	0.712251	1.39276	1.31579	0.847458	3.47222
Ta-miR2040a	Ta-miR2040	AAAATAGATGACTCAACTTTATAC	1.92883	0	3.17662	0	7.91557	7.6746	2.13675	1.39276	7.89474	2.54237	4.86111
Ta-miR2041a	Ta-miR2041	TGACAAGTATTTTCGGACGGAGG	0.964413	0	9.52986	0	0.879507	1.53492	0.712251	0.696379	2.63158	0	0.694444
Ta-miR2042a	Ta-miR2042	TATATTATGGGACGGAGGGAGTA	0	0	3.17662	0	0	0	0.712251	0	5.26316	0	2.77778
Ta-miR2043a	Ta-miR2043	CTCTGTCCCATAATGTAAGACGT	2.89324	0	6.35324	0	2.63852	0.76746	1.4245	0	1.31579	0	0.694444
Ta-miR2044a	Ta-miR2044	ATTTTGATGACAAGTATTTTCGG	0	0	0	0	0	3.06984	0	0.696379	0	0	0
Ta-miR2046a	Ta-miR2046	TTATATTAGTTTACAGAGGGA	2.89324	0.923191	7.94155	0	9.67458	6.90714	5.69801	1.39276	11.8421	1.69492	4.16667
Ta-miR2047a	Ta-miR2047	TGACAAGTAATTCGGGACGGA	2.89324	0	0	0	0	0	1.4245	0	0	0	0
Ta-miR2048a	Ta-miR2048	TATTAGTTTACAGAGGGAGTA	3.85765	5.53914	1.58831	2.40674	1.75901	1.53492	5.69801	4.17827	7.89474	0.847458	2.08333
Ta-miR2049a	Ta-miR2049	TATATTCTGGGACAGAGGGAG	0	0	0	0	0	0	0	0.696379	0	0	0
Ta-miR2050a	Ta-miR2050	TATTTTGGAACGGAGGGAGTA	1.92883	0	1.58831	0	2.63852	0	2.13675	1.39276	25	0	1.38889
Ta-miR2051a	Ta-miR2051	TATATTAGTTTACAGAGGGAG	3.85765	2.76957	1.58831	2.40674	9.67458	5.37222	5.69801	4.17827	17.1053	0.847458	2.77778
Ta-miR2052a	Ta-miR2052	ATTAGTTTACAGAGGGAGTAT	0	0	0	0	0.879507	0.76746	0	0	0	0	0.694444
Ta-miR2053a	Ta-miR2053	AATGTAAGACGTTTTTTGACA	0.964413	2.76957	9.52986	0	7.03606	0	0	2.08914	5.26316	3.38983	1.38889
Ta-miR2054a	Ta-miR2054	AATATGGAACGGAGGGAGCAA	0	0.923191	0	0	0	0	0	0	1.31579	0	0.694444
Ta-miR2055a	Ta-miR2055	ATTATGGAAAGGAGGGAGTA	0	0	0	0	0	0	0	0	2.63158	0	0
Ta-miR2056a	Ta-miR2056	AAGACAAGTAATTCAGAACGGATG	0	0	1.58831	0	0	0	0	0	0	0	0.694444
Ta-miR2057a	Ta-miR2057	AAACGCTCTTATATTATGGGACGA	0	0	0	0	0	0.76746	1.4245	0	3.94737	0	0
Ta-miR2058a	Ta-miR2058	AAAATAAGTGACTCAATTTTGTAC	0	0	0	0	0	0.76746	0	0	1.31579	0	0.694444
Ta-miR2059a	Ta-miR2059	TGACAAGTATTTCCGGACGGAGG	0	4.61595	38.1194	0	1.75901	14.5817	4.2735	2.08914	3.94737	0	5.55556
Ta-miR2060a	Ta-miR2060	TCCGTTCCAAAATAGATGACCCA	0	0	1.58831	2.40674	0	1.53492	1.4245	0.696379	2.63158	0	1.38889
Ta-miR2061a	Ta-miR2061	TTTCTGCGACAAGTAATTCCGA	0	0	0	0	0	0.76746	0	0	1.31579	0	0
Ta-miR2063a	Ta-miR2063	ATAATATAAGAACGTTTTTGAC	1.92883	1.84638	17.4714	2.40674	2.63852	3.06984	0.712251	2.78552	2.63158	0	0.694444
Ta-miR2064a	Ta-miR2064	AGGATTGTAAAACAAATGGGGC	0	0	0	0	0	0	2.13675	0.696379	2.63158	0	0
Ta-miR2065a	Ta-miR2065	TTATATTTAGGAATGGAGGGA	0	0	3.17662	0	0	0	0	0	2.63158	0	0
Ta-miR2066a	Ta-miR2066	TGTACAAATAAGCACCGGTGC	1.92883	0.923191	0	4.81348	0	1.53492	1.4245	0.696379	18.4211	0	0
Ta-miR2068a	Ta-miR2068	CACTTATTATGGATCGGAGGT	0	0.923191	7.94155	2.40674	0	1.53492	0	0.696379	0	4.23729	0
Ta-miR2069a	Ta-miR2069	CTATTTTGGAACGGAGGGAGT	0	0	9.52986	0	0	0	7.12251	3.48189	25	0.847458	8.33333
Ta-miR2071a	Ta-miR2071	AATTAGTTGACACTCAAACGG	1.92883	7.38552	6.35324	2.40674	2.63852	1.53492	0.712251	1.39276	15.7895	0	0.694444
Ta-miR2072a	Ta-miR2072	ATTATGGGACGGAGGGAGTAG	0	0	4.76493	2.40674	0.879507	0	0.712251	1.39276	25	0	0.694444
tae-miR2087a	miR2087	CAAGAAAGAACCGGGCAG	0.964413	0	0	0	0	0	0	0	0	0	0
tae-miR2275a	miR2275	TTTGGTTTCCTCCAATATCTCG	0.964413	0	0	0	0	0	0	0	0	0.847458	11.8056
tae-miR2651a	miR2651	GTTGATTGGTTGTCTGCAT	0	0	0	0	0	0	0	0.696379	0	0	6.25
tae-miR2676a	miR2676a	ATTGTTGGATGATAATATG	0.964413	0	0	0	0.879507	0.76746	0	0	32.8947	0	0
Ta-miR001a	Ta-miR001-1-5p|Ta-miR001-2-5p|Ta-miR001-3-5p	TGCAGCGCCGGTGAACCGCTC	4.82207	6.46233	4.76493	0	0.879507	0	0	0	6.57895	1.69492	6.25
Ta-miR002a	Ta-miR002-5p	ACCCCTAGGTCGTCAATTTGA	0	0	1.58831	0	0	0	0	0	10.5263	0	2.77778
Ta-miR003a	Ta-miR003-1-5p|Ta-miR003-2-5p	ATAAAAGGGGATGTATCTAGA	0	0.923191	3.17662	2.40674	1.75901	1.53492	0.712251	0	6.57895	0	0.694444
Ta-miR004a	Ta-miR004-1-5p|Ta-miR004-2-5p|Ta-miR004-3-5p	TCACAAATATAAGATGTTCT	0	0	0	0	0	0.76746	11.396	18.8022	138.158	33.8983	23.6111
Ta-miR005a	Ta-miR005-1-5p|Ta-miR005-2-5p|Ta-miR005-3-5p|Ta-miR005-4-5p	TAATGTAAGACGTTTTTTGAC	2.89324	2.76957	23.8247	0	5.27704	8.44206	3.56125	1.39276	6.57895	3.38983	0.694444
Ta-miR007a	Ta-miR007-3p	AGAAGATTAGAAGATTAAGCA	1328.96	2168.57	4355.15	719.615	4665.79	1792.02	1363.96	980.501	2409.21	2311.86	1457.64
Ta-miR007b	Ta-miR007-5p	CTTAATTTTGTAATCTTCTGG	3.85765	2.76957	33.3545	0	7.03606	15.3492	5.69801	4.17827	9.21053	1.69492	4.16667
Ta-miR008a	Ta-miR008-5p	ATACTTGTCGAAGAAATGGAT	0	0.923191	1.58831	0	3.51803	0	0	0	23.6842	0.847458	0.694444
Ta-miR009a	Ta-miR009-1-5p|Ta-miR009-2-5p	AATAAGTGTCGTGGTTTTAGT	0	0	1.58831	0	0	0	0	0	11.8421	0	0
Ta-miR010a	Ta-miR010-3p	AGACACTTACTTTGGGACGGA	93.5481	79.3944	4.76493	9.62696	13.1926	2.30238	2.13675	2.08914	15.7895	0	2.77778
Ta-miR011b	Ta-miR011-1-5p	AACATTGACGAATACTCAACA	0	1.84638	1.58831	0	4.39754	0	0.712251	0.696379	3.94737	6.77966	22.2222
Ta-miR011a	Ta-miR011-1-3p|Ta-miR011-2-3p|Ta-miR011-3-3p|Ta-miR011-4-3p	AATGAACTTTGCACGCATGTAGA	0.964413	0.923191	0	0	0	2.30238	0	0.696379	3.94737	0	0.694444
Ta-miR013a	Ta-miR013-3p	AGACTTATATTTAGAAACGGA	54.9715	30.4653	239.835	14.4404	83.5532	45.2801	56.2678	43.1755	61.8421	50	91.6667
Ta-miR015a	Ta-miR015-3p	ACAGAGTCGAATTAGAGGGTA	1.92883	0	1.58831	7.22022	4.39754	2.30238	0	0.696379	9.21053	0	6.94444
Ta-miR016a	Ta-miR016-1-3p|Ta-miR016-2-3p|Ta-miR016-3-3p	ACACTTATTATGGATCGGAGG	0	0	0	0	0	0	0	0	0	0	0.694444
Ta-miR018a	Ta-miR018-5p	TCTGTAAACAAATGTAGGACG	82.9395	36.0044	120.712	12.0337	34.3008	69.8388	39.886	11.1421	35.5263	25.4237	63.8889
Ta-miR020a	Ta-miR020-3p	AGGACAAGTATTTCCGGACGG	6.75089	10.1551	12.7065	0	14.9516	14.5817	3.56125	2.78552	64.4737	9.32203	1.38889
Ta-miR021b	Ta-miR021-1-5p|Ta-miR021-2-5p	TCTGGCGAGGGACATACACTGT	773149	1.08448e+06	31102.3	490.975	73.8786	1.53492	0.712251	1.39276	0	247.458	46443.8
Ta-miR021a	Ta-miR021-1-3p|Ta-miR021-2-3p	AGTTTATGTCCCCGGCAGACG	3.85765	7.38552	0	0	0	0	0	0	0	0	0
Ta-miR022a	Ta-miR022-5p	TTGCACTACAGAGGACATCAA	0	0	0	0	0	0	0	0	0	0.847458	0
Ta-miR023b	Ta-miR023b-5p	TCGCAAATAATGGTGGCCCTCG	2.89324	0	0	0	0	0	0	0	0	2.54237	3.47222
Ta-miR023a	Ta-miR023a-5p	TCGCAAATAATGGTGGCCCT	0	0	0	0	0	0	0	0	0	15.2542	18.75
Ta-miR025a	Ta-miR025-5p	TTAATTGACGCAGCCTCTATA	23.1459	23.0798	71.474	19.2539	29.0237	26.0936	22.0798	24.3733	109.211	15.2542	29.1667
Ta-miR026a	Ta-miR026-3p	AAGACAAGTAATTCGGGACGG	4.82207	8.30871	0	2.40674	4.39754	3.06984	2.849	1.39276	9.21053	0.847458	0
Ta-miR027a	Ta-miR027-5p	ACAATTAATTTGGATCGGAGG	0	0	1.58831	0	0	0	0	0	0	0.847458	0
Ta-miR028a	Ta-miR028-3p	TTGCTGGAAGAGTTTTATTCAA	0	0	4.76493	0	2.63852	2.30238	1.4245	0.696379	3.94737	0	1.38889
Ta-miR029a	Ta-miR029-3p	ATATTAGTTTACGGAGGGAAT	3.85765	0.923191	11.1182	4.81348	8.79507	1.53492	0.712251	0	5.26316	0.847458	1.38889
Ta-miR030a	Ta-miR030-3p	AATATGGATCAGAGGAGGTAA	2.89324	1.84638	17.4714	0	4.39754	3.06984	5.69801	2.78552	9.21053	1.69492	4.16667
Ta-miR031a	Ta-miR031-3p	TCAATTAATTTGGATCGGAGG	0	0	9.52986	4.81348	0.879507	1.53492	0	2.78552	0	0	0
Ta-miR033a	Ta-miR033-3p	TCAAAGGATGAGCAAATACT	11.573	8.30871	0	0	4.39754	0.76746	54.1311	22.9805	1.31579	22.8814	28.4722
Ta-miR034a	Ta-miR034-3p	AGGGGGCAATCTCACCTCAAC	40.5054	195.716	2063.21	235.86	179.42	1024.56	242.877	297.354	73.6842	95.7627	135.417
Ta-miR037a	Ta-miR037-5p	CATCAAAATGGACAAAAAGG	0	0	0	0	0	0	8.54701	6.26741	6.57895	3.38983	6.25
Ta-miR038a	Ta-miR038-1-5p|Ta-miR038-2-5p|Ta-miR038-3-5p	AATACTTGTCGGAGAAATGGA	1.92883	1.84638	6.35324	7.22022	19.3492	9.20952	16.3818	20.8914	165.789	5.9322	13.1944
Ta-miR040a	Ta-miR040-3p	AGTAAAACGGAATGGAGGGAG	5.78648	0	0	0	0	0	0	0	0	32.2034	36.1111
Ta-miR041a	Ta-miR041-3p	TATGGGACAGAGGGAGTAGTAG	0.964413	3.69276	3.17662	4.81348	0	2.30238	2.13675	0	0	0	1.38889
Ta-miR042a	Ta-miR042-5p	TGTTGGCTCGACTCACTCAGA	5.78648	113.552	392.313	466.907	0	92.8626	151.709	243.733	3.94737	0.847458	20.1389
Ta-miR044a	Ta-miR044-1-3p|Ta-miR044-2-3p|Ta-miR044-3-5p	TGAGAAGGTAGATCATAATAGC	13166.2	11609.1	23838.9	4110.71	27613.9	17886.4	8220.09	6837.05	76389.5	3005.93	9123.61
Ta-miR044c	Ta-miR044b-5p	TGTTATGATCTGCTTCTCATC	14.4662	14.771	27.0013	9.62696	28.1442	28.396	7.83476	5.57103	14.4737	7.62712	7.63889
Ta-miR044b	Ta-miR044a-5p	TGTTATGATCTGCTTCTCATT	0	0	1.58831	0	0.879507	2.30238	0	0	0	0	0
Ta-miR045a	Ta-miR045-5p	TGAAGACTAGTTTATTACAT	13.5018	24.003	22.2363	2.40674	15.8311	4.60476	0.712251	1.39276	5.26316	23.7288	9.72222
Ta-miR046a	Ta-miR046-5p	AACAAATATAAGAGCGTTTAG	0	0	15.8831	0	2.63852	3.06984	2.13675	7.66017	7.89474	1.69492	4.16667
Ta-miR047a	Ta-miR047-5p	TTGAGGTGGATTTGAAGGGGAT	8.67972	11.0783	42.8844	43.3213	10.5541	9.20952	5.69801	5.57103	118.421	0.847458	8.33333
Ta-miR048a	Ta-miR048-3p	AATAGGCACCGGTGCTTCAGA	0	0	1.58831	2.40674	0	0	0	0.696379	1.31579	0	0
Ta-miR049a	Ta-miR049-5p	ACAAGTATTTGGGAACGGAGG	0	0.923191	3.17662	7.22022	5.27704	0.76746	0	0.696379	0	0.847458	2.08333
Ta-miR050b	Ta-miR050-5p	TTCGCCGGAGAAGCATGTTGC	6.75089	0	0	0	0	0	0	0	0	38.9831	23.6111
Ta-miR051a	Ta-miR051-3p	AATAAGTGTGTGATTGCTACT	0	0	0	0	0	0	35.6125	18.1058	25	7.62712	10.4167
Ta-miR052a	Ta-miR052-3p	AATATGGATTGGAGGGAGTAT	0	0	4.76493	2.40674	1.75901	0	1.4245	0.696379	14.4737	0	0.694444
Ta-miR053a	Ta-miR053-3p	AGGTGGTTAGGATACTCGGCT	156.235	51.6987	95.2986	43.3213	245.383	19.954	192.308	100.975	0	55.0847	32.6389
Ta-miR054a	Ta-miR054-3p	ATTTCTGGACAGAGGGAGTAT	5.78648	5.53914	1.58831	0	7.91557	1.53492	4.98575	4.17827	13.1579	5.08475	5.55556
Ta-miR055a	Ta-miR055-5p	ACATTTGAGGAGCTCGTGGCA	0	0	0	0	0.879507	0	0	0	47.3684	0	1.38889
Ta-miR058a	Ta-miR058-5p	TTGTACAATGGGAGATGCTTA	3.85765	0.923191	3.17662	4.81348	2.63852	0.76746	0.712251	0.696379	1.31579	0	4.86111
Ta-miR059a	Ta-miR059-5p	CAGAAATGGATGTATCTAGAC	0.964413	3.69276	54.0025	2.40674	4.39754	12.2794	2.849	2.08914	9.21053	1.69492	3.47222
Ta-miR060a	Ta-miR060-3p	ACTTATTTTGGACGGAGGGAG	0	0.923191	0	0	0	0	0	0	0	0	0
Ta-miR061a	Ta-miR061-1-3p	CTCTTATATTGTGGGACAGAG	0.964413	2.76957	9.52986	0	4.39754	3.8373	2.849	2.78552	6.57895	0	0
Ta-miR061b	Ta-miR061-1-5p|Ta-miR061-2-5p	CCGTCCCATAATATAAGAGCA	0	0	0	0	0	0	0.712251	0	0	0	0
Ta-miR062a	Ta-miR062-5p	ATATAAGAGCGTTTTTGACAC	1.92883	0	4.76493	4.81348	0	3.06984	2.849	2.08914	3.94737	0	0
Ta-miR064a	Ta-miR064-3p	ATTAATATGAATCGGAGGGAG	3.85765	3.69276	1.58831	0	0	1.53492	2.13675	2.08914	9.21053	0	0.694444
Ta-miR065a	Ta-miR065-3p	TTAGGAAACATGTAGTTTAGA	0	0	1.58831	0	0.879507	1.53492	0	0.696379	36.8421	0	0
Ta-miR066a	Ta-miR066-3p	AATATGGATCGGAGGGAGTAC	0.964413	0	3.17662	9.62696	2.63852	1.53492	2.13675	0.696379	50	0	2.77778
Ta-miR067b	Ta-miR067-5p	CCTGCGGGGTCGAACTGGGAA	0	0	3.17662	16.8472	19.3492	2.30238	0	0.696379	905.263	2.54237	2.08333
Ta-miR067a	Ta-miR067-3p	CTCAGGTCGCCCCCGCTGGAG	0	0	0	0	0.879507	0	0	0	1.31579	0	0
Ta-miR068b	Ta-miR068-5p	CTCTCTCGGGAGGGCTGATC	0	0	0	0	0	0	0.712251	0.696379	6.57895	0.847458	0.694444
Ta-miR069a	Ta-miR069-5p	CAGGGATGGAGCAGAGCAAGG	2.89324	0	12.7065	14.4404	2.63852	5.37222	0.712251	2.08914	657.895	72.8814	134.722
Ta-miR070a	Ta-miR070-3p	ATTAATATGGATCTGAGGGAG	0	0	3.17662	2.40674	0	0.76746	0.712251	0	6.57895	4.23729	2.08333
Ta-miR072b	Ta-miR072-1-5p	AAGTTTGACCATATTTATATA	0.964413	0	0	0	80.0352	0.76746	0	0	1.31579	0	1.38889
Ta-miR072a	Ta-miR072-1-3p|Ta-miR072-2-3p	TATAAATTTGGTCAAACTTTA	0	0	6.35324	0	46.6139	0.76746	0	0	0	5.9322	1.38889
Ta-miR073b	Ta-miR073-1-5p|Ta-miR073-2-5p|Ta-miR073-3-5p	TAATATAGGAACGTTATTGAC	0	0	3.17662	2.40674	0	0	0.712251	0	3.94737	0.847458	2.08333
Ta-miR076b	Ta-miR076-5p	TTGGGACATGTGATGTTACAGTA	0	0	0	0	0	2.30238	1.4245	0	1.31579	0	0
Ta-miR077a	Ta-miR077a-3p	ATTATGGGACAGAGGGAGTAA	0	5.53914	0	16.8472	3.51803	0	0.712251	3.48189	103.947	0	1.38889
Ta-miR077b	Ta-miR077b-3p	ATTATGGGACAGAGGGAGTAG	0	1.84638	3.17662	0	1.75901	0	0	0	17.1053	0	0
Ta-miR077c	Ta-miR077c-1-3p|Ta-miR077c-2-3p	ATTATGGGACAGAGGGAGTAT	0	0.923191	1.58831	7.22022	0	0	0	0	9.21053	0	0
Ta-miR078a	Ta-miR078-1-5p|Ta-miR078-2-5p|Ta-miR078-3-3p	AAATAAGTGTCGTGGTTTTA	0	0	0	0	0	0	0	1.39276	3.94737	0.847458	0
Ta-miR079a	Ta-miR079-1-5p|Ta-miR079-2-5p	TCTATCTCAAAATGTAAGACA	0.964413	0	0	0	0	0	0	0	3.94737	0	0
Ta-miR080a	Ta-miR080-3p	ACTTATTATGGATCGGAGGGA	20.2527	11.0783	135.006	48.1348	69.4811	15.3492	43.4473	40.39	169.737	81.3559	40.9722
Ta-miR081a	Ta-miR081-3p	CGGGCTTGATGTCGTAGTGCACG	0	0	0	0	0	0	0	0	0	0.847458	0
Ta-miR083a	Ta-miR083-5p	AGTCTGTTCAGATCGGAGGGG	0	0	0	0	1.75901	0	0.712251	0.696379	5.26316	1.69492	4.86111
Ta-miR084a	Ta-miR084-5p	ATAATATAAGACGTTTTTTGACA	0	0	4.76493	0	0.879507	3.06984	0	0	0	0	0
Ta-miR085a	Ta-miR085-3p	ACAAATGATGATAGCAAGACAG	0	0	0	0	0	0	3.56125	0.696379	1.31579	1.69492	6.25
Ta-miR086a	Ta-miR086-5p	ATGACTCAACTTTATACTAAC	0	0	1.58831	0	1.75901	0	0	0	0	0	0.694444
Ta-miR087a	Ta-miR087-3p	ACTTACTCTGGATCGGAGGGA	0	1.84638	1.58831	0	1.75901	1.53492	2.13675	0.696379	10.5263	5.08475	1.38889
Ta-miR088b	Ta-miR088-5p	CAGCGTTGATGAACCGTCCGG	0	0	0	0	0.879507	0.76746	0	0	127.632	5.9322	24.3056
Ta-miR089a	Ta-miR089-5p	CGCAAAACTGTAACCATAGAG	0	0	0	0	0	0	2.849	2.08914	5.26316	1.69492	1.38889
Ta-miR090a	Ta-miR090-1-5p|Ta-miR090-2-3p	CACTTGTTTTGGGACGGAGGG	0.964413	0.923191	0	4.81348	7.03606	3.06984	1.4245	1.39276	7.89474	0.847458	6.25
Ta-miR094a	Ta-miR094-1-3p|Ta-miR094-2-5p	TTCAGTTTTCTCCAACATCTTA	0.964413	0	0	0	0	0	0	0	0	1.69492	2.77778
Ta-miR096a	Ta-miR096a-1-3p|Ta-miR096a-2-5p	GACAAGTTTTTTCGGACGGA	0	0	0	0	0	0.76746	1.4245	2.08914	1.31579	1.69492	0.694444
Ta-miR096b	Ta-miR096b-3p	GACAAGTTTTTTCGGACGGAG	0	0	0	0	0	0.76746	0	0	1.31579	0	0
Ta-miR098a	Ta-miR098-3p	AGATGATTTTCGATATTATACT	0	0	0	0	0	0	0	0.696379	0	0	0.694444
Ta-miR100b	Ta-miR100-1-5p|Ta-miR100-2-5p	CCGCGTCGGCGTACCAGGTGG	0	0	4.76493	0	0	0	0.712251	0.696379	0	11.0169	6.25
Ta-miR101a	Ta-miR101-3p	CTTATTTTGGGATGGAGGGAG	0	0	4.76493	0	1.75901	0.76746	0.712251	0	3.94737	0.847458	0
Ta-miR102b	Ta-miR102-5p	TTCGCCGGTAGCGCGTTTTCC	0	0	0	0	0	0	0.712251	1.39276	1.31579	4.23729	1.38889
Ta-miR104a	Ta-miR104-1-3p|Ta-miR104-2-3p	ACTTATTTTGGGATGGAGGGA	8.67972	6.46233	25.413	14.4404	14.0721	0	0.712251	3.48189	48.6842	5.9322	11.1111
Ta-miR106b	Ta-miR106-5p	CGGTGGAGCTGGTTGATGGAC	0	26.7725	166.773	462.094	57.168	31.4658	22.792	18.8022	39.4737	52.5424	34.0278
Ta-miR106a	Ta-miR106-3p	CCATCCCTCAACTCCGCCGCC	0	0	0	9.62696	0	0	0	0	0	0	0
Ta-miR107a	Ta-miR107-2-3p|Ta-miR107-1-5p	AAAATACTTGTCGGAGAAATG	0	0	1.58831	0	0	0	3.56125	8.35655	22.3684	27.1186	6.25
Ta-miR108a	Ta-miR108-5p	TGTGTCTCAACTGCGGGTCGC	0	0	0	0	0	0	0	0	1.31579	0	0
Ta-miR109a	Ta-miR109-5p	TCTGTAAACTTGTATAAGAGC	0	0	1.58831	0	0	0	0	0	5.26316	0	0
Ta-miR111a	Ta-miR111-3p	ATCTTCTATCGTGGGACGAAG	0.964413	0	0	0	4.39754	0	0	0	43.4211	4.23729	0
Ta-miR111b	Ta-miR111-5p	CCGTCCCACAATAGAAGATTG	2.89324	0.923191	0	2.40674	2.63852	0	0	0	3.94737	0	0
Ta-miR112a	Ta-miR112-1-3p|Ta-miR112-2-3p	TTGAGACATTTATTTTGGGAC	0	0	33.3545	0	0	0	0	0	0	0	1.38889
Ta-miR113a	Ta-miR113-5p	TGGCTACTTCCTTTCCCTTGCC	14.4662	0	3.17662	1850.78	0	0	0	2.08914	13.1579	31.3559	93.0556
Ta-miR114a	Ta-miR114-5p	GAAATACTTGTCGGAGAAAT	0	0	0	0	0	0	8.54701	20.195	5.26316	14.4068	5.55556
Ta-miR116a	Ta-miR116-3p	ACCCTTATTATGGATCGGAGG	0	0.923191	1.58831	0	0	0.76746	0	0	0	0	0
Ta-miR117a	Ta-miR117-3p	TTTAGACTAGAAATAGAGCAG	0	0	0	0	0	0	0	0	0	0.847458	0
Ta-miR118a	Ta-miR118-3p	AAAAAATATGGGTTCAAGATT	0	0	0	0	0.879507	0	0.712251	0	0	0	1.38889
Ta-miR122a	Ta-miR122a-5p	GCCCGGTCATAGTCAGGTATC	0	0	0	0	0	0	6.41026	0.696379	0	41.5254	6.25
Ta-miR122b	Ta-miR122b-5p	GCCCGGTCATAGTCAGGTATCT	0	0	0	0	0	0	1.4245	0.696379	0	0	0
Ta-miR123a	Ta-miR123-5p	CATGGCCAAGGCCTCTGAGGTTC	0	0	1.58831	0	4.39754	0.76746	0	0	0	1.69492	8.33333
Ta-miR124a	Ta-miR124-3p	ATTAATATGGATTGAAGGGAG	0	0	0	0	0.879507	0	0	0	0	0	0.694444
Ta-miR125a	Ta-miR125-3p	TATGGATGAAGATATGCACT	49.1851	45.2363	15.8831	0	12.3131	4.60476	193.732	62.6741	75	44.9153	35.4167
Ta-miR126a	Ta-miR126-3p	AGAGAGAAGGAAGGAGAGGAGA	0.964413	2.76957	1.58831	19.2539	1.75901	0.76746	0	0.696379	6.57895	0.847458	4.16667
Ta-miR127a	Ta-miR127-5p	TTGACGCTCAAACGGATGTAT	0	0	0	0	0	2.30238	1.4245	0.696379	0	0	2.77778
Ta-miR128a	Ta-miR128-5p	GTGGATGATGAGATCACAAGTAA	0.964413	3.69276	0	0	7.03606	1.53492	2.13675	1.39276	5.26316	4.23729	6.94444
Ta-miR129a	Ta-miR129-5p	TTTGTAAACTTTCATAAGACG	0	0	0	0	0	0	0	0	0	0.847458	4.86111
Ta-miR130a	Ta-miR130-3p	CTTTTTTTGGATCGGAGGGAG	0.964413	0	0	0	0	0	0	0	0	0	1.38889
Ta-miR131a	Ta-miR131-5p	TAAGTTTCTTAGATACTGGTA	4.82207	2.76957	3.17662	0	3.51803	0	1.4245	2.08914	13.1579	2.54237	14.5833
Ta-miR132a	Ta-miR132-3p	TATAAACTTGGTCAAAGTTTG	36.6477	20.3102	135.006	9.62696	3.51803	45.2801	9.25926	0.696379	53.9474	18.6441	22.9167
Ta-miR133a	Ta-miR133-5p	TTCTTCCAGGATCGTTCATTA	0	0	0	0	0.879507	0	0	0	1.31579	0	0
Ta-miR134a	Ta-miR134-3p	ACTGGACGCGTCGGGCGCGT	0	0	0	0	0	0	1.4245	0.696379	0	0	1.38889
Ta-miR135a	Ta-miR135-5p	GCGAGGTGATGATGTTATGTATG	0.964413	4.61595	1.58831	0	2.63852	0.76746	0.712251	0.696379	0	3.38983	0.694444
Ta-miR136a	Ta-miR136-3p	ATTAATATGGATCGAAGGGAG	0	0	0	0	0	0	0.712251	0	0	0	2.08333
Ta-miR137a	Ta-miR137-3p	ATTCGAGAATCATTGGACGAT	0	0	0	0	0	0	0	0	0	0	0.694444
Ta-miR139a	Ta-miR139-5p	AAAGATAAAAAGTTTGAGTGG	0.964413	0	0	0	0	0	0	0	0	0	2.77778
Ta-miR140a	Ta-miR140-5p	GCGACGAGTAATTTGGAACGGAG	0.964413	0.923191	4.76493	0	0	4.60476	2.849	2.08914	1.31579	0	3.47222
Ta-miR141a	Ta-miR141-3p	AAAGAAGTTGAACTAAGGCTA	4.82207	0	0	0	0	0	0	0	0	0.847458	2.77778
Ta-miR145a	Ta-miR145-5p	GGTGTTTCGTCAATATGCAAC	0	0	0	0	0	0.76746	17.094	9.7493	2.63158	7.62712	15.2778
Ta-miR146a	Ta-miR146-3p	ACTTATATTTGGGAACAGAGGG	0	0	0	0	2.63852	0.76746	0.712251	0	2.63158	0	0
Ta-miR147a	Ta-miR147-3p	CAAATGTTGGCTAGTGATTGGTT	0	0	3.17662	0	1.75901	6.13968	2.13675	2.78552	2.63158	0	3.47222
Ta-miR148a	Ta-miR148-3p	TACTCCTAATGGAGCAGTTGGTA	0	0	1.58831	0	0	0.76746	1.4245	0.696379	1.31579	0.847458	1.38889
Ta-miR149a	Ta-miR149-5p	ATAATATAAGAGCGTTTCTGACA	0	0	0	0	0	0	0	0	1.31579	0	0.694444
Ta-miR151a	Ta-miR151-5p	CATCGTTCTGATGCAGAGACCGG	0	0	0	0	0.879507	2.30238	4.98575	0.696379	0	0	0.694444
Ta-miR152a	Ta-miR152-5p	TGACCAAGTTTGTAGAGAAAA	0	0	0	0	0	0.76746	0	0	7.89474	0	0
Ta-miR153b	Ta-miR153-5p	TAATATAAGAGTGTTTAGATA	0	0	0	0	0	0	0	0	0	3.38983	0.694444
Ta-miR154a	Ta-miR154-3p	TACAGTTTATGTCCCCGGCAG	193.847	207.718	17.4714	0	0	0	0	0	0	0	50.6944
Ta-miR154b	Ta-miR154-5p	GGCGAGGGACATACACTGTACA	92.5837	102.474	3.17662	0	0	0	0	0	0	0.847458	207.639
Ta-miR155a	Ta-miR155a-1-5p|Ta-miR155a-2-3p	TATTTCGGTACAGAGGGAGTA	1.92883	1.84638	0	2.40674	0	1.53492	1.4245	0.696379	6.57895	0	1.38889
Ta-miR155b	Ta-miR155b-1-5p	TATTTCGGTACAGAGGGAGTAA	0.964413	3.69276	1.58831	0	0	1.53492	1.4245	1.39276	2.63158	0	0
Ta-miR156a	Ta-miR156-3p	ACACTTTTTTTGGATCGGAGGGA	0	0.923191	3.17662	4.81348	4.39754	0	0.712251	0	15.7895	0	5.55556
Ta-miR157a	Ta-miR157-3p	ACAAGTTTTTTCGGACAGAG	0.964413	0	0	0	0	0	0	0	0	0	0
Ta-miR158a	Ta-miR158-3p	AAGACAACTAATTTGGGACGG	165.879	122.784	770.33	67.3887	272.647	129.701	49.8575	18.8022	342.105	13.5593	26.3889
Ta-miR159a	Ta-miR159-3p	TGTAGAAATAGGCACCGGTGC	9.64413	8.30871	1.58831	9.62696	0.879507	4.60476	4.2735	3.48189	1.31579	3.38983	15.2778
Ta-miR160a	Ta-miR160-3p	AGACAAGAATTTTGGAACGGA	10.6085	8.30871	3.17662	0	8.79507	4.60476	5.69801	0.696379	0	0	2.08333
Ta-miR161a	Ta-miR161-3p	AGAGATTTCACTATGGACTACA	8.67972	0.923191	17.4714	0	12.3131	3.8373	6.41026	5.57103	19.7368	2.54237	4.86111
Ta-miR163a	Ta-miR163-5p	AATTCTTGTCTTAGATTCGTC	0.964413	0	0	0	0.879507	0.76746	0	0	1.31579	0	0.694444
Ta-miR164b	Ta-miR164-5p	TATATAAGTGACGTGGTTTTA	0	0	3.17662	0	0	0.76746	0	0	0	0	0
Ta-miR165a	Ta-miR165-3p	TGATGCCTGAAGATTGCACTG	0	1.84638	0	0	0	0	0	0	0	0	2.08333
Ta-miR167a	Ta-miR167-3p	CACTTAATTTGGGACGGAGGG	0	0	1.58831	12.0337	2.63852	0.76746	0.712251	0.696379	1.31579	0.847458	1.38889
Ta-miR168a	Ta-miR168-3p	ACACTTACTCTGGATCGGAGG	0	0	1.58831	0	0	0	0	0	0	0	0
Ta-miR169a	Ta-miR169-3p	AGATGGATGGATGGATGGATGGA	0.964413	0	1.58831	2.40674	0	0	0	1.39276	0	0	0
Ta-miR170a	Ta-miR170-3p	TTCTATTTTGTTGGTTTCTA	8.67972	15.6942	0	0	0	0	0	0.696379	1.31579	0	0
Ta-miR171a	Ta-miR171-5p	TAATGTAAGAGCGTTTTTGAC	0	0	0	0	0	0	0	0.696379	1.31579	0	0
Ta-miR173a	Ta-miR173-1-3p	TATTTGAACGACAAGTAGTAT	0	0	0	0	0	0	0	0	3.94737	0	0
Ta-miR173b	Ta-miR173-1-5p|Ta-miR173-2-5p	ATTACTTGTCGCTCAAATGGA	0	0	0	0	0	0	0	0	1.31579	0	0
Ta-miR174a	Ta-miR174-5p	ATAATATAAGAGCATTTTTGACA	1.92883	0	1.58831	0	0	0	1.4245	1.39276	1.31579	4.23729	0.694444
Ta-miR175a	Ta-miR175-5p	AAAATAAGTGTCGCAGTTTT	0	0	0	0	0	0	0	0	2.63158	0	0
Ta-miR177a	Ta-miR177-1-3p|Ta-miR177-2-3p	AAAATGTCTTACATTATGGG	0	0	0	0	0	0	0	0	0	0	4.86111
Ta-miR178a	Ta-miR178-3p	AGTAGTTTTATGCTATTTACT	0	0	0	0	0	0	7.12251	4.17827	0	0	0
Ta-miR180a	Ta-miR180-5p	CGGTGGCGGCAAAGGGGACCA	0.964413	0	50.8259	7.22022	1.75901	3.8373	0.712251	2.08914	1.31579	1.69492	0
Ta-miR182a	Ta-miR182-3p	ACTTATTTTGGATCAGAGGGA	1.92883	1.84638	6.35324	0	14.0721	1.53492	2.13675	0.696379	138.158	5.08475	4.86111
Ta-miR183a	Ta-miR183-3p	TTAAGGATGTCACATCTAAGCT	0	0	0	0	0	0	0.712251	0	0	0	0
Ta-miR186a	Ta-miR186-5p	TCTGTACCGAAATACTTGTAG	0.964413	5.53914	4.76493	0	0.879507	3.8373	4.2735	2.78552	2.63158	0	0
Ta-miR187a	Ta-miR187-5p	TTACTTGTTTTAGATTTGTCT	0	0	4.76493	0	0.879507	0	0	0	2.63158	0	0
Ta-miR188a	Ta-miR188-5p	ATATAAGTCTTTGTAGAGATTTC	3.85765	0	0	0	0	0	2.13675	0	1.31579	0	2.08333
Ta-miR189a	Ta-miR189-3p	TTAGGCACTCGTCAGTGACCA	0	0	0	2.40674	1.75901	1.53492	0	0	15.7895	0.847458	0
Ta-miR190a	Ta-miR190-5p	TGGGGGCGCGGCTGGAGATG	0	0	0	0	0	0	0.712251	0	0	0	0
Ta-miR191a	Ta-miR191-3p	TTTTTGTATCTCGAGCAATGT	0	0	0	0	0	0	0	0	3.94737	0	1.38889
II. Expression profile of variants of previously identified wheat miRNAs
miRNA id	sequence (5'-3')	DG	GSE	SH	SL	SR	SJ	YS5	YS15	FL	GRA8	GRA15
tae-miR1097b	TAGCAATGCTGTTGGAGTTGGAA	102.228	11.0783	9.52986	320.096	20.2287	6.90714	7.83476	7.66017	48.6842	167.797	387.5
tae-miR1130b	TCCATCCCATAATGTAAGACG	3.85765	9.23191	20.648	2.40674	7.91557	3.8373	6.41026	4.17827	1.31579	2.54237	0
tae-miR1130c	TCTGTCCCATAATGTAAGACG	10.6085	15.6942	36.5311	4.81348	10.5541	7.6746	15.6695	8.35655	5.26316	3.38983	2.77778
tae-miR1130d	TCTGTCCTATAATGTAAGACG	26.0392	0.923191	34.9428	2.40674	5.27704	0	0	0	0	5.9322	44.4444
tae-miR1135b	TCTGCGACAAGTAATTCGGAA	10.6085	2.76957	17.4714	4.81348	7.91557	7.6746	4.98575	12.5348	44.7368	5.9322	8.33333
tae-miR1436b	TGTATTATGGGACGGAGGGAG	0	0	1.58831	12.0337	0.879507	0	0	0	43.4211	0	2.77778
tae-miR159f	CTTGGATTGAAGGGAGCTCT	5.78648	8.30871	1.58831	40.9146	0.879507	3.06984	6.41026	8.35655	18.4211	1.69492	0
tae-miR159g	TTGGATTGAAGGGAGCTCTG	4.82207	19.387	4.76493	72.2022	5.27704	0.76746	0	0.696379	0	0	0
tae-miR167h	TGAAGCTGACAGCATGATCTGA	14.4662	0.923191	12.7065	28.8809	262.093	3.06984	2.13675	9.7493	28.9474	10.1695	75
tae-miR167i	TGAAGCTGCCAGCATGATCT	124.409	150.48	95.2986	519.856	1320.14	11.5119	245.726	158.774	2282.89	255.085	152.778
tae-miR167j	TGAAGCTGCCAGCATGATCTGC	316.328	66.4697	414.549	5598.07	668.426	72.1412	1.4245	6.26741	1643.42	55.0847	276.389
tae-miR169l	TAGCCAAGAATGACTTGCCTG	0	0	22.2363	722.022	652.595	6.13968	0	0	18.4211	0	0
tae-miR171g	TTGAGCCGTGCCAATATCTCT	16.395	103.397	34.9428	52.9483	221.636	168.074	52.7066	69.6379	0	0.847458	8.33333
tae-miR319g	TTGGACTGAAGGGTGCTCCCT	13.5018	3.69276	11.1182	4.81348	1.75901	297.774	26.3533	22.9805	0	0.847458	15.2778
tae-miR396g	TTCCACAGCTTTCTTGAAC	0	0.923191	68.2973	117.93	6.15655	6.13968	0.712251	0.696379	81.5789	7.62712	0.694444
tae-miR818d	ATCTTATATCATGGGACGGAG	5.78648	4.61595	31.7662	7.22022	7.03606	3.8373	8.54701	2.78552	90.7895	10.1695	6.25
tae-miR818e	ATCTTATATTGTGGGACGGAG	31.8256	26.7725	71.474	19.2539	63.3245	24.5587	17.094	11.8384	381.579	10.1695	16.6667
tae-miR818f	CTCTTATATTGTGGGACGGAG	43.3986	40.6204	95.2986	14.4404	111.697	36.8381	27.7778	18.8022	190.789	11.0169	18.0556
tae-miR818g	CTCTTATATTTTGGGACGGAG	24.1103	23.0798	42.8844	9.62696	21.9877	19.1865	13.5328	7.66017	44.7368	6.77966	7.63889
tae-miR818h	TCTAATATTATGGGACGGAGG	5.78648	6.46233	33.3545	9.62696	9.67458	3.8373	12.1083	6.96379	46.0526	5.9322	14.5833
tae-miR818i	TCTTACATTATAGGACGGAGG	29.8968	14.771	58.7675	14.4404	35.1803	14.5817	37.7493	22.9805	19.7368	4.23729	32.6389
tae-miR818j	TCTTACATTGTGGGACGGAGG	26.0392	12.0015	52.4142	19.2539	20.2287	15.3492	2.13675	2.78552	89.4737	1.69492	8.33333
tae-miR818k	TCTTATACTGTGGGACGGAGG	1.92883	4.61595	19.0597	16.8472	11.4336	3.8373	1.4245	0	30.2632	0	2.08333
tae-miR818l	TCTTATATTATTGGACGGATG	12.5374	4.61595	7.94155	0	6.15655	3.8373	1.4245	1.39276	22.3684	0	9.02778
tae-miR818m	TCTTATATTGTGGGACAGAGG	1.92883	0	4.76493	0	1.75901	1.53492	0	0	27.6316	0	1.38889
tae-miR818n	TTCTTATATTACGGGACGGAG	4.82207	4.61595	52.4142	0	5.27704	0.76746	3.56125	5.57103	1.31579	0	3.47222
tae-miR818o	TTCTTATATTATGAGACGGAG	1.92883	10.1551	30.1779	0	3.51803	6.13968	3.56125	4.87465	2.63158	0	4.16667
tae-miR818p	TTTTATATTGTGGGACGGAGG	0.964413	0	0	0	1.75901	0	0	0	75	0	0
tae-miR818q	TTTTTATATTATGGGACGGAG	11.573	5.53914	19.0597	4.81348	32.5418	16.1167	11.396	16.7131	13.1579	1.69492	13.1944
Ta-miR017b	TAGCCAAGGATGACTTGCC	0	0	4.76493	64.9819	63.3245	1.53492	0	3.48189	2.63158	0	0
Ta-miR017c	TAGCCAAGGATGACTTGCCG	0	0	34.9428	346.57	733.509	20.7214	2.13675	4.87465	22.3684	0	2.77778
Ta-miR018b	TCTGTAAACAAATATAAGACG	18.3238	11.0783	61.9441	2.40674	11.4336	24.5587	14.245	20.8914	7.89474	4.23729	5.55556
Ta-miR023c	TCGCAAATAATGGTGGCCC	1.92883	0	0	0	0	0	0	0	0	42.3729	43.0556
Ta-miR038b	AATACTTGTCGGAGAAATGAA	0.964413	0.923191	6.35324	0	0.879507	2.30238	2.13675	3.48189	307.895	6.77966	4.86111
Ta-miR052b	AATATGGATTGGAGGGAGTAC	3.85765	0	6.35324	4.81348	0.879507	0.76746	1.4245	0	75	0	1.38889
Ta-miR140b	ACGACAAGTAATTTGGAACGG	0	0.923191	3.17662	0	0.879507	3.8373	0.712251	0	142.105	0	1.38889
Ta-miR140c	ACGACGAGTAATTTAGAACGG	0	0.923191	0	0	0	0	0	0	51.3158	0	0
Ta-miR140d	ACGACGAGTAATTTGGAATGG	0	0	0	0	1.75901	1.53492	0	0	22.3684	0	0
Ta-miR140e	ATGACGAGTAATTTGGAACGG	0	0	0	0	0.879507	0.76746	1.4245	0.696379	35.5263	0	0
Ta-miR140f	GCGACAAGTAATTTGAAACGG	0	0	0	0	0	2.30238	0	27.8552	1.31579	0	0
Ta-miR161b	AGAGATTTCAATACGGACTAC	13.5018	11.0783	25.413	0	22.8672	23.0238	9.97151	16.0167	14.4737	43.2203	37.5
Ta-miR2003b	TGACAAGTATTTTCGAACGGA	72.331	25.8493	9.52986	2.40674	10.5541	6.13968	2.13675	2.08914	36.8421	2.54237	36.1111
Ta-miR2004b	CATCTATTTTGGAACCGAGGG	0	0	27.0013	12.0337	4.39754	2.30238	0.712251	2.08914	0	0.847458	2.08333
Ta-miR2004c	CATCTATTTTGGAACGAAGGG	10.6085	18.4638	101.652	9.62696	108.179	25.3262	0.712251	0.696379	36.8421	22.8814	24.3056
Ta-miR2004d	CATCTATTTTGGAACGGAGGT	0	0	79.4155	24.0674	4.39754	1.53492	0	0.696379	1.31579	2.54237	0.694444
Ta-miR2004e	CATCTATTTTGGAACGGATGG	0	0	34.9428	4.81348	0	0.76746	0	0	0	0	0.694444
Ta-miR2004f	CATCTATTTTGGAACGTAGGG	0	0	60.3558	14.4404	0.879507	1.53492	0.712251	0	0	0.847458	1.38889
Ta-miR2004g	CATCTGTTTTGGAACGGAGGG	16.395	4.61595	1.58831	0	2.63852	2.30238	0	0	0	1.69492	29.8611
Ta-miR2013b	TCAATGACAAGTATTTCCGGA	2.89324	0	3.17662	2.40674	1.75901	0.76746	1.4245	0	31.5789	2.54237	1.38889
Ta-miR2017b	TCTGTCCGGAAATACTTGTCA	44.363	32.3117	12.7065	4.81348	21.9877	20.7214	17.094	16.7131	21.0526	0.847458	16.6667
Ta-miR2018b	CTTATGTTATGGGACGGAGGG	0.964413	0.923191	49.2376	9.62696	14.0721	6.13968	3.56125	2.78552	17.1053	4.23729	4.86111
Ta-miR2018c	TCTTACATTGTGGGACAGAGG	1.92883	1.84638	7.94155	2.40674	3.51803	1.53492	1.4245	0.696379	38.1579	0	2.77778
Ta-miR2023b	AAATAGATGACTCAATTTTAT	0	0.923191	0	0	18.4697	0	0	0	27.6316	0.847458	3.47222
Ta-miR2024b	AGTAAATCGGAACGGAGGGAG	10.6085	18.4638	28.5896	55.355	25.5057	8.44206	30.6268	39.6936	48.6842	3.38983	24.3056
Ta-miR2024c	CAAGTAATTTCGGACGGAGGG	0	0	0	2.40674	0	0	0	0.696379	23.6842	0	1.38889
Ta-miR2036b	TTCTTATATTATGAGACGGAGG	0	1.84638	20.648	0	4.39754	6.13968	2.13675	5.57103	1.31579	0	0
Ta-miR2037b	TTATATTTTGGGACGGAGGTA	1.92883	0	34.9428	62.5752	21.9877	6.90714	2.13675	2.08914	165.789	0	0
Ta-miR2039b	CAGCGACGAGTAATATGGAACGGA	34.7189	55.3914	30.1779	9.62696	35.1803	72.1412	63.3903	35.5153	10.5263	8.47458	65.2778
Ta-miR2039c	CAGCGACGAGTAATTTGGAACGGA	6.75089	6.46233	11.1182	0	0.879507	11.5119	10.6838	6.96379	22.3684	0.847458	11.8056
Ta-miR2040b	AAAATATATGACTCAACT	0	0	0	0	0	0	0.712251	0	0	20.339	0.694444
Ta-miR2041b	ACAAATATTTCCGGACGGAGG	0	0	0	0	29.9033	0	1.4245	0	5.26316	0	3.47222
Ta-miR2041c	ACAAGTTTTTTCGGACGGAGG	1.92883	0.923191	3.17662	7.22022	6.15655	0	1.4245	0.696379	476.316	0	0
Ta-miR2041d	TGACAAGTATTCTCGGACGGA	14.4662	15.6942	0	4.81348	4.39754	9.20952	7.12251	1.39276	69.7368	0.847458	9.02778
Ta-miR2041e	TGACAAGTATTTCCGGACGAA	5.78648	1.84638	0	0	4.39754	0	0.712251	0	46.0526	0	2.08333
Ta-miR2043b	TCTGTACCAAAATGTAAGACG	9.64413	4.61595	31.7662	2.40674	5.27704	10.7444	7.12251	3.48189	9.21053	1.69492	3.47222
Ta-miR2060b	TCCGTTCCAGAATAGATGACC	60.758	66.4697	449.492	91.4561	174.142	115.119	104.701	80.7799	122.368	70.339	98.6111
Ta-miR2060c	TCCGTTCCAGAATAGATGACT	6.75089	12.0015	27.0013	9.62696	28.1442	20.7214	21.3675	15.3203	103.947	5.08475	18.75
Ta-miR2063b	TGATATAAGAACGTTTTTGAC	0	0	0	0	0	0	0	0	535.526	0	0
TamiR519b	TGACAAGTAATTCGGAACGGA	23.1459	15.6942	15.8831	0	18.4697	16.1167	9.97151	13.9276	268.421	6.77966	6.94444
tae-miR1127b	GACAAGTAATTCGGAACGGAAGGA	33.7545	86.7799	20.648	7.22022	21.1082	75.2111	24.2165	16.7131	18.4211	10.1695	29.1667
tae-miR1137b	AGATGACTCAACTTTGTATTAACT	1.92883	1.84638	11.1182	2.40674	21.1082	41.4428	12.8205	15.3203	0	3.38983	9.02778
tae-miR1137c	AGATGACTCAACTTTGTACTAAAG	4.82207	0.923191	11.1182	4.81348	29.0237	69.0714	32.7635	28.5515	2.63158	16.9492	35.4167
tae-miR1137d	AGATGACTCAATTTTGTACTAACT	0	0.923191	19.0597	9.62696	31.6623	37.6055	21.3675	16.0167	7.89474	12.7119	13.8889
tae-miR1137e	AGATGACCCAACTTTGTATTAACT	0.964413	0	6.35324	4.81348	18.4697	33.0008	14.9573	14.624	0	4.23729	16.6667
tae-miR1318a	TCAGGAGAGATGACACCGACG	13.5018	6.46233	28.5896	247.894	386.104	167.306	15.6695	20.8914	2719.74	6.77966	9.72222
tae-miR1318b	ATCAGGAGAGATGACACCGA	15.4306	21.2334	52.4142	122.744	432.718	84.4206	7.12251	7.66017	1518.42	58.4746	19.4444
tae-miR160c	GCGTGCAAGGAGCCAAGCATG	0	72.0089	157.243	24.0674	160.95	186.493	119.658	56.4067	30.2632	5.08475	5.55556
tae-miR160d	GCGTGCGAGGAGCCAAGCATG	0	26.7725	36.5311	2.40674	7.03606	25.3262	35.6125	40.39	1.31579	0	1.38889
tae-miR171h	TGAGCCGAACCAATATCACTC	10.6085	18.4638	408.196	9.62696	331.574	1.53492	0	1.39276	10.5263	0.847458	1.38889
tae-miR172f	AGAATCTTGATGATGCTGCGT	0	0	3.17662	7.22022	1.75901	114.351	43.4473	32.7298	3.94737	2.54237	6.25
tae-miR172g	GCGGCACCATCAAGATTCACA	0	0	0	127.557	0	0.76746	0	0.696379	2.63158	0	0
tae-miR172h	GAATCTTGATGATGCTGCAT	9.64413	6.46233	54.0025	45.728	25.5057	743.668	1655.98	749.304	1064.47	257.627	53.4722
tae-miR172i	GTGGCATCATCAAGATTCACA	0	0	0	0	0	54.4896	9.97151	3.48189	0	5.9322	0
tae-miR2003c	CGATTGGGCTGTATGATGGCGA	4.82207	0.923191	3.17662	0	4.39754	6.90714	0	9.05292	0	209.322	635.417
tae-miR2003d	CGGTAGGGCTGTATGATGGTGA	8.67972	0.923191	0	0	0	0.76746	0	0	0	87.2881	372.917
tae-miR2003e	CGGTTGGGCTGCATGATGGCGA	11.573	0	3.17662	0	0.879507	0.76746	0.712251	1.39276	1.31579	294.068	45.1389
tae-miR2003f	TGGTTGGGCTGTATGATGGCGA	16.395	1.84638	33.3545	7.22022	3.51803	3.8373	5.69801	5.57103	3.94737	1851.69	297.917
tae-miR2003g	CGGTTAGGCTGTATGATGGCGA	2.89324	0	1.58831	7.22022	6.15655	9.97698	0.712251	3.48189	0	106.78	62.5
tae-miR2003h	CGGTTGGGCTGTATGATGGTGA	10.6085	0	3.17662	2.40674	2.63852	0.76746	0	2.08914	10.5263	1610.17	355.556
tae-miR2003i	CAGTTGGGCTGTATGATGGCGA	29.8968	1.84638	6.35324	4.81348	1.75901	3.8373	0.712251	12.5348	0	10570.3	1238.89
tae-miR2003j	TGGTAGGGCTGTATGATGGCGA	33.7545	0	3.17662	4.81348	3.51803	7.6746	0	11.8384	0	4376.27	5388.19
tae-miR2003b	CGGTAGGGCTGTATGATGGCGA	4237.63	120.938	616.264	709.988	251.539	245.587	99.0028	279.944	44.7368	128941	391236
tae-miR2006b	TGCTTAATGACAGTCGTGGTG	21.2171	19.387	271.601	206.98	92.3483	2448.2	1503.56	1526.46	268.421	208.475	75.6944
tae-miR2012b	TGGACGAGGATGTGCAACTGC	678.947	594.535	1291.3	1347.77	2002.64	2557.94	675.926	834.958	465.789	684.746	319.444
tae-miR2015b	TGCATCATCTCGAACTCGTCGG	87.7616	152.326	38.1194	55.355	783.641	25.3262	0	0	0	0	52.7778
tae-miR2020b	ATAGCATCATCCATCCTACCC	6209.86	9334.38	4266.2	37713.6	5832.01	1655.41	1673.08	1102.37	4671.05	3729.66	4368.75
tae-miR2020c	ATAGCATCATCCATCCTACCT	69.4377	153.25	61.9441	377.858	81.7942	26.8611	22.0798	12.5348	77.6316	32.2034	75
tae-miR393e	TCAGTGCAATCCCTCTGGAAT	3.85765	1.84638	28.5896	209.386	1.75901	29.1635	0	4.87465	157.895	5.9322	4.16667
tae-miR394b	TTGGCATTCTGTCCACCTCC	23.1459	50.7755	69.8856	512.635	5.27704	480.43	260.684	286.908	1.31579	16.9492	25.6944
tae-miR396h	GGTCAAGAAAGCTGTGGGAAG	0	0	949.809	149.218	5.27704	838.066	3.56125	2.08914	0	0	0
tae-miR396i	GTTCAATAAAGCTGTGGGAAA	0.964413	13.8479	500.318	40.9146	206.684	167.306	7.12251	16.0167	0	1.69492	9.02778
tae-miR398b	GGAGTGCCACTGAGAACACAAG	0	0	0	0	0	0	0	0	3110.53	0	0
tae-miR5062a	TGAACCTTGGGGAAAAGCCGCAT	6620.7	15440.4	6435.83	22048.1	5674.58	7594.01	7348.29	4076.6	8764.47	621.186	3706.25
tae-miR5064a	TGAATTTGTCCATAGCATCAG	3370.62	3467.5	11891.7	859.206	4103.78	6171.91	3430.91	2860.72	1385.53	930.508	2385.42
tae-miR5339a	CAGATAGAGAATCTTCTCAGA	0.964413	1.84638	4.76493	0	1.75901	0	0	0.696379	2.63158	33.8983	19.4444
tae-miR5339b	ATATTCTTTATCTGTTAACA	70.4022	43.39	22.2363	0	7.91557	3.06984	0.712251	0	17.1053	58.4746	27.7778
tae-miR319h	ACTGGATGACGCGGGAGCTAA	1927.86	5840.1	216.01	1403.13	1087.07	4198	18085.5	4696.38	0	34.7458	361.111
Ta-miR2003c	TGATGACAAGTATTTTCGAACGGA	1.92883	7.38552	9.52986	2.40674	6.15655	40.6754	9.97151	6.26741	11.8421	4.23729	6.94444
Ta-miR2010b	AAAAGACAAGTATTTAGGAACGGA	18.3238	1.84638	28.5896	19.2539	59.8065	49.8849	17.8063	11.1421	81.5789	50	73.6111
Ta-miR2010c	AGGCAAATATTTAGGAACGGA	7.71531	12.0015	82.5921	4.81348	20.2287	3.8373	1.4245	9.7493	21.0526	3.38983	13.1944
Ta-miR2011b	TTCTGAAAGGCTTGAAGCAAAT	6.75089	4.61595	249.365	2.40674	27.2647	30.6984	5.69801	4.87465	9.21053	12.7119	52.7778
Ta-miR2011c	TTCCGAAAGGCTTGAAGCGAAT	4.82207	1.84638	219.187	19.2539	8.79507	17.6516	4.2735	1.39276	9.21053	3.38983	13.1944
Ta-miR2011d	TTCTGAAAGGCTTGAAGCGAAT	2.89324	0.923191	398.666	7.22022	7.91557	33.0008	5.69801	9.7493	3.94737	13.5593	23.6111
Ta-miR2011e	TTCCAAAAGGCTTGAAGCAAAT	4.82207	2.76957	635.324	12.0337	64.204	54.4896	6.41026	8.35655	5.26316	25.4237	48.6111
Ta-miR2030b	TGATGACAAGTATTTTCGGACGAA	5.78648	2.76957	9.52986	0	3.51803	21.4889	10.6838	8.35655	10.5263	2.54237	17.3611
Ta-miR2030c	TGATGACAACTATTTTCGGACGGA	0	4.61595	7.94155	0	5.27704	24.5587	12.1083	13.2312	2.63158	0	11.1111
Ta-miR2053b	AATGTAAGACGCTTTTTGACACTA	0.964413	0	1.58831	2.40674	6.15655	34.5357	7.83476	7.66017	1.31579	5.9322	12.5
Ta-miR2062b	TGGATCATCTATTTTGGAACGGAG	0.964413	2.76957	9.52986	2.40674	8.79507	33.0008	6.41026	6.96379	7.89474	1.69492	9.02778
Ta-miR2066b	TTCTGTAGAAATAGGCACCGGTGC	5.78648	0.923191	27.0013	7.22022	11.4336	38.373	15.6695	4.17827	13.1579	0.847458	26.3889
III. Expression profile of variants of wheat novel miRNAs
miRNA id	sequence (5'-3')	DG	GSE	SH	SL	SR	SJ	YS5	YS15	FL	GRA8	GRA15
tae-miR3001a	AAAATTCAACTCGTTTGGACA	7.71531	0.923191	7.94155	0	5.27704	2.30238	0	1.39276	177.632	15.2542	34.7222
tae-miR3002a	AAATCCGGTTTATTTTTCTA	130.196	43.39	0	0	0.879507	0	0	0	0	0	4.16667
tae-miR3003a	AAATGAACAAAAGGGGATGTA	0	0	0	4.81348	13.1926	46.815	0.712251	2.08914	131.579	0	0
tae-miR3004b	AAATTTCAGATCATTTGGACA	3.85765	0.923191	6.35324	0	4.39754	16.1167	2.13675	4.87465	11.8421	46.6102	11.1111
tae-miR3005a	AACAATTGATATGGATCGGAG	3.85765	3.69276	12.7065	2.40674	10.5541	0.76746	2.13675	4.17827	30.2632	1.69492	4.86111
tae-miR3006a	AACCAAAGCTGGCATACCTTT	0	0	0	0	0	0	0	0	26.3158	0	0
tae-miR3007a	AACTATTTCGGTACAGAGGGA	1.92883	5.53914	12.7065	9.62696	13.1926	12.2794	20.6553	8.35655	6.57895	0	6.25
tae-miR3008a	AACTGTGAACTCGCGGGGATG	2.89324	5.53914	1.58831	2.40674	5.27704	0	0	0	143.421	12.7119	22.2222
tae-miR3009a	TGGTCTGTGTTTGTTTCAAAC	6.75089	3.69276	6.35324	0	0	1.53492	1.4245	1.39276	21.0526	3.38983	9.02778
tae-miR3010a	AAGCGTAGTCGAACGAATCTG	28.9324	26.7725	165.184	16.8472	105.541	132.771	14.9573	18.8022	27603.9	22.0339	52.7778
tae-miR3010b	AAGCGTAGTCGAACGAATCT	2.89324	0	1.58831	0	1.75901	1.53492	61.2536	36.2117	7153.95	77.9661	107.639
tae-miR3011a	AATGCCATGTTGTTCTGAAGA	0.964413	0	0	0	8.79507	0.76746	0	0	72.3684	0.847458	5.55556
tae-miR3012a	AATTAATTTGGATTGGAGGGA	0	0	22.2363	9.62696	11.4336	4.60476	15.6695	18.8022	2.63158	11.8644	3.47222
tae-miR3013a	TGTTGCATGACAAGTTGAGCA	12.5374	0.923191	311.309	430.806	962.181	260.936	23.5043	52.2284	1977.63	20.339	40.9722
tae-miR3014b	AATTTCGAACGGAGGGAGTAG	0.964413	0	0	0	0.879507	2.30238	0.712251	0	40.7895	0.847458	2.08333
tae-miR3015a	ACAAGTAATTCGGAATGAAGG	0	0	0	2.40674	0	0	0	0	67.1053	0	0.694444
tae-miR3016a	ACACTTATGTTGGGACGGAGG	6.75089	0	6.35324	86.6426	7.91557	0.76746	0.712251	0.696379	465.789	5.9322	8.33333
tae-miR3017a	ACATCTGAGCAGCTCTCGGCA	60.758	41.5436	74.6506	33.6943	56.2885	19.1865	7.83476	8.35655	51.3158	25.4237	22.2222
tae-miR3017b	AGCATCTGAGAAGCTCTCGGCA	16.395	18.4638	76.2389	50.5415	80.9147	72.9087	35.6125	29.9443	88.1579	4.23729	11.1111
tae-miR3017c	AGCATCTGAGCAGCTCTCGGCA	6.75089	17.5406	68.2973	12.0337	32.5418	26.0936	16.3818	14.624	18.4211	0	2.08333
tae-miR3018a	ACCTGCAGTTGGGCCAATGAC	0	0	1.58831	0	0.879507	0	0.712251	0	107.895	0	1.38889
tae-miR3019a	ACCTTCAGGAAGGACTGCATC	139.84	412.666	27.0013	14.4404	1101.14	35.3031	0	0	0	0	59.7222
tae-miR3020a	TCGACAAGTATTTCCAGACGG	9.64413	8.30871	38.1194	2.40674	11.4336	5.37222	11.396	3.48189	1.31579	4.23729	3.47222
tae-miR3021a	ACGACACAAGCAGCAACTCTC	56.9004	39.6972	47.6493	28.8809	29.0237	5.37222	12.8205	13.9276	313.158	50	18.75
tae-miR3022a	ACGGCATAGAGGCACTGCAAA	135.018	767.171	168.361	89.0493	172.383	2.30238	2.13675	2.78552	392.105	16.9492	49.3056
tae-miR3023a	ACGGCGCGTCCGCGGTCGGAA	0	0	47.6493	0	0	0	0	0	0	0.847458	0
tae-miR3024a	AGAACAGCGGGGAGGTGCTAC	1.92883	13.8479	65.1207	9.62696	9.67458	6.13968	1.4245	3.48189	43.4211	4.23729	12.5
tae-miR3025a	AGAAGAGGGTCAAGAAAGCTGT	1.92883	0	565.438	950.662	35.1803	244.052	0	0.696379	86.8421	0.847458	2.08333
tae-miR3026a	AGACCCACAGGGCAGTGTGCC	0	0.923191	176.302	9.62696	14.0721	5.37222	6.41026	1.39276	0	23.7288	6.94444
tae-miR3026b	AGACCCACAGGGCAGTGCGCC	1.92883	0	154.066	24.0674	6.15655	3.8373	2.13675	0	0	45.7627	8.33333
tae-miR3027a	AGACGAGGGTGATCATAAACT	0.964413	0.923191	17.4714	0	36.9393	2.30238	0	0	0	0	0
tae-miR3028a	AGAGCAGCTCAGATGTCCAAA	0	0	11.1182	9.62696	1.75901	0	0	0	21.0526	0.847458	0
tae-miR3029a	AGAGCGCACCGCCGTCGAGGG	4.82207	7.38552	11.1182	91.4561	11.4336	3.8373	5.69801	9.7493	23.6842	22.0339	31.9444
tae-miR3030a	AGAGGCTAACCATGAAAGCGG	0	0	0	2.40674	0	0	0	0	32.8947	0	1.38889
tae-miR3031a	AGAGGGCAGGCCTGGCGCAG	4.82207	0.923191	28.5896	14.4404	9.67458	0	1.4245	0.696379	0	59.322	7.63889
tae-miR3032a	TTAAGAACAGCAGGGCATTTT	7.71531	7.38552	15.8831	19.2539	14.9516	13.0468	4.98575	3.48189	30.2632	5.08475	25
tae-miR3033a	AGATTGATTAACGAAGATGGC	64.6157	55.3914	20.648	2.40674	43.9754	16.8841	2.849	0	34.2105	0	1.38889
tae-miR3034a	AGCATGTGTTCAGAAGATTAGG	11.573	18.4638	19.0597	4.81348	29.0237	9.20952	1.4245	0	9.21053	0	2.77778
tae-miR3035a	AGGACTAGGGTTCCTACCGGC	63.6513	30.4653	1.58831	16.8472	1.75901	1.53492	0	0	0	0.847458	0.694444
tae-miR3036a	AGGCCCACAGGACAGCGCCCC	0	0	30.1779	0	0	0.76746	0	0	0	0	0
tae-miR3037a	AGGCCCACAGGGTAGCGTGCA	0	0	61.9441	19.2539	6.15655	2.30238	0.712251	4.17827	1.31579	3.38983	2.08333
tae-miR3038a	TTACTCGTCGCGGAAATGGAT	0	0	0	0	0	0	0	0	28.9474	0	0
tae-miR3039a	AGGTGGAATACTTGAAGAAGA	39.5409	661.004	1710.61	137.184	285.84	389.102	150.285	124.652	2235.53	47.4576	77.7778
tae-miR3039b	AGGTGGAATACCTGAAGAAGA	2.89324	139.402	398.666	12.0337	42.2164	178.051	25.641	32.0334	172.368	8.47458	50
tae-miR3040a	AGTAAATCGGAACAGAGGGAG	16.395	19.387	19.0597	4.81348	35.1803	8.44206	42.735	18.1058	7.89474	5.9322	29.1667
tae-miR3041a	AGTAGAATGAACGACCAGGCT	9.64413	4.61595	6.35324	21.6606	11.4336	3.06984	2.849	1.39276	10.5263	0	1.38889
tae-miR3042a	AGTTGAAGATGAGATATTGAA	320.185	167.097	74.6506	21.6606	455.585	49.1174	2.13675	12.5348	122.368	5.08475	23.6111
tae-miR3043a	ATAAAACCTTCAGCTATCCATC	286.431	316.654	279.543	719.615	527.704	274.751	156.695	128.83	659.211	153.39	161.111
tae-miR3044a	ATCATGCGATCCTTTTGGAAG	0.964413	2.76957	34.9428	4.81348	134.565	5.37222	0	0	0	64.4068	4.16667
tae-miR3045a	ATCTAAGACAAGTAATTCGGG	0	0	9.52986	0	3.51803	9.97698	5.69801	6.26741	557.895	11.0169	2.77778
tae-miR3046a	ATCTGGACAAATCTAAGACAA	32.79	35.0812	136.595	4.81348	73.8786	42.2103	25.641	29.2479	5.26316	1.69492	11.8056
tae-miR3047a	ATGACGAGTAAATCAGAACGG	1.92883	0	9.52986	0	11.4336	13.8143	0	2.08914	176.316	2.54237	2.08333
tae-miR3048a	ATGGATGACACGTGGCATTTA	2.89324	2.76957	36.5311	16.8472	21.1082	13.8143	5.69801	4.87465	214.474	1.69492	4.16667
tae-miR3049a	ATGTAGAAGCACCAGGGTAAG	33.7545	10.1551	11.1182	380.265	72.1196	8.44206	4.98575	6.26741	310.526	30.5085	42.3611
tae-miR3050a	ATTACTTGTCGCAGAAGTGGA	12.5374	3.69276	9.52986	0	42.2164	14.5817	2.849	1.39276	18.4211	3.38983	2.77778
tae-miR3051a	ATTGCCATCCTTTAGTCTGCA	10.6085	3.69276	7.94155	26.4741	13.1926	3.8373	7.12251	2.78552	13.1579	2.54237	11.1111
tae-miR3052a	ATTGTTCAGTGTTTCGAAGGA	0.964413	0	12.7065	0	32.5418	22.2563	0	1.39276	309.211	2.54237	4.86111
tae-miR3053a	TTCGCCGGCTGCGCGTTCCCC	2.89324	0.923191	1.58831	134.777	3.51803	3.06984	3.56125	10.4457	1.31579	0.847458	2.08333
tae-miR3054a	CAAGGGAAGGAAGTAGCCAAC	29.8968	0	123.888	144.404	0	0	0	2.78552	26.3158	251.695	797.917
tae-miR3055b	CATCTGAGAAGCTCTCGGCAA	0	1.84638	23.8247	2.40674	9.67458	11.5119	8.54701	4.17827	6.57895	5.9322	1.38889
tae-miR3056a	CCAGGAGAAGTACGTGGCGTG	0	3.69276	73.0623	4.81348	9.67458	3.8373	7.12251	1.39276	0	0	0
tae-miR3057a	CGAATGTATTTTTTATGGCTTG	388.659	385.894	171.537	9.62696	619.173	5527.24	548.433	428.273	0	34.7458	33.3333
tae-miR3058a	CGAGTAATATGGAACGGAGGG	0	0.923191	27.0013	14.4404	5.27704	2.30238	5.69801	25.766	18.4211	5.9322	2.77778
tae-miR3059a	CGATCCGAATTAATTGACGCA	5.78648	0	34.9428	0	5.27704	5.37222	9.97151	7.66017	27.6316	1.69492	4.16667
tae-miR3060a	CGATTGGTGCTCGTCGGTGAC	12.5374	11.0783	274.778	36.1011	70.3606	52.1873	27.7778	24.3733	290.789	219.492	179.167
tae-miR3061a	CGGTAGGACTGTTTGATGGCGA	412.769	4.61595	3.17662	0	9.67458	1.53492	0.712251	4.17827	1.31579	198481	31649.3
tae-miR3061b	CGGTATGACTGTATGATGGCGA	127.303	5.53914	71.474	7.22022	3.51803	21.4889	5.69801	7.66017	0	5739.83	9587.5
tae-miR3062a	TTCTTCAAGTACTCCACTTTT	172.63	160.635	196.95	180.505	148.637	220.261	78.3476	73.8162	240.789	77.9661	86.8056
tae-miR3063a	CGGTTGGCTGTATGATGGCGA	24.1103	0.923191	6.35324	12.0337	12.3131	3.8373	0.712251	2.78552	0	87.2881	271.528
tae-miR3064a	CTCCGTTCCAAAATAGACGAC	227.602	84.0103	85.7687	24.0674	87.9507	29.1635	2.849	2.08914	56.5789	17.7966	47.2222
tae-miR3064b	CTCCGTTCCAGAATAGATGAC	10.6085	19.387	184.244	69.7954	35.1803	10.7444	9.25926	9.7493	5.26316	1.69492	0.694444
tae-miR3064c	CTCCGTTCCAAAATAGATTAC	0	0	23.8247	4.81348	0	0	0	0	0	0	0
tae-miR3065a	TTCGCCGGAGCAGCGTGCAGA	0.964413	1.84638	20.648	36.1011	6.15655	14.5817	10.6838	6.96379	19.7368	14.4068	6.25
tae-miR3066a	CTTGTTTGTCATTAAGCTTC	3.85765	0	3.17662	0	0.879507	0.76746	13.5328	5.57103	30.2632	15.2542	5.55556
tae-miR3066b	CTTGTTTGTCATTAAGCTTCTG	7.71531	0.923191	98.4752	0	12.3131	40.6754	12.1083	14.624	6.57895	5.08475	9.02778
tae-miR3067a	GAAACGTTGGGTGGTTGTGGC	0.964413	0	31.7662	74.6089	3.51803	0	0	0	0	0	0
tae-miR3068a	GAAGTACACTTATTCGCGGAC	0	0	0	0	1.75901	0	0	278.552	0	0	0
tae-miR3069a	TTGAACATCCCAGAGCCACCG	13008	22331.1	10125.5	167454	6747.58	5909.44	2487.89	1616.99	393.421	1477.97	4417.36
tae-miR3070a	GCCTGCAAAAATTCGTCGTGA	0	0	28.5896	2.40674	2.63852	9.97698	4.2735	4.17827	0	0.847458	2.08333
tae-miR3071a	GCGAAGGATTTGCAGATACTC	6.75089	78.4712	138.183	14.4404	87.0712	243.285	37.7493	43.8719	51.3158	2.54237	7.63889
tae-miR3072a	GCGGCGTCGTCGAACTCGCCC	34.7189	1.84638	0	69.7954	0.879507	3.8373	2.849	15.3203	14.4737	29.661	112.5
tae-miR3073a	GCGTGCACGGATCCAAGCATA	0	10.1551	38.1194	81.8291	7.03606	79.0483	64.1026	24.3733	0	0	2.77778
tae-miR3074a	TTGAGACGAACACAGACCAAC	342.367	129.247	30.1779	14.4404	30.7828	9.97698	48.433	59.8886	38.1579	200.847	548.611
tae-miR3075a	GGCAAGTCCGTCCTTGGCTACA	0.964413	4.61595	54.0025	55.355	114.336	8.44206	0	0.696379	10.5263	0.847458	0
tae-miR3076a	GGCGATTCTGGGAGAAGCTGG	13.5018	17.5406	30.1779	4.81348	6.15655	15.3492	1.4245	4.17827	3.94737	1.69492	3.47222
tae-miR3077a	TTGAGCACACCTGAGTCCAGT	0.964413	0	38.1194	274.368	48.3729	11.5119	0	2.78552	17.1053	0.847458	3.47222
tae-miR3078b	GGTGAGCGCGCCGCCGTCGAA	0	0.923191	19.0597	38.5078	19.3492	0.76746	0	0	1.31579	13.5593	6.25
tae-miR3079a	GTAGGATGGCTGGTGCTATGG	108.014	313.885	736.976	572.804	120.493	917.114	194.444	199.861	285.526	21.1864	238.194
tae-miR3080a	TTGATGACACGTGCAACATGA	23.1459	11.0783	7.94155	7.22022	12.3131	16.1167	11.396	8.35655	14.4737	7.62712	47.2222
tae-miR3081a	TAAAGCGTAGTCGAACGAATC	40.5054	32.3117	60.3558	7.22022	36.0598	47.5825	12.8205	13.9276	630.263	13.5593	50.6944
tae-miR3082a	TAAGAAGCAAATAGCACATG	45.3274	51.6987	66.709	24.0674	26.3852	47.5825	24.2165	10.4457	150	57.6271	34.0278
tae-miR3082b	TAAGAAGCAAAGAGCACATG	19.2883	22.1566	12.7065	14.4404	2.63852	3.8373	0.712251	2.08914	3805.26	16.1017	6.25
tae-miR3083b	TAAGACAAGTATTTCCGGACG	7.71531	0	0	0	3.51803	2.30238	0	1.39276	22.3684	0	2.08333
tae-miR3084a	TAATCTTCTGGATATATGCTTA	25.0747	31.3885	11.1182	4.81348	44.8549	68.3039	12.8205	14.624	19.7368	4.23729	3.47222
tae-miR3084b	TAATCTTCTGGATACATGCTTA	5.78648	18.4638	15.8831	9.62696	10.5541	52.9547	13.5328	7.66017	46.0526	2.54237	0.694444
tae-miR3085a	TAATGCTGTCAGAGTTGGAAC	5.78648	3.69276	9.52986	4.81348	9.67458	6.90714	3.56125	1.39276	28.9474	1.69492	4.16667
tae-miR3086a	TACGGCCTGATGACATCCACA	2.89324	0	31.7662	423.586	65.0836	97.4674	5.69801	15.3203	678.947	3.38983	13.8889
tae-miR3086b	TACGGCCTGATGACATCCACG	0	0	0	12.0337	1.75901	6.13968	0.712251	1.39276	43.4211	0	0.694444
tae-miR3087a	TACTGTGGGCACTTATTTGACA	30.8612	20.3102	44.4727	21.6606	29.0237	36.0706	22.792	16.7131	17.1053	42.3729	30.5556
tae-miR3088a	TACTGTTCAGTGCTCACGGTT	0	0	0	0	0	0	0	21.5877	0	0	0
tae-miR3089a	TAGAATGGCTGGTGCTATGGA	295.11	245.569	1448.54	385.078	349.164	579.432	195.869	95.4039	1.31579	49.1525	92.3611
tae-miR3090a	TAGAGCTCCTCGGATGTCATA	7.71531	9.23191	4.76493	21.6606	0	2.30238	6.41026	4.87465	0	0	0
tae-miR3091a	TAGCTCTCAGGCGCTGCACTAGT	0.964413	9.23191	25.413	0	5.27704	9.97698	12.1083	12.5348	1.31579	0	4.16667
tae-miR3092a	TATCTGGACAAATCTGAGACA	61.7224	14.771	54.0025	4.81348	43.0959	25.3262	16.3818	12.5348	9.21053	5.08475	24.3056
tae-miR3093a	TATGATGGCGATACCGATTGG	4.82207	0	0	0	0	0.76746	0	0	1.31579	64.4068	118.056
tae-miR3094a	TATTAGTTGTCGCTGAAACGG	7.71531	1.84638	22.2363	0	13.1926	6.13968	27.0655	24.3733	1.31579	0.847458	16.6667
tae-miR3095a	TTTTTAATGGCAACTTTAGT	13.5018	3.69276	30.1779	0	18.4697	5.37222	2.849	4.17827	0	24.5763	11.8056
tae-miR3096a	TCAGGAAGGACCGCATCATCT	191.918	381.278	82.5921	279.182	824.099	3.06984	0	0	0	0.847458	30.5556
tae-miR3097a	TCAGGACGTTGCAACATTAAC	91.6192	26.7725	41.2961	7.22022	10.5541	14.5817	20.6553	12.5348	73.6842	12.7119	41.6667
tae-miR3098a	TCATCTGGCATTGCTTTCTCT	75.2242	98.7814	58.7675	72.2022	42.2164	23.0238	16.3818	16.0167	73.6842	14.4068	26.3889
tae-miR3099a	TCATGAATTTTTGTACGCATG	1.92883	0	1.58831	0	0	0	0	0	47.3684	0	0
tae-miR3100a	TCATTTGGAACTCGCCGGTGC	276.787	325.886	405.019	808.664	733.509	109.747	14.9573	4.17827	2.63158	8.47458	211.111
tae-miR3101a	TCGCAAATAATGGTGGCTCTC	4.82207	0	0	0	0	0	0	0	2.63158	24.5763	27.7778
tae-miR3102a	TCGGCTACTTCCTTTCCCTTGC	54.9715	0.923191	39.7078	185.319	0	0.76746	0	0	0	161.864	554.861
tae-miR3103a	TCGGGACATTCTATGTGCATG	10.6085	12.0015	22.2363	4.81348	6.15655	11.5119	15.6695	13.9276	47.3684	10.1695	20.1389
tae-miR3104a	TCTCCTCGATGACCATGCTGA	5.78648	2.76957	41.2961	134.777	3.51803	4.60476	3.56125	2.78552	10.5263	0	6.25
tae-miR3105a	TCTGATTTACTCGTCGTGGTT	2.89324	0.923191	14.2948	4.81348	21.1082	18.419	10.6838	11.1421	1.31579	1.69492	9.02778
tae-miR3106a	TCTGCAAAGTTTGAAGTTCAT	0	0	0	0	0	0	0	0	247.368	0	0
tae-miR3107a	TCTGGAATTAGTTGACGCTCA	12.5374	1.84638	36.5311	2.40674	8.79507	8.44206	24.2165	13.9276	10.5263	3.38983	8.33333
tae-miR3108b	TCTGTAACTAAATATAAGACG	26.0392	34.1581	50.8259	4.81348	17.5901	14.5817	14.245	10.4457	19.7368	4.23729	8.33333
tae-miR3109a	TCTGTCCCTGAATATAAGACG	24.1103	13.8479	54.0025	4.81348	14.0721	8.44206	7.12251	9.7493	25	2.54237	8.33333
tae-miR3110a	TCTGTTCACAAATGTAAGACG	27.0036	25.8493	96.8869	9.62696	26.3852	16.8841	14.9573	8.35655	18.4211	8.47458	13.8889
tae-miR3111a	TCTGTTCACTTTTATAAGACG	2.89324	1.84638	23.8247	2.40674	3.51803	1.53492	0	0.696379	2.63158	0.847458	1.38889
tae-miR3112a	TTTTTGGTGACATGCATGAAC	6.75089	0.923191	28.5896	2.40674	6.15655	6.90714	6.41026	4.17827	1.31579	2.54237	9.02778
tae-miR3113a	TGAAACACTGTGTGAGAGAAG	0.964413	1.84638	1.58831	0	1.75901	0	0	0.696379	96.0526	0	4.16667
tae-miR3114a	TGAACATCCCAGAGCCACCGG	5885.81	13354.9	2978.08	73836.3	2886.54	2412.13	4035.61	2116.99	835.526	2778.81	1684.72
tae-miR3115a	TTTTTTGATCCTTAGGATGGC	1600.93	13.8479	0	0	0	0	0	0	0	7478.81	13050
tae-miR3116a	TGAACTCAGGTGTGCTCAACT	0.964413	0	63.5324	93.8628	50.1319	13.8143	2.849	2.78552	931.579	0	3.47222
tae-miR3117a	TGAAGAAGGACTGCATCATCT	32086	82689.3	16169	2876.05	48014.1	6419.8	673.789	121.17	68.4211	111.017	3906.25
tae-miR3117b	TGAGAAAGGACTGCATCATCT	55015.9	124160	22859	5867.63	61971	9479.66	1024.22	193.593	92.1053	150	7195.14
tae-miR3118a	TTTGTCTAGATACGGATATAT	145.626	14.771	9.52986	0	30.7828	59.8619	12.1083	6.96379	14.4737	67.7966	479.167
tae-miR3119a	TGAAGTAGAGCAGGGACCTCA	0.964413	0	36.5311	62.5752	3.51803	3.8373	0.712251	2.78552	21.0526	0	4.86111
tae-miR3119b	TGAAGTAGAGCAGAGACCTCA	8.67972	5.53914	1569.25	620.939	69.4811	129.701	4.2735	6.26741	1067.11	44.9153	28.4722
tae-miR3120a	TGAATCTTGGGAAAAAGCTGCAT	268.107	327.733	131.83	74.6089	79.1557	196.47	190.883	107.242	21.0526	133.051	547.222
tae-miR3121a	TGAATTTGTCCATAGCATCAT	419.52	447.747	1267.47	115.523	258.575	380.66	167.379	162.953	246.053	98.3051	140.278
tae-miR3121b	TGAATTTTTCCATAGCATCAG	40.5054	21.2334	147.713	0	45.7344	52.9547	36.3248	26.4624	17.1053	16.1017	29.8611
tae-miR3121c	TTAATTTGTCCATAGCATCCG	9.64413	12.0015	28.5896	12.0337	7.91557	9.20952	2.13675	6.26741	5.26316	1.69492	6.94444
tae-miR3122a	TGACATGTGGCATTCACAAATCA	13.5018	30.4653	92.122	4.81348	23.7467	109.747	37.037	32.0334	10.5263	0	17.3611
tae-miR3122b	TGACATGTGGCATTCACAAAT	61.7224	67.3929	11.1182	2.40674	23.7467	31.4658	14.9573	20.8914	27.6316	0	2.08333
tae-miR3123a	TGAGACGAGATCTCCCCATAC	59.7936	97.8582	14.2948	16.8472	14.0721	42.2103	0	0	0	14.4068	32.6389
tae-miR3124b	TGAGCATCAACTAATTCCGGA	0.964413	1.84638	27.0013	40.9146	1.75901	9.97698	16.3818	8.35655	2.63158	0	1.38889
tae-miR3125a	TGCAGTCCTCGATGTCGTAG	94.5125	332.349	117.535	45.728	97.6253	2.30238	1.4245	1.39276	15.7895	32.2034	14.5833
tae-miR3125b	TTGCAGTCCTCGATGTCGTAG	33.7545	94.1654	195.362	93.8628	55.409	2.30238	1.4245	0.696379	100	11.0169	20.1389
tae-miR3126a	TGCGCCCTGCAGTACGTCAGA	0	0	260.483	257.521	0	3.06984	0	0.696379	22.3684	0	0
tae-miR3127a	TTTTTTTGCCATATTTTCCAC	2.89324	6.46233	0	0	72.1196	0.76746	0	0	0	0	0.694444
tae-miR3128a	TGGACATCCGAGCAGCTCTCA	0	0	0	0	0	3.06984	5.69801	6.26741	393.421	0	0
tae-miR3129a	TGGACGAGGATGTGCAGCTGC	2080.24	3136.08	2738.25	6979.54	5265.61	5651.57	1764.25	2121.87	1551.32	3993.22	1546.53
tae-miR3130a	TGGATGTCATCGTGGCCGTACA	0.964413	0	20.648	67.3887	48.3729	94.3975	5.69801	14.624	0	1.69492	2.77778
tae-miR3131a	TGGCATTGAGGGAGTCAAGCA	0	1.84638	217.598	888.087	0	3.8373	2.13675	0.696379	211.842	0	0
tae-miR3132a	TGGGCAAGTCACCCTGGCTACC	0	0	0	43.3213	7.91557	3.06984	0	0	19.7368	0	0.694444
tae-miR3133b	TTTTGATGACATGCATGGACA	0	0	0	0	41.3369	0	0	0	0	0	1.38889
tae-miR3134a	TTGAATTTGTCCATAGCATCA	600.08	625.85	1535.67	147.3	369.29	295.87	97.62	84.52	718.74	128.51	230.62
tae-lmiR4001a	AAAGATTCTGGGAGAAGCTGGGTA	25.0747	13.8479	54.0025	81.8291	68.6016	40.6754	94.7293	36.2117	40.7895	31.3559	84.7222
tae-lmiR4001b	AAAGATTCTGGAAGAAGCTGGGTA	26.0392	9.23191	23.8247	57.7617	29.0237	31.4658	49.8575	26.4624	11.8421	9.32203	29.8611
tae-lmiR4002a	AAAGACGGTCTTAGAAAATGCATT	14.4662	7.38552	4.76493	7.22022	34.3008	68.3039	12.8205	8.35655	14.4737	3.38983	9.02778
tae-lmiR4003a	AAAGTTAACCTCGAAAAACGCATT	1.92883	0.923191	3.17662	2.40674	10.5541	25.3262	13.5328	8.35655	1.31579	1.69492	15.2778
tae-lmiR4004a	AGATAAGCTAGTAATAATGTCATA	0	0	127.065	0	9.67458	4.60476	2.849	0.696379	0	24.5763	15.2778
tae-lmiR4004b	AGATAAGGTAGTAATAATGTCATA	8.67972	0	141.36	0	35.1803	20.7214	4.2735	0.696379	0	761.017	473.611
tae-lmiR4005b	AAATTACTCGTCGTAGAAATGGAT	0.964413	0	0	0	4.39754	5.37222	1.4245	1.39276	21.0526	0	7.63889
tae-lmiR4006a	AACATAGAGTAGTAACATGGGCAT	4.82207	4.61595	22.2363	7.22022	46.6139	110.514	26.3533	13.2312	42.1053	2.54237	15.2778
tae-lmiR4006b	AACATAGACTAGTAACATGGGCAT	1.92883	1.84638	14.2948	2.40674	13.1926	39.1404	15.6695	5.57103	13.1579	0	5.55556
tae-lmiR4007b	AACCACTAGTGCAGCGCCTGAGAG	2.89324	1.84638	25.413	255.114	22.8672	26.0936	74.0741	36.2117	2.63158	2.54237	39.5833
tae-lmiR4007c	AACCACTAGTGCAGCGTCTGAGAG	0	0.923191	14.2948	14.4404	9.67458	18.419	32.0513	23.6769	0	3.38983	15.9722
tae-lmiR4008a	AACCTAGAACTACGCGAATGACTT	0	0	7.94155	0	5.27704	32.2333	12.1083	7.66017	0	0	2.08333
tae-lmiR4009a	AACGACCTAGGTACACATGCAAGA	0	0	3.17662	26.4741	1.75901	3.06984	2.13675	0.696379	0	0	6.94444
tae-lmiR4010a	AAGACTTAGATGTGCAATACTTAT	14.4662	12.0015	15.8831	2.40674	60.686	93.6301	42.735	25.766	2.63158	5.08475	50
tae-lmiR4010b	AGGACTTAGATGTGCAATACTTAG	9.64413	0.923191	47.6493	4.81348	33.4213	66.0015	7.12251	9.05292	11.8421	166.102	19.4444
tae-lmiR4011a	AAGCCCAGTCGGCCTGCAGTTGGC	0.964413	0	4.76493	9.62696	1.75901	26.8611	14.245	14.624	7.89474	7.62712	9.72222
tae-lmiR4012a	TAGGACAAGTATTTTCGGACGGAG	20.2527	30.4653	3.17662	2.40674	3.51803	18.419	10.6838	6.26741	2.63158	59.322	11.8056
tae-lmiR4012e	TCGGACAAGTATTTCCGGACGGAG	2.89324	0	3.17662	0	0.879507	6.13968	7.83476	4.87465	1.31579	33.0508	5.55556
tae-lmiR4013a	GAGGCCTTTAGTACCGGTTGGTGG	0.964413	1.84638	12.7065	19.2539	5.27704	12.2794	24.2165	14.624	0	6.77966	40.9722
tae-lmiR4014a	AAGTACTTTGATCATCATAGGCTT	13.5018	0	9.52986	0	1.75901	30.6984	14.245	2.08914	0	16.1017	37.5
tae-lmiR4015b	AATATGCGGACTAAATAAAAACGG	0	2.76957	14.2948	2.40674	15.8311	38.373	4.2735	11.1421	1.31579	298.305	33.3333
tae-lmiR4016a	AATCATGTATGTGATCTATGGGAC	4.82207	0	0	0	0	0	0	0	0	105.932	156.25
tae-lmiR4017a	AATGGACAAAAAGGGGTGTATCTA	0	0.923191	4.76493	0	3.51803	6.13968	3.56125	4.87465	1.31579	24.5763	0.694444
tae-lmiR4018a	AATTGGCAACCTAGATATACGCGT	0.964413	0	3.17662	64.9819	5.27704	8.44206	10.6838	6.96379	2.63158	1.69492	20.8333
tae-lmiR4019a	AATTTAACCAACGAGACTGACTGC	13.5018	5.53914	19.0597	7.22022	70.3606	88.2579	71.9373	45.961	0	12.7119	88.8889
tae-lmiR4020a	ACCCGGCAGTTGGGTAAAGTCACA	0	0	49.2376	14.4404	7.91557	11.5119	1.4245	0	2.63158	2.54237	2.77778
tae-lmiR4021a	ACCGGAAAGAAGCAAACCACACGG	36.6477	0	0	0	2.63852	0	0	0	0	107.627	227.778
tae-lmiR4022a	ACGAGGCTCCTCTGACGTACTGCA	31.8256	34.1581	3.17662	79.4224	7.91557	16.8841	66.9516	38.9972	11.8421	0	18.75
tae-lmiR4023a	ACGGCGCAAAATGAGTGAATCTAC	0.964413	7.38552	82.5921	12.0337	21.9877	41.4428	9.25926	5.57103	10.5263	1.69492	11.1111
tae-lmiR4024a	ACGTCTCTCCTGTAGAAATAGGCA	5.78648	6.46233	9.52986	4.81348	8.79507	26.8611	4.98575	5.57103	1.31579	1.69492	15.2778
tae-lmiR4025a	ACTCGGCTCCCCTGACGTACTGCA	6.75089	3.69276	6.35324	43.3213	8.79507	8.44206	9.97151	9.05292	0	0	2.08333
tae-lmiR4026b	ACTGATAGGATGGGTCATTTTGGT	1.92883	8.30871	25.413	14.4404	18.4697	0.76746	0.712251	1.39276	9.21053	7.62712	4.16667
tae-lmiR4027a	ACTGTGCCTTCTAAACTGTGACGG	23.1459	11.0783	12.7065	21.6606	16.7106	29.9309	11.396	6.26741	0	0.847458	7.63889
tae-lmiR4028a	AGAAAAGTCTGGTTTATTTCTCTA	2.89324	0.923191	3.17662	0	13.1926	26.8611	6.41026	6.26741	0	2.54237	4.86111
tae-lmiR4029b	AGAAGTACACTTATTCATGGACGG	13.5018	5.53914	30.1779	4.81348	36.9393	62.9317	29.9145	28.5515	39.4737	6.77966	22.2222
tae-lmiR4029c	AGATGTACACTTATTCATGGACGG	5.78648	0.923191	19.0597	2.40674	8.79507	42.9777	10.6838	9.05292	10.5263	0	11.8056
tae-lmiR4029d	AGAAGTACACTTATTCACGGACGG	24.1103	7.38552	11.1182	7.22022	13.1926	44.5127	32.7635	33.4262	2.63158	8.47458	34.7222
tae-lmiR4029e	AGAAGTACACTTATTCGCGGACGG	47.2562	33.2349	60.3558	31.2876	68.6016	184.19	116.809	75.9053	27.6316	24.5763	93.75
tae-lmiR4029f	AGATGTACACTTATTCACGGACGG	23.1459	26.7725	54.0025	16.8472	73.8786	151.19	65.5271	57.7994	14.4737	11.8644	55.5556
tae-lmiR4030a	AGACAAAAGCTAGAAGTACACTTA	0	0	4.76493	2.40674	2.63852	22.2563	10.6838	5.57103	1.31579	5.08475	11.1111
tae-lmiR4031b	AGAGAAAACTGTCTACATCTACAA	2.89324	1.84638	44.4727	14.4404	29.0237	52.9547	80.4843	66.156	5.26316	9.32203	32.6389
tae-lmiR4032a	AGAGAAAAGTAGGTACATCTAGAA	3.85765	5.53914	79.4155	7.22022	81.7942	92.8626	107.55	72.4234	15.7895	8.47458	55.5556
tae-lmiR4033a	AGAGCTAGGCGCTGCACTGTATAG	1.92883	0.923191	49.2376	16.8472	15.8311	44.5127	27.7778	25.0696	3.94737	7.62712	9.02778
tae-lmiR4034a	AGATAAGATAGTAATAATGTCAGT	0	0	122.3	2.40674	15.8311	9.20952	5.69801	0.696379	1.31579	40.678	25.6944
tae-lmiR4034b	AGATAAGGTAGTAATAATGTTAGT	6.75089	0	223.952	0	41.3369	23.0238	2.849	4.17827	1.31579	373.729	465.278
tae-lmiR4034c	AGATAAGGTAGTAATAATGTCAGT	11.573	0	1612.13	36.1011	474.055	185.725	53.4188	30.6407	0	1058.47	1503.47
tae-lmiR4035a	AGATAAGGTAGTAATAATGGCATA	40.5054	0.923191	31.7662	0	72.9991	10.7444	1.4245	0	1.31579	946.61	2433.33
tae-lmiR4036a	AGATGACACGTGGCATTCACAAAT	0	3.69276	14.2948	0	8.79507	33.7682	14.245	9.05292	2.63158	0	9.02778
tae-lmiR4037a	TTGGAATCAGACGCACGGATGGCT	5.78648	0.923191	0	0	0	0	0	0	0	25.4237	137.5
tae-lmiR4038a	AGATGTACACTCTTCACCGGACGG	22.1815	22.1566	12.7065	163.658	14.9516	7.6746	9.97151	6.26741	15.7895	3.38983	19.4444
tae-lmiR4039a	AGATTAATAGTACATGACATGCAT	4.82207	3.69276	115.947	9.62696	71.2401	98.2348	18.5185	15.3203	21.0526	5.08475	23.6111
tae-lmiR4040a	AGCAACCAGGGCAATTCTTCTGAG	17.3594	6.46233	7.94155	33.6943	17.5901	21.4889	24.2165	20.8914	13.1579	11.0169	45.1389
tae-lmiR4041a	AGCAAGGCGCTGCACTCTACTGTG	1.92883	0	28.5896	7.22022	11.4336	25.3262	9.25926	15.3203	9.21053	17.7966	11.8056
tae-lmiR4042a	AGCACCATACGGTACTGCAGAGGA	5.78648	1.84638	33.3545	2.40674	0.879507	17.6516	26.3533	59.8886	47.3684	5.08475	29.8611
tae-lmiR4043a	AGCACCGGTGCTTATTTGTACAAG	0	0	1.58831	9.62696	0.879507	0	0	1.39276	22.3684	0.847458	0.694444
tae-lmiR4044a	AGCACTACCACCGCTGCCCGGACA	0	0	0	28.8809	0	0	0	0	0	0	0
tae-lmiR4044c	AGCGCTACCGCCGCTGCCCGGACA	0	0.923191	85.7687	442.84	12.3131	8.44206	2.13675	1.39276	0	22.8814	86.8056
tae-lmiR4045a	AGCGCTACCGCCGCTGGCCGGACA	4.82207	0	6.35324	16.8472	0.879507	0	0	0	0	43.2203	191.667
tae-lmiR4046a	AGCGCTACCGACGCTGCCCGGACA	1.92883	0	12.7065	33.6943	3.51803	3.06984	0.712251	0	0	30.5085	73.6111
tae-lmiR4047a	AGCGTCTCTCCTGTAGAAATAGGC	79.0819	65.5465	417.726	498.195	605.981	659.248	116.809	94.7075	72.3684	61.8644	175
tae-lmiR4048a	AGGAAGTGGTGTAGACTGCACGGA	26.0392	26.7725	1021.28	43.3213	147.757	137.375	51.9943	32.0334	22.3684	176.271	277.083
tae-lmiR4049a	AGGACGTGTGGGCATATTTGCTTC	3.85765	3.69276	28.5896	0	8.79507	62.1642	11.396	15.3203	3.94737	211.017	23.6111
tae-lmiR4050a	AGGACTTGTAAACTAAGACGGAGG	4.82207	7.38552	1.58831	0	1.75901	1.53492	0.712251	1.39276	0	35.5932	0.694444
tae-lmiR4050b	AGGACTTGTAAACTGAGACGGAGG	264.249	104.321	25.413	9.62696	59.8065	56.0246	69.8006	29.9443	17.1053	565.254	95.1389
tae-lmiR4050c	AGGACTTGTAAACTGAGATGGAGG	5.78648	1.84638	0	0	0	1.53492	4.98575	0.696379	1.31579	27.9661	2.77778
tae-lmiR4051a	AGGACTTGTAAACTGAAACAGAGG	2.89324	0	0	0	6.15655	6.13968	2.849	0	6.57895	34.7458	2.08333
tae-lmiR4052a	AGGATCCTCTGCAGTACTGTACGG	27.0036	37.8508	30.1779	36.1011	17.5901	13.8143	30.6268	29.2479	18.4211	2.54237	20.1389
tae-lmiR4053a	AGGCATATTTTAGAGTGTAGATTC	0.964413	2.76957	15.8831	0	14.0721	22.2563	9.97151	11.1421	2.63158	4.23729	11.8056
tae-lmiR4054a	AGGCCTGAAGCTAAGCAACGTGCA	1.92883	0	54.0025	4.81348	3.51803	6.13968	2.849	1.39276	1.31579	5.9322	6.25
tae-lmiR4055a	AGTGGCAATTCTGGAAGAAGCTGG	36.6477	9.23191	39.7078	16.8472	56.2885	62.9317	97.5783	50.1393	14.4737	12.7119	45.8333
tae-lmiR4055c	AGTGACAATTCTGGGAGAAGCTGG	30.8612	14.771	23.8247	14.4404	33.4213	42.9777	60.5413	41.0864	18.4211	16.9492	68.75
tae-lmiR4056a	AGTGGCAATTCTGGGAGAAGCTGG	42.4342	20.3102	68.2973	60.1685	76.5172	86.7229	114.672	54.3175	31.5789	31.3559	120.833
tae-lmiR4057a	AGTTTGACTTTCGGCAAAACCAAT	2.89324	0	14.2948	0	15.8311	24.5587	14.245	21.5877	13.1579	3.38983	13.8889
tae-lmiR4058a	TTAAGACAAGAATTTTGAGACGGA	87.7616	54.4682	25.413	7.22022	29.9033	89.7928	91.8803	22.2841	9.21053	0.847458	29.1667
tae-lmiR4059a	ATACGCGGACTAAATAAAAACGGA	3.85765	0.923191	9.52986	0	7.91557	27.6285	4.2735	4.87465	10.5263	245.763	24.3056
tae-lmiR4060c	ATATGCAGACTAAAAAGAAATGGA	6.75089	3.69276	1.58831	4.81348	7.03606	21.4889	3.56125	4.87465	7.89474	3.38983	2.77778
tae-lmiR4061a	ATATGCGGAGTAAAAAGAAACGGA	11.573	10.1551	27.0013	2.40674	57.168	82.8856	79.0598	48.7465	69.7368	20.339	40.2778
tae-lmiR4062b	ATCAAAATGGATAAAAGAAGATGT	18.3238	6.46233	46.061	2.40674	43.0959	29.9309	27.7778	16.0167	42.1053	40.678	56.25
tae-lmiR4063a	GTTTTGGATTTGTCTAGATACGGA	4.82207	1.84638	23.8247	0	10.5541	72.9087	42.0228	41.0864	47.3684	7.62712	20.8333
tae-lmiR4064a	ATGAAGATAGTAACTTAGACTAGT	0	0.923191	52.4142	0	34.3008	52.1873	22.0798	12.5348	2.63158	11.0169	11.8056
tae-lmiR4065a	ATGATGTTAACTTGTATTTGATGT	27.968	0	0	0	0	0	0	0	0	77.9661	38.1944
tae-lmiR4066a	ATGGTATGTGTCACTGTAAAGGTT	0	0	38.1194	0	11.4336	9.97698	1.4245	6.26741	0	4.23729	4.16667
tae-lmiR4067a	ATGTAGCTGCAGTAGATGCTCCGG	54.9715	1.84638	0	0	0	0	0	0	0	57.6271	88.1944
tae-lmiR4068a	ATTAACGATCTAGATACACGTGCA	4.82207	5.53914	6.35324	4.81348	37.8188	24.5587	14.9573	13.9276	6.57895	27.9661	34.7222
tae-lmiR4069a	ATTCTGCACCCTGGATGATGAATA	0.964413	0.923191	20.648	26.4741	31.6623	28.396	22.792	28.5515	3.94737	3.38983	15.2778
tae-lmiR4070a	ATTGACGACCTAAGGATACGCGCA	8.67972	2.76957	9.52986	33.6943	37.8188	43.7452	38.4615	22.2841	17.1053	22.8814	34.0278
tae-lmiR4070b	ATTGACGATCTAGGGATACGCGCA	5.78648	0	6.35324	7.22022	14.0721	19.1865	11.396	12.5348	5.26316	12.7119	25.6944
tae-lmiR4071a	CAAGACAAGTAATTCAGAACGGAG	2.89324	3.69276	11.1182	2.40674	14.0721	31.4658	10.6838	8.35655	76.3158	5.08475	11.1111
tae-lmiR4071c	TAAGACAAGTAATTCAGAACGGAG	5.78648	3.69276	7.94155	0	7.03606	19.954	7.12251	8.35655	40.7895	6.77966	8.33333
tae-lmiR4072b	CACGACGAGTAATTTGAAACGGAG	5.78648	12.0015	3.17662	2.40674	2.63852	23.7913	8.54701	8.35655	5.26316	8.47458	19.4444
tae-lmiR4073a	CACCAACCGGTACTAATGGGCATC	12.5374	15.6942	93.7103	16.8472	25.5057	67.5365	13.5328	18.1058	38.1579	5.08475	44.4444
tae-lmiR4074a	CACCATACGGTACTGCAGAGGATC	0	0.923191	14.2948	0	0	3.06984	2.13675	5.57103	22.3684	0	7.63889
tae-lmiR4075a	CAGCGACACTTATTTTGGGACGGA	3.85765	5.53914	4.76493	4.81348	3.51803	6.90714	1.4245	3.48189	0	0.847458	20.8333
tae-lmiR4076a	CAGCGCTACCGCCGCTGGCCGGAC	0.964413	0	87.3571	0	0.879507	3.8373	0	0	0	12.7119	9.02778
tae-lmiR4077a	CAGGCGCTGCACACTGACTTAGTA	1.92883	1.84638	46.061	9.62696	7.03606	40.6754	24.9288	18.1058	14.4737	3.38983	34.0278
tae-lmiR4078a	TATAGGAAATGAGATGACATGTAT	26.0392	28.6189	52.4142	4.81348	39.5778	118.956	47.0085	26.4624	14.4737	8.47458	34.0278
tae-lmiR4079a	CATATTCATTACCACCATATATAC	4.82207	0	0	0	0	0	0	0	0	16.1017	79.8611
tae-lmiR4080a	CATCTCTCCTGTAGAAATAGGCAC	0.964413	0	28.5896	2.40674	7.03606	12.2794	4.2735	3.48189	3.94737	0.847458	5.55556
tae-lmiR4081a	TCTGGACAGCTGTGGTAGTGTTAC	0.964413	0	6.35324	0	1.75901	1.53492	0.712251	0	0	58.4746	32.6389
tae-lmiR4081b	TCCGGACAGCTGTGGTAGTGTTAC	2.89324	0.923191	88.9454	2.40674	3.51803	12.2794	2.849	1.39276	0	1304.24	36.8056
tae-lmiR4081c	CCCGGACAGCTGTGGTAGTGTTAC	0	0	7.94155	0	0	0	0.712251	0	0	148.305	4.16667
tae-lmiR4081d	TCCGGACAGCTGTGGTAGTGTTAT	1.92883	0	6.35324	0	0	1.53492	0	0	0	181.356	6.25
tae-lmiR4081e	TCCGGACAGCTATGGTAGTGTTAC	9.64413	0	71.474	24.0674	10.5541	29.1635	4.98575	1.39276	0	3247.46	86.8056
tae-lmiR4082a	CCGGATTTTTCTGAAGCACCGGTG	0.964413	2.76957	12.7065	2.40674	1.75901	30.6984	13.5328	2.78552	9.21053	2.54237	8.33333
tae-lmiR4083a	CCGTTCGGAATTACTTGTCGCGGA	5.78648	7.38552	22.2363	0	0.879507	15.3492	11.396	5.57103	6.57895	65.2542	5.55556
tae-lmiR4084a	CCTCCGTCACGGTTTAGAAGGCGC	0	4.61595	22.2363	0	2.63852	7.6746	2.13675	0	9.21053	0	4.16667
tae-lmiR4085a	CGCGGACACGAGACGGACGCGCGC	7.71531	5.53914	58.7675	7.22022	2.63852	67.5365	24.2165	12.5348	3.94737	272.881	24.3056
tae-lmiR4086a	CGGGTTTTTCTGAAGCACCGGTGC	1.92883	0	17.4714	0	6.15655	21.4889	7.12251	2.78552	11.8421	0	7.63889
tae-lmiR4086b	CGGATTTTTCTGAAGCACCGGTGC	6.75089	4.61595	20.648	2.40674	7.91557	47.5825	9.25926	6.96379	17.1053	2.54237	9.02778
tae-lmiR4087a	CGGTCTTGATAGTTAAATTTACGG	12.5374	6.46233	74.6506	9.62696	56.2885	128.166	34.9003	35.5153	31.5789	20.339	72.9167
tae-lmiR4088a	CTAATAAAATATTAATGCATGTCA	2.89324	0	0	0	0	0	0	0	0	13.5593	32.6389
tae-lmiR4089a	CTAGAACTCATCTAGATGAGACAT	1.92883	1.84638	44.4727	0	7.91557	73.6761	15.6695	20.195	10.5263	5.9322	14.5833
tae-lmiR4090b	CTCTGTTCACTTTTATAAGACGTT	1.92883	5.53914	6.35324	0	7.91557	23.7913	9.97151	6.96379	1.31579	0	3.47222
tae-lmiR4091a	GAAGATAGTAACTTAGACTAGTGT	1.92883	0	25.413	0	11.4336	33.0008	12.8205	13.2312	6.57895	1.69492	13.1944
tae-lmiR4092a	GACAAGTAATTCGGAACGAAGGGA	7.71531	23.0798	7.94155	0	0.879507	4.60476	4.2735	3.48189	3.94737	11.0169	4.86111
tae-lmiR4092b	GACAAGTAATTCGGAACAGAGGGA	32.79	51.6987	11.1182	9.62696	20.2287	11.5119	4.98575	7.66017	7.89474	1.69492	18.0556
tae-lmiR4093d	GACAAGTATTTCTGAACGGAGGGA	14.4662	27.6957	0	9.62696	7.91557	5.37222	4.98575	2.78552	3.94737	0.847458	23.6111
tae-lmiR4094a	GACGACCTAGGGATACGCGCACGC	1.92883	0.923191	20.648	7.22022	8.79507	21.4889	16.3818	10.4457	15.7895	5.9322	22.9167
tae-lmiR4095a	GACGAGCACTGCAATATAGACTAG	0.964413	0	0	2.40674	0	1.53492	1.4245	0	21.0526	0	0.694444
tae-lmiR4096a	GACGAGTAATTTGGAACGGATGGA	21.2171	27.6957	15.8831	2.40674	7.03606	9.20952	12.1083	4.87465	1.31579	0	5.55556
tae-lmiR4097a	GACTTATAAGTTGGGTCTGTTTGG	0	0	9.52986	0	5.27704	28.396	8.54701	4.87465	52.6316	0	9.02778
tae-lmiR4098a	GAGCATCTGAGCAGCTCTCGGCAA	4.82207	2.76957	22.2363	7.22022	2.63852	14.5817	14.245	5.57103	13.1579	0	8.33333
tae-lmiR4099a	GAGGCTCCTCTGACGTACTGCAGG	1.92883	0.923191	0	12.0337	0.879507	0.76746	3.56125	2.08914	30.2632	0	4.16667
tae-lmiR4100a	GATAACACCCCTTAAGACCTTATT	0.964413	0	14.2948	12.0337	36.0598	23.7913	20.6553	6.26741	15.7895	1.69492	2.77778
tae-lmiR4101a	GATGTACACTTATTCGCGGACGGA	14.4662	21.2334	33.3545	21.6606	47.4934	75.2111	47.7208	37.6045	50	10.1695	64.5833
tae-lmiR4102a	GCAGGACTTGTAAACTGAAACGGA	17.3594	21.2334	19.0597	9.62696	14.0721	91.3277	87.6068	46.6574	14.4737	66.9492	29.8611
tae-lmiR4102b	GTAGGACTTGTAAACTGAGACGGA	116.694	146.787	36.5311	21.6606	53.65	215.656	89.7436	38.9972	31.5789	107.627	43.75
tae-lmiR4103a	GCATATTAGGTTTGTCTGAAGTCA	3.85765	0	27.0013	0	15.8311	79.8158	34.9003	29.2479	26.3158	0	29.8611
tae-lmiR4104a	GCATGCACATAGAATGTCCGGATA	0	0	50.8259	0	7.91557	25.3262	7.12251	5.57103	2.63158	0	6.25
tae-lmiR4105a	GCGCTACATTGTGGAACGGAGGGA	0.964413	11.0783	1.58831	0	3.51803	3.06984	4.2735	1.39276	22.3684	0	10.4167
tae-lmiR4106a	GGCTCGAACCGGGACAGAAGGCTG	3.85765	35.0812	25.413	28.8809	0.879507	16.1167	5.69801	3.48189	0	5.9322	4.16667
tae-lmiR4107a	GGGACGAACCAGGACCAATGGGCC	0.964413	0	14.2948	28.8809	0.879507	12.2794	0	2.08914	0	0.847458	0.694444
tae-lmiR4108a	GGGGATAAAGAGGATGCTTACAGC	4.82207	0	0	0	0	0	0	0	0	51.6949	47.2222
tae-lmiR4109a	GGGTCCAGTCGGCCTGCAGTTGGC	0.964413	0	4.76493	0	0.879507	29.9309	11.396	3.48189	0	0	9.02778
tae-lmiR4110a	GTAGGACAAGTATTTCCGGACGGA	5.78648	13.8479	25.413	4.81348	13.1926	39.9079	15.6695	9.05292	5.26316	13.5593	9.72222
tae-lmiR4111a	GTCTCTCCTGTAGAAATAGGCATC	8.67972	12.9247	15.8831	2.40674	14.0721	34.5357	12.1083	10.4457	5.26316	0.847458	14.5833
tae-lmiR4112a	GTCTTAGATTTGTGTAGATACGGA	3.85765	1.84638	15.8831	0	11.4336	34.5357	15.6695	12.5348	10.5263	1.69492	5.55556
tae-lmiR4113a	GTGAGACCCGCTCTGATGGATGAC	6.75089	1.84638	14.2948	14.4404	7.91557	48.35	34.188	20.195	15.7895	1.69492	20.8333
tae-lmiR4114a	GTTAAATTTATGATCAAAGTTGGA	0.964413	0.923191	14.2948	0	4.39754	29.9309	7.12251	6.26741	2.63158	0	9.72222
tae-lmiR4115a	GTTCGGGCAGTTGCGGTAGTGCTG	0	0	222.363	12.0337	0	1.53492	0	0	0	10.1695	2.08333
tae-lmiR4116a	GTTTACAGACGGCAAAGTGAGCTC	4.82207	9.23191	22.2363	0	9.67458	29.9309	1.4245	0	1.31579	0	0.694444
tae-lmiR4117a	GTTTGATTGTTTAATAGTAGTGGA	2.89324	5.53914	3.17662	2.40674	21.1082	22.2563	1.4245	0.696379	103.947	0	6.25
tae-lmiR4118a	TAAGACTCTAGAGGGTGTTATCAT	17.3594	56.3146	79.4155	16.8472	78.2762	190.33	74.7863	40.39	13.1579	1.69492	33.3333
tae-lmiR4119a	TAAGCATGTGTTCAGAAGATTAGG	10.6085	3.69276	52.4142	21.6606	57.168	31.4658	16.3818	10.4457	80.2632	63.5593	72.2222
tae-lmiR4120a	TAAGGTCTTAAGGGGTGTTATCAT	0	5.53914	17.4714	4.81348	8.79507	13.0468	2.13675	0.696379	47.3684	0	4.86111
tae-lmiR4121a	TAGAGGGCAGAGCAATCTTCAACT	0	0	0	0	0	0.76746	0	0	0	34.7458	42.3611
tae-lmiR4122a	TAGCTCTCAGGCGCTGCACTAGTG	0.964413	3.69276	6.35324	14.4404	1.75901	23.7913	24.9288	10.4457	0	1.69492	2.08333
tae-lmiR4123a	TAGCTGTAGCGGTTTCCTAGCCCC	0	0	0	0	0	0	33.4758	133.705	0	0	1.38889
tae-lmiR4124a	TAGGAACCAAACGGGAGGGACTTT	0.964413	3.69276	77.8272	26.4741	49.2524	86.7229	50.5698	26.4624	23.6842	5.08475	20.1389
tae-lmiR4125a	TCGGGCAGACTGCTGAGCAGTCGG	0	0.923191	28.5896	2.40674	7.91557	12.2794	3.56125	2.08914	0	0	2.08333
tae-lmiR4126a	TCGTCATTCACGGTGTGCACGATC	5.78648	0	0	0	0	0	0	0	0	38.9831	8.33333
tae-lmiR4127a	TCTGCGACAAGTAATTCCAAACGG	1.92883	2.76957	31.7662	0	10.5541	65.2341	25.641	19.4986	6.57895	3.38983	18.75
tae-lmiR4128a	TCTAGACAAATGTAAGACAAGAAT	6.75089	7.38552	14.2948	2.40674	3.51803	26.8611	7.12251	2.78552	23.6842	0	4.16667
tae-lmiR4129a	TCTCCTGTAGAAATAGGCACTGGT	7.71531	2.76957	55.5909	4.81348	14.0721	79.0483	22.0798	14.624	26.3158	0.847458	29.1667
tae-lmiR4130a	TCTGCAACAAGTAATTCCGAACGG	0.964413	0	9.52986	2.40674	14.9516	34.5357	17.8063	18.8022	3.94737	1.69492	13.1944
tae-lmiR4130c	TCTGAGACAAGTAATTCCGAACGG	2.89324	1.84638	11.1182	40.9146	8.79507	59.0944	14.9573	13.2312	23.6842	1.69492	18.0556
tae-lmiR4131a	TCTGGCCAACCGCGACTAAAGGAC	0	0	28.5896	0	0.879507	14.5817	27.0655	18.1058	2.63158	0	10.4167
tae-lmiR4132a	TCTGTCCCAGAATATAAGAACGTT	9.64413	6.46233	3.17662	2.40674	6.15655	23.7913	17.094	6.96379	5.26316	0	11.1111
tae-lmiR4133a	TGAAGCACGTGGATAGAGGAAGCA	2.89324	7.38552	54.0025	38.5078	28.1442	29.1635	39.1738	24.3733	10.5263	0.847458	19.4444
tae-lmiR4134a	TGACATGTGGCATTCACAAATCAC	21.2171	62.777	93.7103	14.4404	19.3492	119.724	27.7778	32.0334	10.5263	3.38983	23.6111
tae-lmiR4134c	TGACACGTGGCATTCACAAATCAT	31.8256	81.2408	47.6493	0	5.27704	66.769	23.5043	12.5348	14.4737	2.54237	13.1944
tae-lmiR4135a	TGAGACCCGCCCTGATGGATGACA	0.964413	0	19.0597	55.355	2.63852	14.5817	5.69801	6.96379	1.31579	0	2.08333
tae-lmiR4136b	TGATAGATGACACGTGGCATTCAC	1.92883	3.69276	38.1194	9.62696	14.0721	55.2571	9.97151	12.5348	6.57895	0	9.02778
tae-lmiR4136c	TGATGGATGACATGTGGCATTCAC	1.92883	3.69276	25.413	0	3.51803	30.6984	2.849	3.48189	1.31579	0	2.08333
tae-lmiR4136d	TGATGGATAACACGTGGCATTCAC	0.964413	1.84638	23.8247	0	0.879507	23.7913	12.8205	4.17827	2.63158	0	7.63889
tae-lmiR4137a	TGGATGACATGTGGCATTCACAAA	1.92883	2.76957	27.0013	2.40674	2.63852	62.9317	30.6268	17.4095	15.7895	0.847458	15.9722
tae-lmiR4138a	TGGCAACTATAGTGTAAACATCAT	0.964413	2.76957	33.3545	2.40674	5.27704	24.5587	16.3818	13.2312	6.57895	2.54237	7.63889
tae-lmiR4139a	TGGCACGAAGTAGCTGCGCCCACA	0	2.76957	17.4714	28.8809	4.39754	23.7913	25.641	24.3733	2.63158	0.847458	15.2778
tae-lmiR4140a	TGTGTCAGTGACTCAAAGGTAGGC	11.573	12.9247	9.52986	0	0.879507	25.3262	47.0085	28.5515	1.31579	0	13.8889
tae-lmiR4141a	TTGAACTGTTTCCTCTGAAATTCC	11.573	0.923191	0	0	0	0	0	0	0	5.08475	31.9444
tae-lmiR4142a	TTGAATTTCCTCTATAAGCGCATT	0	0.923191	27.0013	2.40674	6.15655	3.06984	1.4245	0	0	33.8983	38.8889

## Sheet: DG_GSE_specfic
miRNA id	sequence (5'-3')	DG	GSE	SH	SL	SR	SJ	YS5	YS15	FL	GRA8	GRA15
tae-miR3002a	AAATCCGGTTTATTTTTCTA	130.196	43.39	0	0	0.879507	0	0	0	0	0	4.16667
tae-miR3022a	ACGGCATAGAGGCACTGCAAA	135.018	767.171	168.361	89.0493	172.383	2.30238	2.13675	2.78552	392.105	16.9492	49.3056
tae-miR3035a	AGGACTAGGGTTCCTACCGGC	63.6513	30.4653	1.58831	16.8472	1.75901	1.53492	0	0	0	0.847458	0.694444
tae-miR3064a	CTCCGTTCCAAAATAGACGAC	227.602	84.0103	85.7687	24.0674	87.9507	29.1635	2.849	2.08914	56.5789	17.7966	47.2222
tae-miR3122b	TGACATGTGGCATTCACAAAT	61.7224	67.3929	11.1182	2.40674	23.7467	31.4658	14.9573	20.8914	27.6316	0	2.08333
tae-miR3123a	TGAGACGAGATCTCCCCATAC	59.7936	97.8582	14.2948	16.8472	14.0721	42.2103	0	0	0	14.4068	32.6389
tae-miR3125a	TGCAGTCCTCGATGTCGTAG	94.5125	332.349	117.535	45.728	97.6253	2.30238	1.4245	1.39276	15.7895	32.2034	14.5833
tae-lmiR4092a	GACAAGTAATTCGGAACGAAGGGA	7.71531	23.0798	7.94155	0	0.879507	4.60476	4.2735	3.48189	3.94737	11.0169	4.86111
tae-lmiR4092b	GACAAGTAATTCGGAACAGAGGGA	32.79	51.6987	11.1182	9.62696	20.2287	11.5119	4.98575	7.66017	7.89474	1.69492	18.0556
tae-lmiR4096a	GACGAGTAATTTGGAACGGATGGA	21.2171	27.6957	15.8831	2.40674	7.03606	9.20952	12.1083	4.87465	1.31579	0	5.55556
tae-miR2014a	AGCAAACATATCTGAGCACA	12.5374	75.7016	0	0	4.39754	0.76746	21.3675	6.26741	1.31579	0	0.694444
Ta-miR010a	AGACACTTACTTTGGGACGGA	93.5481	79.3944	4.76493	9.62696	13.1926	2.30238	2.13675	2.08914	15.7895	0	2.77778
Ta-miR021b	TCTGGCGAGGGACATACACTGT	773149	1.08448e+06	31102.3	490.975	73.8786	1.53492	0.712251	1.39276	0	247.458	46443.8

## Sheet: YS_specfic
miRNA id	sequence (5'-3')	DG	GSE	SH	SL	SR	SJ	YS5	YS15	FL	GRA8	GRA15
Ta-miR140f	GCGACAAGTAATTTGAAACGG	0	0	0	0	0	2.30238	0	27.8552	1.31579	0	0
tae-miR319h	ACTGGATGACGCGGGAGCTAA	1927.86	5840.1	216.01	1403.13	1087.07	4198	18085.5	4696.38	0	34.7458	361.111
tae-miR3068a	GAAGTACACTTATTCGCGGAC	0	0	0	0	1.75901	0	0	278.552	0	0	0
tae-miR3088a	TACTGTTCAGTGCTCACGGTT	0	0	0	0	0	0	0	21.5877	0	0	0
tae-lmiR4123a	TAGCTGTAGCGGTTTCCTAGCCCC	0	0	0	0	0	0	33.4758	133.705	0	0	1.38889
tae-miR167a	TGAAGCTGCCAGCATGATCTA	5500.05	10883.5	11659.8	14765.3	17956.9	2064.47	60784.9	26283.4	5317.11	1629.66	2665.28
tae-miR169h	TAGCCAAGGATGACTTGCCGG	7.71531	15.6942	15.8831	12.0337	31.6623	2.30238	265.67	402.507	0	0.847458	1.38889
tae-miR2016a	TGACCCTGAGGCACTCATACCG	2.89324	9.23191	0	9.62696	0	37.6055	341.88	332.869	0	0	2.08333
Ta-miR125a	TATGGATGAAGATATGCACT	49.1851	45.2363	15.8831	0	12.3131	4.60476	193.732	62.6741	75	44.9153	35.4167

## Sheet: Grain_specfic
miRNA id	sequence (5'-3')	DG	GSE	SH	SL	SR	SJ	YS5	YS15	FL	GRA8	GRA15
tae-miR2003c	CGATTGGGCTGTATGATGGCGA	4.82207	0.923191	3.17662	0	4.39754	6.90714	0	9.05292	0	209.322	635.417
tae-miR2003d	CGGTAGGGCTGTATGATGGTGA	8.67972	0.923191	0	0	0	0.76746	0	0	0	87.2881	372.917
tae-miR2003e	CGGTTGGGCTGCATGATGGCGA	11.573	0	3.17662	0	0.879507	0.76746	0.712251	1.39276	1.31579	294.068	45.1389
tae-miR2003f	TGGTTGGGCTGTATGATGGCGA	16.395	1.84638	33.3545	7.22022	3.51803	3.8373	5.69801	5.57103	3.94737	1851.69	297.917
tae-miR2003g	CGGTTAGGCTGTATGATGGCGA	2.89324	0	1.58831	7.22022	6.15655	9.97698	0.712251	3.48189	0	106.78	62.5
tae-miR2003h	CGGTTGGGCTGTATGATGGTGA	10.6085	0	3.17662	2.40674	2.63852	0.76746	0	2.08914	10.5263	1610.17	355.556
tae-miR2003i	CAGTTGGGCTGTATGATGGCGA	29.8968	1.84638	6.35324	4.81348	1.75901	3.8373	0.712251	12.5348	0	10570.3	1238.89
tae-miR2003j	TGGTAGGGCTGTATGATGGCGA	33.7545	0	3.17662	4.81348	3.51803	7.6746	0	11.8384	0	4376.27	5388.19
tae-miR2003b	CGGTAGGGCTGTATGATGGCGA	4237.63	120.938	616.264	709.988	251.539	245.587	99.0028	279.944	44.7368	128941	391236
tae-miR5339a	CAGATAGAGAATCTTCTCAGA	0.964413	1.84638	4.76493	0	1.75901	0	0	0.696379	2.63158	33.8983	19.4444
tae-miR3004b	AAATTTCAGATCATTTGGACA	3.85765	0.923191	6.35324	0	4.39754	16.1167	2.13675	4.87465	11.8421	46.6102	11.1111
tae-miR3031a	AGAGGGCAGGCCTGGCGCAG	4.82207	0.923191	28.5896	14.4404	9.67458	0	1.4245	0.696379	0	59.322	7.63889
tae-miR3054a	CAAGGGAAGGAAGTAGCCAAC	29.8968	0	123.888	144.404	0	0	0	2.78552	26.3158	251.695	797.917
tae-miR3061a	CGGTAGGACTGTTTGATGGCGA	412.769	4.61595	3.17662	0	9.67458	1.53492	0.712251	4.17827	1.31579	198481	31649.3
tae-miR3061b	CGGTATGACTGTATGATGGCGA	127.303	5.53914	71.474	7.22022	3.51803	21.4889	5.69801	7.66017	0	5739.83	9587.5
tae-miR3063a	CGGTTGGCTGTATGATGGCGA	24.1103	0.923191	6.35324	12.0337	12.3131	3.8373	0.712251	2.78552	0	87.2881	271.528
tae-miR3093a	TATGATGGCGATACCGATTGG	4.82207	0	0	0	0	0.76746	0	0	1.31579	64.4068	118.056
tae-miR3101a	TCGCAAATAATGGTGGCTCTC	4.82207	0	0	0	0	0	0	0	2.63158	24.5763	27.7778
tae-miR3102a	TCGGCTACTTCCTTTCCCTTGC	54.9715	0.923191	39.7078	185.319	0	0.76746	0	0	0	161.864	554.861
tae-miR3115a	TTTTTTGATCCTTAGGATGGC	1600.93	13.8479	0	0	0	0	0	0	0	7478.81	13050
tae-miR3118a	TTTGTCTAGATACGGATATAT	145.626	14.771	9.52986	0	30.7828	59.8619	12.1083	6.96379	14.4737	67.7966	479.167
tae-lmiR4004b	AGATAAGGTAGTAATAATGTCATA	8.67972	0	141.36	0	35.1803	20.7214	4.2735	0.696379	0	761.017	473.611
tae-lmiR4010b	AGGACTTAGATGTGCAATACTTAG	9.64413	0.923191	47.6493	4.81348	33.4213	66.0015	7.12251	9.05292	11.8421	166.102	19.4444
tae-lmiR4012e	TCGGACAAGTATTTCCGGACGGAG	2.89324	0	3.17662	0	0.879507	6.13968	7.83476	4.87465	1.31579	33.0508	5.55556
tae-lmiR4015b	AATATGCGGACTAAATAAAAACGG	0	2.76957	14.2948	2.40674	15.8311	38.373	4.2735	11.1421	1.31579	298.305	33.3333
tae-lmiR4016a	AATCATGTATGTGATCTATGGGAC	4.82207	0	0	0	0	0	0	0	0	105.932	156.25
tae-lmiR4017a	AATGGACAAAAAGGGGTGTATCTA	0	0.923191	4.76493	0	3.51803	6.13968	3.56125	4.87465	1.31579	24.5763	0.694444
tae-lmiR4021a	ACCGGAAAGAAGCAAACCACACGG	36.6477	0	0	0	2.63852	0	0	0	0	107.627	227.778
tae-lmiR4035a	AGATAAGGTAGTAATAATGGCATA	40.5054	0.923191	31.7662	0	72.9991	10.7444	1.4245	0	1.31579	946.61	2433.33
tae-lmiR4037a	TTGGAATCAGACGCACGGATGGCT	5.78648	0.923191	0	0	0	0	0	0	0	25.4237	137.5
tae-lmiR4045a	AGCGCTACCGCCGCTGGCCGGACA	4.82207	0	6.35324	16.8472	0.879507	0	0	0	0	43.2203	191.667
tae-lmiR4049a	AGGACGTGTGGGCATATTTGCTTC	3.85765	3.69276	28.5896	0	8.79507	62.1642	11.396	15.3203	3.94737	211.017	23.6111
tae-lmiR4050a	AGGACTTGTAAACTAAGACGGAGG	4.82207	7.38552	1.58831	0	1.75901	1.53492	0.712251	1.39276	0	35.5932	0.694444
tae-lmiR4050c	AGGACTTGTAAACTGAGATGGAGG	5.78648	1.84638	0	0	0	1.53492	4.98575	0.696379	1.31579	27.9661	2.77778
tae-lmiR4051a	AGGACTTGTAAACTGAAACAGAGG	2.89324	0	0	0	6.15655	6.13968	2.849	0	6.57895	34.7458	2.08333
tae-lmiR4059a	ATACGCGGACTAAATAAAAACGGA	3.85765	0.923191	9.52986	0	7.91557	27.6285	4.2735	4.87465	10.5263	245.763	24.3056
tae-lmiR4065a	ATGATGTTAACTTGTATTTGATGT	27.968	0	0	0	0	0	0	0	0	77.9661	38.1944
tae-lmiR4075a	CAGCGACACTTATTTTGGGACGGA	3.85765	5.53914	4.76493	4.81348	3.51803	6.90714	1.4245	3.48189	0	0.847458	20.8333
tae-lmiR4079a	CATATTCATTACCACCATATATAC	4.82207	0	0	0	0	0	0	0	0	16.1017	79.8611
tae-lmiR4081a	TCTGGACAGCTGTGGTAGTGTTAC	0.964413	0	6.35324	0	1.75901	1.53492	0.712251	0	0	58.4746	32.6389
tae-lmiR4081b	TCCGGACAGCTGTGGTAGTGTTAC	2.89324	0.923191	88.9454	2.40674	3.51803	12.2794	2.849	1.39276	0	1304.24	36.8056
tae-lmiR4081c	CCCGGACAGCTGTGGTAGTGTTAC	0	0	7.94155	0	0	0	0.712251	0	0	148.305	4.16667
tae-lmiR4081d	TCCGGACAGCTGTGGTAGTGTTAT	1.92883	0	6.35324	0	0	1.53492	0	0	0	181.356	6.25
tae-lmiR4081e	TCCGGACAGCTATGGTAGTGTTAC	9.64413	0	71.474	24.0674	10.5541	29.1635	4.98575	1.39276	0	3247.46	86.8056
tae-lmiR4083a	CCGTTCGGAATTACTTGTCGCGGA	5.78648	7.38552	22.2363	0	0.879507	15.3492	11.396	5.57103	6.57895	65.2542	5.55556
tae-lmiR4085a	CGCGGACACGAGACGGACGCGCGC	7.71531	5.53914	58.7675	7.22022	2.63852	67.5365	24.2165	12.5348	3.94737	272.881	24.3056
tae-lmiR4088a	CTAATAAAATATTAATGCATGTCA	2.89324	0	0	0	0	0	0	0	0	13.5593	32.6389
tae-lmiR4108a	GGGGATAAAGAGGATGCTTACAGC	4.82207	0	0	0	0	0	0	0	0	51.6949	47.2222
tae-lmiR4121a	TAGAGGGCAGAGCAATCTTCAACT	0	0	0	0	0	0.76746	0	0	0	34.7458	42.3611
tae-lmiR4126a	TCGTCATTCACGGTGTGCACGATC	5.78648	0	0	0	0	0	0	0	0	38.9831	8.33333
tae-miR2003a	CGGTTGGGCTGTATGATGGCGA	4594.46	1222.3	5708.39	515.042	693.931	653.108	534.188	1152.51	175	491469	97393.1

## Sheet: miR_member_divergence
miRNA id	sequence (5'-3')	DG	GSE	SH	SL	SR	SJ	YS5	YS15	FL	GRA8	GRA15
tae-lmiR4004a	AGATAAGCTAGTAATAATGTCATA	0	0	127.065	0	9.67458	4.60476	2.849	0.696379	0	24.5763	15.2778
tae-lmiR4004b	AGATAAGGTAGTAATAATGTCATA	8.67972	0	141.36	0	35.1803	20.7214	4.2735	0.696379	0	761.017	473.611
tae-lmiR4005b	AAATTACTCGTCGTAGAAATGGAT	0.964413	0	0	0	4.39754	5.37222	1.4245	1.39276	21.0526	0	7.63889
tae-lmiR4034a	AGATAAGATAGTAATAATGTCAGT	0	0	122.3	2.40674	15.8311	9.20952	5.69801	0.696379	1.31579	40.678	25.6944
tae-lmiR4034b	AGATAAGGTAGTAATAATGTTAGT	6.75089	0	223.952	0	41.3369	23.0238	2.849	4.17827	1.31579	373.729	465.278
tae-lmiR4034c	AGATAAGGTAGTAATAATGTCAGT	11.573	0	1612.13	36.1011	474.055	185.725	53.4188	30.6407	0	1058.47	1503.47
tae-miR156a	TGACAGAAGAGAGTGAGCAC	201068	266578	366147	215434	198809	9603.99	2629.63	905.989	1.47256e+06	19852.5	27845.8
tae-miR156b	TGACAGAAGAGAGCGAGCAC	839.039	1135.52	643.266	3780.99	955.145	20.7214	3.56125	1.39276	477.632	11.0169	70.1389
tae-miR167h	TGAAGCTGACAGCATGATCTGA	14.4662	0.923191	12.7065	28.8809	262.093	3.06984	2.13675	9.7493	28.9474	10.1695	75
tae-miR167i	TGAAGCTGCCAGCATGATCT	124.409	150.48	95.2986	519.856	1320.14	11.5119	245.726	158.774	2282.89	255.085	152.778
tae-miR167j	TGAAGCTGCCAGCATGATCTGC	316.328	66.4697	414.549	5598.07	668.426	72.1412	1.4245	6.26741	1643.42	55.0847	276.389
tae-miR169a	CAGCCAAGGATGACTTGCCGA	76.1886	184.638	5109.59	654.633	1369.39	400.614	126.781	241.643	123.684	130.508	85.4167
tae-miR169c	CAGCCAAGGATGACTTGCCGG	1630.82	2681.87	31672.5	3843.56	2627.97	132.771	7.12251	30.6407	67.1053	255.085	250.694
tae-miR169h	TAGCCAAGGATGACTTGCCGG	7.71531	15.6942	15.8831	12.0337	31.6623	2.30238	265.67	402.507	0	0.847458	1.38889
tae-miR169j	TAGCCAAGGATGACTTGCCTG	4.82207	4.61595	196.95	28.8809	39.5778	0	0.712251	0.696379	0	0	0
tae-miR169k	TAGCCAAGGATGATTTGCCTGTG	0	0	14.2948	52.9483	226.913	15.3492	0.712251	0.696379	127.632	0	0
tae-miR169l	TAGCCAAGAATGACTTGCCTG	0	0	22.2363	722.022	652.595	6.13968	0	0	18.4211	0	0
tae-miR171d	TGATTGAGCCGCGCCAATATC	3.85765	19.387	144.536	204.573	0.879507	26.0936	12.8205	19.4986	31.5789	11.0169	6.25
tae-miR171g	TTGAGCCGTGCCAATATCTCT	16.395	103.397	34.9428	52.9483	221.636	168.074	52.7066	69.6379	0	0.847458	8.33333
tae-miR171h	TGAGCCGAACCAATATCACTC	10.6085	18.4638	408.196	9.62696	331.574	1.53492	0	1.39276	10.5263	0.847458	1.38889
tae-miR2003a	CGGTTGGGCTGTATGATGGCGA	4594.46	1222.3	5708.39	515.042	693.931	653.108	534.188	1152.51	175	491469	97393.1
tae-miR2003b	CGGTAGGGCTGTATGATGGCGA	4237.63	120.938	616.264	709.988	251.539	245.587	99.0028	279.944	44.7368	128941	391236
tae-miR2003c	CGATTGGGCTGTATGATGGCGA	4.82207	0.923191	3.17662	0	4.39754	6.90714	0	9.05292	0	209.322	635.417
tae-miR2003d	CGGTAGGGCTGTATGATGGTGA	8.67972	0.923191	0	0	0	0.76746	0	0	0	87.2881	372.917
tae-miR2003e	CGGTTGGGCTGCATGATGGCGA	11.573	0	3.17662	0	0.879507	0.76746	0.712251	1.39276	1.31579	294.068	45.1389
tae-miR2003f	TGGTTGGGCTGTATGATGGCGA	16.395	1.84638	33.3545	7.22022	3.51803	3.8373	5.69801	5.57103	3.94737	1851.69	297.917
tae-miR2003g	CGGTTAGGCTGTATGATGGCGA	2.89324	0	1.58831	7.22022	6.15655	9.97698	0.712251	3.48189	0	106.78	62.5
tae-miR2003h	CGGTTGGGCTGTATGATGGTGA	10.6085	0	3.17662	2.40674	2.63852	0.76746	0	2.08914	10.5263	1610.17	355.556
tae-miR2003i	CAGTTGGGCTGTATGATGGCGA	29.8968	1.84638	6.35324	4.81348	1.75901	3.8373	0.712251	12.5348	0	10570.3	1238.89
tae-miR2003j	TGGTAGGGCTGTATGATGGCGA	33.7545	0	3.17662	4.81348	3.51803	7.6746	0	11.8384	0	4376.27	5388.19
tae-miR2006a	TACCACGACTGTCATTAAGCA	656.765	829.948	837.039	3761.73	761.653	8326.94	6476.5	10663	54701.3	202.542	422.222
tae-miR2006b	TGCTTAATGACAGTCGTGGTG	21.2171	19.387	271.601	206.98	92.3483	2448.2	1503.56	1526.46	268.421	208.475	75.6944
tae-miR3039a	AGGTGGAATACTTGAAGAAGA	39.5409	661.004	1710.61	137.184	285.84	389.102	150.285	124.652	2235.53	47.4576	77.7778
tae-miR3039b	AGGTGGAATACCTGAAGAAGA	2.89324	139.402	398.666	12.0337	42.2164	178.051	25.641	32.0334	172.368	8.47458	50
tae-miR3064a	CTCCGTTCCAAAATAGACGAC	227.602	84.0103	85.7687	24.0674	87.9507	29.1635	2.849	2.08914	56.5789	17.7966	47.2222
tae-miR3064c	CTCCGTTCCAAAATAGATTAC	0	0	23.8247	4.81348	0	0	0	0	0	0	0
tae-miR3066a	CTTGTTTGTCATTAAGCTTC	3.85765	0	3.17662	0	0.879507	0.76746	13.5328	5.57103	30.2632	15.2542	5.55556
tae-miR3066b	CTTGTTTGTCATTAAGCTTCTG	7.71531	0.923191	98.4752	0	12.3131	40.6754	12.1083	14.624	6.57895	5.08475	9.02778
tae-miR319c	TGGACTGAAGGGAGCTCCCTC	0	2.76957	0	0	5.27704	3.06984	0	0	0	0	2.08333
tae-miR319g	TTGGACTGAAGGGTGCTCCCT	13.5018	3.69276	11.1182	4.81348	1.75901	297.774	26.3533	22.9805	0	0.847458	15.2778
tae-miR393b	TCCAAAGGGATCGCATTGATC	0	0	7.94155	50.5415	1.75901	16.8841	0	0	10.5263	0	0
tae-miR393e	TCAGTGCAATCCCTCTGGAAT	3.85765	1.84638	28.5896	209.386	1.75901	29.1635	0	4.87465	157.895	5.9322	4.16667
tae-miR396a	TCCACAGGCTTTCTTGAACTG	72.331	41.5436	790.978	1744.89	718.558	1386.8	7.83476	17.4095	3651.32	74.5763	68.75
tae-miR396f	TTCCACAGCTTTCTTGAACTG	1.92883	6.46233	135.006	74.6089	70.3606	72.9087	3.56125	4.87465	6.57895	12.7119	8.33333
tae-miR818m	TCTTATATTGTGGGACAGAGG	1.92883	0	4.76493	0	1.75901	1.53492	0	0	27.6316	0	1.38889
tae-miR818p	TTTTATATTGTGGGACGGAGG	0.964413	0	0	0	1.75901	0	0	0	75	0	0
Ta-miR2004d	CATCTATTTTGGAACGGAGGT	0	0	79.4155	24.0674	4.39754	1.53492	0	0.696379	1.31579	2.54237	0.694444
Ta-miR2004g	CATCTGTTTTGGAACGGAGGG	16.395	4.61595	1.58831	0	2.63852	2.30238	0	0	0	1.69492	29.8611
