# Supplementary material for: Whole-genome discovery of miRNAs and their targets in wheat (Triticum aestivum L.)
Source: BMC Plant Biol. 2014 May 22;14:142. doi: 10.1186/1471-2229-14-142 (PMC4048363; doi:10.1186/1471-2229-14-142)
Supplement: Additional file 9: Table S6 — All of the probes and primers used in this paper. [file 1471-2229-14-142-S9.xlsx]

## Sheet: Probes
The probe sequence for Northern blot
Name	Sequence(5'-3')	Length (nt)
tae-miR021b	ACAGTGTATGTCCCTCGCCAGA	22
tae-miR2003a	TCGCCATCATACAGCCCAACCG	22
tae-miR3117a	AGATGATGCAGTCCTTTCTCA	21
tae-miR3117b	AGATGATGCAGTCCTTCTTCA	21
tae-miR3061a	TCGCCATCAAACAGTCCTACCG	22
tae-miR3157a	CGGTGGCTCTGGGATGTTCAA	21
Ta-044a	GCTATTATGATCTACCTTCTCA	22
tae-miR156a	GTGCTCACTCTCTTCTGTCA	20
The primer sequence for RT-PCR
tae-miR3117b	TGAGAAAGGACTGCATCATCT
tae-miR3061a	CGGTAGGACTGTTTGATGGCGA

## Sheet: 5'race
name	sequence(5'-3')	length(nt)	description
Ta.35774_Contig1_outer	ACCAATCGTCATGTAAACACAT	22	target of tae-miR169a
Ta.35774_Contig1_inner	GCACCAGTACACCAACATTTGCAT	24	target of tae-miR169a
Ta.35774_Contig1_outer	AGAGTTACCTAAAGTGATCTGCTGC	25	target of tae-miR160a
Ta.35774_Contig1_inner	AATGGTGAGCATGCACGAGAT	21	target of tae-miR160a
Ta.46083_Contig1_outer	ACAAACCACGAGACTTCCATCT	22	target of tae-miR166b
Ta.46083_Contig1_inner	CATTGTAGTTGTGTATCTCAGCGTC	25	target of tae-miR166b
Ta#S52543234_outer	ATCAGATAACCACTAGGGAGCACCT	25	target of tae-miR166b
Ta#S52543234_inner	AACATGGAGGATATCAACGCAAC	23	target of tae-miR166b
Ta.8589_Contig1_outer	CAGTTGAGTTGTGGTGGTAATG	22	target of tae-miR172d
Ta.8589_Contig1_inner	CATGGATGGTGGATGAACGC	20	target of tae-miR172d
Ta.14550_Contig3_outer	TCACATCTTGCCGCCTTTGGATA	23	target of tae-miR3084a
Ta.14550_Contig3_inner	CTATTCACGATCTCACTAAGCAATTCT	27	target of tae-miR3084a
Ta.49109_Contig1_outer	GATAGTACCACAGAGTTCATACCCG	25	target of tae-miR169j
Ta.49109_Contig1_inner	ACTGCTAGTGCTTCCGATAC	20	target of tae-miR169j
Ta#S16058506_outer	TGAGCACACACATTAGAGTCGAG	23	target of tae-miR169j
Ta#S16058506_inner	ACACATTAGAGTCGAGCAGAACAC	24	target of tae-miR169j
Ta.39354_Contig1_outer	ATCGAAGTCAATGATATGGATGC	23	target of tae-miR171d
Ta.39354_Contig1_inner	ACTTGTAGGCCGCCAGCTTGA	21	target of tae-miR171d
Ta.74702_Contig1_outer	ACTGCAACAGCATTCATCAAAGC	23	target of tae-miR169h
Ta.74702_Contig1_inner	GTACATTACCAGATACATTCACAACAGG	28	target of tae-miR169h
Ta.38584_Contig1_outer	TGAGGCTCAACCATCTCTTAAGTAC	25	target of tae-miR169j
Ta.38584_Contig1_inner	TACATTCACAACGGGTAAGGAAGGAT	26	target of tae-miR169j
Ta#S52544782_outer	TGCGCAGACTTAGGGTAACG	20	target of tae-miR156a
Ta#S52544782_inner	CTACAGGGACCAGTTGGACG	20	target of tae-miR156a
Ta.3711_Contig1_outer	CAAAACCATAGGCCTCTAGACAGG	24	target of tae-miR156a
Ta.3711_Contig1_inner	ATCATCAGTGCATCCGGTCGAAGT	24	target of tae-miR156a
Ta#S22373282_outer	CCTCTACCGTGTGATGCGACTAAT	24	target of tae-miR2009a
Ta#S22373282_inner	CATCAAAGGTATATCTCTAACAACG	25	target of tae-miR2009a
Ta#S12940110_outer	AGACATGCTCGGCACCACCTCACCA	25	target of tae-miR164b
Ta#S12940110_inner	GGTCTAGGTAGCTCCCAAAGTCA	23	target of tae-miR164b
wheat_rep_c200225_outer	GCATTAACGGAATTAGAAGATGGC	24	target of tae-miR444c
wheat_rep_c200225_inner	CGGGAAGTACAGTCACCTCAAC	22	target of tae-miR444c
wheat_c9388_outer	GTCTGCCTGCTACGAATCACCAT	23	target of tae-miR3043a
wheat_c9388_inner	CAAGCATCATATTATGGACTCGAC	24	target of tae-miR3043a
Ta.45952_Contig1_outer	CCTGAAGCAACCCTGGTAGTG	21	target of tae-miR3165a
Ta.45952_Contig1_inner	TGTAGGCCATTTACTGCTCTGACC	24	target of tae-miR3134a
wheat_rep_c58582_outer	CAATGTCACCTGATACTGATATAG	24	target of tae-miR3134a
wheat_rep_c58582_inner	GACGCCTGAAGCAACCCTGGTAGT	24	target of tae-miR3134a
wheat_c29469_outer	GCAACTCTCTACCTCACCATATTCA	25	target of tae-miR2009a
wheat_c29469_inner	CACCTTTCTCCTATCTCATGTGATG	25	target of tae-miR2009a
Ta.44602_Contig2_outer	CTGCAGATTAACTACTAGCTAGCCAG	26	target of tae-miR164a
Ta.44602_Contig2_inner	TTCGCCTAGAAGTGGTTCCAAGTA	24	target of tae-miR164a
